# Supplementary material for: Genetic Diversity and Population Structure of the USDA Sweetpotato (Ipomoea batatas) Germplasm Collections Using GBSpoly
Source: Front Plant Sci. 2018 Aug 21;9:1166. doi: 10.3389/fpls.2018.01166 (PMC6111789; doi:10.3389/fpls.2018.01166)
Supplement: TABLE S3 — Information for individual SNPs used for data analyses. [file Table_3.XLSX]

## Sheet: Table S3
Marker	Chromosome	Position	Call Rate	Call Rate (Africa)	Call Rate (Australia)	Call Rate (Caribbean)	Call Rate (Central America)	Call Rate (Far East)	Call Rate (North America)	Call Rate (Pacific Islands)	Call Rate (South America)	Number of Distinct Alleles	Minor Allele	Major Allele	Minor Allele Frequency	Allele Freq. (Africa)	Allele Freq. (Australia)	Allele Freq. (Caribbean)	Allele Freq. (Central America)	Allele Freq. (Far East)	Allele Freq. (North America)	Allele Freq. (Pacific Islands)	Allele Freq. (South America)	Major Allele Frequency	Allele Freq. (Africa)	Allele Freq. (Australia)	Allele Freq. (Caribbean)	Allele Freq. (Central America)	Allele Freq. (Far East)	Allele Freq. (North America)	Allele Freq. (Pacific Islands)	Allele Freq. (South America)	Carrier Count	Carrier Count (Africa)	Carrier Count (Australia)	Carrier Count (Caribbean)	Carrier Count (Central America)	Carrier Count (Far East)	Carrier Count (North America)	Carrier Count (Pacific Islands)	Carrier Count (South America)	HWE P	HWE P (Africa)	HWE P (Australia)	HWE P (Caribbean)	HWE P (Central America)	HWE P (Far East)	HWE P (North America)	HWE P (Pacific Islands)
TF6_00001_5224_D	1	5224	0.964029	0.933333	1	1	1	0.963636	0.97619	0.893617	0.954545	2	C	A	0.0547264	0	0	0.0555556	0.0769231	0.0188679	0.0097561	0.0714286	0.309524	0.945274	1	1	0.944444	0.923077	0.981132	0.990244	0.928571	0.690476	22	0	0	1	2	1	2	3	13	2.02e-89	1	1	2.21e-05	3.41e-07	3.34e-13	1.69e-46	9.13e-11
TF6_00001_5224_E	1	5224	0.964029	0.933333	1	1	1	0.963636	0.97619	0.893617	0.954545	2	C	A	0.156716	0.0714286	0	0.222222	0.115385	0.188679	0.0780488	0.190476	0.5	0.843284	0.928571	1	0.777778	0.884615	0.811321	0.921951	0.809524	0.5	63	1	0	4	3	10	16	8	21	2.02e-89	0.000182811	1	2.21e-05	3.41e-07	3.34e-13	1.69e-46	9.13e-11
TF6_00001_5224_F	1	5224	0.964029	0.933333	1	1	1	0.963636	0.97619	0.893617	0.954545	2	C	A	0.460199	0.428571	0.5	0.5	0.423077	0.490566	0.390244	0.595238	0.642857	0.539801	0.571429	0.5	0.5	0.576923	0.509434	0.609756	0.404762	0.357143	185	6	1	9	11	26	80	25	27	2.02e-89	0.000182811	0.157298	2.21e-05	3.41e-07	3.34e-13	1.69e-46	9.13e-11
TF6_00001_10003_F	1	10003	0.920863	0.933333	1	0.944444	0.884615	0.909091	0.938095	0.87234	0.909091	2	C	A	0.0677083	0.0714286	0	0.0588235	0.0869565	0.18	0.0101523	0.219512	0.05	0.932292	0.928571	1	0.941176	0.913043	0.82	0.989848	0.780488	0.95	26	1	0	1	2	9	2	9	2	1.68e-85	0.000182811	1	3.74e-05	1.62e-06	1.54e-12	9.43e-45	1.52e-10
TF6_00001_10005_C	1	10005	0.918465	0.933333	1	0.944444	0.846154	0.927273	0.938095	0.87234	0.886364	2	C	A	0.130548	0.0714286	0.5	0.0588235	0	0.0588235	0.172589	0.121951	0.128205	0.869452	0.928571	0.5	0.941176	1	0.941176	0.827411	0.878049	0.871795	50	1	1	1	0	3	34	5	5	2.77e-85	0.000182811	0.157298	3.74e-05	1	9.24e-13	9.43e-45	1.52e-10
TF6_00001_10005_D	1	10005	0.918465	0.933333	1	0.944444	0.846154	0.927273	0.938095	0.87234	0.886364	2	C	A	0.368146	0.428571	0.5	0.235294	0.136364	0.176471	0.48731	0.317073	0.230769	0.631854	0.571429	0.5	0.764706	0.863636	0.823529	0.51269	0.682927	0.769231	141	6	1	4	3	9	96	13	9	2.77e-85	0.000182811	0.157298	3.74e-05	2.73e-06	9.24e-13	9.43e-45	1.52e-10
TF6_00001_10005_E	1	10005	0.918465	0.933333	1	0.944444	0.846154	0.927273	0.938095	0.87234	0.886364	2	A	C	0.321149	0.285714	0.5	0.470588	0.454545	0.54902	0.192893	0.292683	0.564103	0.678851	0.714286	0.5	0.529412	0.545455	0.45098	0.807107	0.707317	0.435897	123	4	1	8	10	28	38	12	22	2.77e-85	0.000182811	0.157298	3.74e-05	2.73e-06	9.24e-13	9.43e-45	1.52e-10
TF6_00001_10005_F	1	10005	0.918465	0.933333	1	0.944444	0.846154	0.927273	0.938095	0.87234	0.886364	2	A	C	0.0835509	0	0	0.0588235	0.0909091	0.254902	0.0253807	0.0243902	0.25641	0.916449	1	1	0.941176	0.909091	0.745098	0.974619	0.97561	0.74359	32	0	0	1	2	13	5	1	10	2.77e-85	1	1	3.74e-05	2.73e-06	9.24e-13	9.43e-45	1.52e-10
TF6_00001_10008_E	1	10008	0.923261	0.933333	1	0.944444	0.846154	0.927273	0.938095	0.893617	0.909091	2	C	A	0.106494	0.0714286	0	0.470588	0.272727	0.156863	0.0812183	0.0238095	0.025	0.893506	0.928571	1	0.529412	0.727273	0.843137	0.918782	0.97619	0.975	41	1	0	8	6	8	16	1	1	1.01e-85	0.000182811	1	3.74e-05	2.73e-06	9.24e-13	9.43e-45	9.13e-11
TF6_00001_20864_E	1	20864	0.973621	1	1	1	1	0.945455	0.97619	0.957447	0.977273	2	C	A	0.0492611	0	0	0.222222	0.115385	0.0769231	0.0341463	0.0222222	0.0232558	0.950739	1	1	0.777778	0.884615	0.923077	0.965854	0.977778	0.976744	20	0	0	4	3	4	7	1	1	2.72e-90	1	1	2.21e-05	3.41e-07	5.55e-13	1.69e-46	1.97e-11
TF6_00001_20864_F	1	20864	0.973621	1	1	1	1	0.945455	0.97619	0.957447	0.977273	2	C	A	0.310345	0.333333	0	0.333333	0.384615	0.423077	0.273171	0.422222	0.186047	0.689655	0.666667	1	0.666667	0.615385	0.576923	0.726829	0.577778	0.813953	126	5	0	6	10	22	56	19	8	2.72e-90	0.000107511	1	2.21e-05	3.41e-07	5.55e-13	1.69e-46	1.97e-11
TF6_00001_20898_A	1	20898	0.968825	0.933333	1	1	1	0.945455	0.97619	0.93617	0.977273	2	C	A	0.101485	0	0	0.166667	0	0.0769231	0.117073	0.0909091	0.139535	0.898515	1	1	0.833333	1	0.923077	0.882927	0.909091	0.860465	41	0	0	3	0	4	24	4	6	7.42e-90	1	1	2.21e-05	1	5.55e-13	1.69e-46	3.28e-11
TF6_00001_20898_B	1	20898	0.968825	0.933333	1	1	1	0.945455	0.97619	0.93617	0.977273	2	C	A	0.418317	0.5	0.5	0.388889	0.346154	0.384615	0.439024	0.318182	0.488372	0.581683	0.5	0.5	0.611111	0.653846	0.615385	0.560976	0.681818	0.511628	169	7	1	7	9	20	90	14	21	7.42e-90	0.000182811	0.157298	2.21e-05	3.41e-07	5.55e-13	1.69e-46	3.28e-11
TF6_00001_20898_C	1	20898	0.968825	0.933333	1	1	1	0.945455	0.97619	0.93617	0.977273	2	A	C	0.30198	0.0714286	0.5	0.5	0.461538	0.346154	0.24878	0.477273	0.209302	0.69802	0.928571	0.5	0.5	0.538462	0.653846	0.75122	0.522727	0.790698	122	1	1	9	12	18	51	21	9	7.42e-90	0.000182811	0.157298	2.21e-05	3.41e-07	5.55e-13	1.69e-46	3.28e-11
TF6_00001_20898_D	1	20898	0.968825	0.933333	1	1	1	0.945455	0.97619	0.93617	0.977273	2	A	C	0.0841584	0.0714286	0.5	0.111111	0.269231	0.0769231	0.0487805	0.0909091	0.116279	0.915842	0.928571	0.5	0.888889	0.730769	0.923077	0.95122	0.909091	0.883721	34	1	1	2	7	4	10	4	5	7.42e-90	0.000182811	0.157298	2.21e-05	3.41e-07	5.55e-13	1.69e-46	3.28e-11
TF6_00001_20911_E	1	20911	0.971223	1	1	1	1	0.945455	0.971429	0.957447	0.977273	2	C	A	0.0839506	0.0666667	0.5	0.0555556	0	0	0.127451	0	0.116279	0.916049	0.933333	0.5	0.944444	1	1	0.872549	1	0.883721	34	1	1	1	0	0	26	0	5	4.49e-90	0.000107511	0.157298	2.21e-05	1	1	2.8e-46	1
TF6_00001_39841_B	1	39841	0.976019	1	1	1	0.961538	0.981818	0.980952	0.93617	0.977273	2	C	A	0.0540541	0.133333	0	0.111111	0.16	0.0555556	0.0194175	0.113636	0.0465116	0.945946	0.866667	1	0.888889	0.84	0.944444	0.980583	0.886364	0.953488	22	2	0	2	4	3	4	5	2	1.65e-90	0.000107511	1	2.21e-05	5.73e-07	2e-13	1.02e-46	3.28e-11
TF6_00001_39841_C	1	39841	0.976019	1	1	1	0.961538	0.981818	0.980952	0.93617	0.977273	2	C	A	0.14742	0.4	0	0.333333	0.24	0.259259	0.0631068	0.272727	0.0697674	0.85258	0.6	1	0.666667	0.76	0.740741	0.936893	0.727273	0.930233	60	6	0	6	6	14	13	12	3	1.65e-90	0.000107511	1	2.21e-05	5.73e-07	2e-13	1.02e-46	3.28e-11
TF6_00001_39841_D	1	39841	0.976019	1	1	1	0.961538	0.981818	0.980952	0.93617	0.977273	2	C	A	0.326781	0.6	0.5	0.611111	0.6	0.444444	0.194175	0.545455	0.209302	0.673219	0.4	0.5	0.388889	0.4	0.555556	0.805825	0.454545	0.790698	133	9	1	11	15	24	40	24	9	1.65e-90	0.000107511	0.157298	2.21e-05	5.73e-07	2e-13	1.02e-46	3.28e-11
TF6_00001_39841_E	1	39841	0.976019	1	1	1	0.961538	0.981818	0.980952	0.93617	0.977273	2	A	C	0.461916	0.2	0.5	0.333333	0.24	0.277778	0.572816	0.272727	0.627907	0.538084	0.8	0.5	0.666667	0.76	0.722222	0.427184	0.727273	0.372093	188	3	1	6	6	15	118	12	27	1.65e-90	0.000107511	0.157298	2.21e-05	5.73e-07	2e-13	1.02e-46	3.28e-11
TF6_00001_39841_F	1	39841	0.976019	1	1	1	0.961538	0.981818	0.980952	0.93617	0.977273	2	A	C	0.164619	0.0666667	0	0.166667	0	0.0925926	0.23301	0	0.232558	0.835381	0.933333	1	0.833333	1	0.907407	0.76699	1	0.767442	67	1	0	3	0	5	48	0	10	1.65e-90	0.000107511	1	2.21e-05	1	2e-13	1.02e-46	1
TF6_00001_39859_F	1	39859	0.985612	1	1	1	1	0.981818	0.990476	0.957447	0.977273	2	C	A	0.13382	0.0666667	0	0.0555556	0.115385	0.0740741	0.173077	0.2	0.0232558	0.86618	0.933333	1	0.944444	0.884615	0.925926	0.826923	0.8	0.976744	55	1	0	1	3	4	36	9	1	2.22e-91	0.000107511	1	2.21e-05	3.41e-07	2e-13	3.75e-47	1.97e-11
TF6_00001_51546_F	1	51546	0.980815	1	1	1	1	0.981818	0.990476	0.914894	0.977273	2	C	A	0.0782396	0	0.5	0.0555556	0.115385	0.0925926	0.0432692	0.232558	0.0697674	0.92176	1	0.5	0.944444	0.884615	0.907407	0.956731	0.767442	0.930233	32	0	1	1	3	5	9	10	3	6.05e-91	1	0.157298	2.21e-05	3.41e-07	2e-13	3.75e-47	5.47e-11
TF6_00001_51602_A	1	51602	0.964029	1	1	1	1	0.945455	0.961905	0.93617	0.977273	2	C	A	0.10199	0	0	0.0555556	0.0769231	0.192308	0.0841584	0.136364	0.116279	0.89801	1	1	0.944444	0.923077	0.807692	0.915842	0.863636	0.883721	41	0	0	1	2	10	17	6	5	2.02e-89	1	1	2.21e-05	3.41e-07	5.55e-13	7.65e-46	3.28e-11
TF6_00001_51602_B	1	51602	0.964029	1	1	1	1	0.945455	0.961905	0.93617	0.977273	2	C	A	0.320896	0.266667	0.5	0.166667	0.269231	0.346154	0.321782	0.318182	0.395349	0.679104	0.733333	0.5	0.833333	0.730769	0.653846	0.678218	0.681818	0.604651	129	4	1	3	7	18	65	14	17	2.02e-89	0.000107511	0.157298	2.21e-05	3.41e-07	5.55e-13	7.65e-46	3.28e-11
TF6_00001_51602_C	1	51602	0.964029	1	1	1	1	0.945455	0.961905	0.93617	0.977273	2	A	C	0.410448	0.666667	0	0.555556	0.307692	0.442308	0.420792	0.340909	0.325581	0.589552	0.333333	1	0.444444	0.692308	0.557692	0.579208	0.659091	0.674419	165	10	0	10	8	23	85	15	14	2.02e-89	0.000107511	1	2.21e-05	3.41e-07	5.55e-13	7.65e-46	3.28e-11
TF6_00001_51602_D	1	51602	0.964029	1	1	1	1	0.945455	0.961905	0.93617	0.977273	2	A	C	0.199005	0.333333	0	0.388889	0.0769231	0.211538	0.20297	0.159091	0.162791	0.800995	0.666667	1	0.611111	0.923077	0.788462	0.79703	0.840909	0.837209	80	5	0	7	2	11	41	7	7	2.02e-89	0.000107511	1	2.21e-05	3.41e-07	5.55e-13	7.65e-46	3.28e-11
TF6_00001_69411_A	1	69411	0.997602	1	1	1	1	1	0.995238	1	1	2	C	A	0.100962	0.2	0	0.222222	0.153846	0.0909091	0.0813397	0.170213	0.0227273	0.899038	0.8	1	0.777778	0.846154	0.909091	0.91866	0.829787	0.977273	42	3	0	4	4	5	17	8	1	1.81e-92	0.000107511	1	2.21e-05	3.41e-07	1.21e-13	2.27e-47	7.1e-12
TF6_00001_69411_B	1	69411	0.997602	1	1	1	1	1	0.995238	1	1	2	C	A	0.459135	0.6	0	0.555556	0.615385	0.454545	0.397129	0.680851	0.363636	0.540865	0.4	1	0.444444	0.384615	0.545455	0.602871	0.319149	0.636364	191	9	0	10	16	25	83	32	16	1.81e-92	0.000107511	1	2.21e-05	3.41e-07	1.21e-13	2.27e-47	7.1e-12
TF6_00001_69411_C	1	69411	0.997602	1	1	1	1	1	0.995238	1	1	2	A	C	0.25	0.133333	1	0.166667	0.269231	0.181818	0.291866	0.0638298	0.363636	0.75	0.866667	0	0.833333	0.730769	0.818182	0.708134	0.93617	0.636364	104	2	2	3	7	10	61	3	16	1.81e-92	0.000107511	1	2.21e-05	3.41e-07	1.21e-13	2.27e-47	7.1e-12
TF6_00001_69411_D	1	69411	0.997602	1	1	1	1	1	0.995238	1	1	2	A	C	0.0552885	0	0.5	0	0.0384615	0	0.0861244	0	0.0681818	0.944712	1	0.5	1	0.961538	1	0.913876	1	0.931818	23	0	1	0	1	0	18	0	3	1.81e-92	1	0.157298	1	3.41e-07	1	2.27e-47	1
TF6_00001_69442_D	1	69442	0.997602	1	1	1	1	1	0.995238	1	1	2	C	A	0.0625	0.2	0	0.0555556	0	0.127273	0.0334928	0.170213	0	0.9375	0.8	1	0.944444	1	0.872727	0.966507	0.829787	1	26	3	0	1	0	7	7	8	0	1.81e-92	0.000107511	1	2.21e-05	1	1.21e-13	2.27e-47	7.1e-12
TF6_00001_69442_E	1	69442	0.997602	1	1	1	1	1	0.995238	1	1	2	C	A	0.252404	0.6	0.5	0.222222	0.230769	0.4	0.167464	0.425532	0.181818	0.747596	0.4	0.5	0.777778	0.769231	0.6	0.832536	0.574468	0.818182	105	9	1	4	6	22	35	20	8	1.81e-92	0.000107511	0.157298	2.21e-05	3.41e-07	1.21e-13	2.27e-47	7.1e-12
TF6_00001_69442_F	1	69442	0.997602	1	1	1	1	1	0.995238	1	1	2	A	C	0.353365	0.0666667	0	0.333333	0.423077	0.254545	0.449761	0.0851064	0.386364	0.646635	0.933333	1	0.666667	0.576923	0.745455	0.550239	0.914894	0.613636	147	1	0	6	11	14	94	4	17	1.81e-92	0.000107511	1	2.21e-05	3.41e-07	1.21e-13	2.27e-47	7.1e-12
TF6_00001_83861_F	1	83861	0.93765	0.866667	1	1	1	0.909091	0.928571	0.93617	0.977273	2	C	A	0.0613811	0	0	0.111111	0.0384615	0.04	0.0205128	0.0227273	0.325581	0.938619	1	1	0.888889	0.961538	0.96	0.979487	0.977273	0.674419	24	0	0	2	1	2	4	1	14	5.01e-87	1	1	2.21e-05	3.41e-07	1.54e-12	2.58e-44	3.28e-11
TF6_00001_83885_C	1	83885	0.923261	0.866667	1	1	1	0.872727	0.914286	0.93617	0.954545	2	C	A	0.0831169	0	0.5	0.0555556	0.115385	0.0625	0.0572917	0.0227273	0.285714	0.916883	1	0.5	0.944444	0.884615	0.9375	0.942708	0.977273	0.714286	32	0	1	1	3	3	11	1	12	1.01e-85	1	0.157298	2.21e-05	3.41e-07	4.26e-12	1.16e-43	3.28e-11
TF6_00001_83885_D	1	83885	0.923261	0.866667	1	1	1	0.872727	0.914286	0.93617	0.954545	2	C	A	0.254545	0.0769231	0.5	0.111111	0.230769	0.3125	0.239583	0.136364	0.5	0.745455	0.923077	0.5	0.888889	0.769231	0.6875	0.760417	0.863636	0.5	98	1	1	2	6	15	46	6	21	1.01e-85	0.000311491	0.157298	2.21e-05	3.41e-07	4.26e-12	1.16e-43	3.28e-11
TF6_00001_83885_E	1	83885	0.923261	0.866667	1	1	1	0.872727	0.914286	0.93617	0.954545	2	A	C	0.467532	0.615385	0.5	0.666667	0.538462	0.395833	0.427083	0.681818	0.333333	0.532468	0.384615	0.5	0.333333	0.461538	0.604167	0.572917	0.318182	0.666667	180	8	1	12	14	19	82	30	14	1.01e-85	0.000311491	0.157298	2.21e-05	3.41e-07	4.26e-12	1.16e-43	3.28e-11
TF6_00001_83885_F	1	83885	0.923261	0.866667	1	1	1	0.872727	0.914286	0.93617	0.954545	2	A	C	0.166234	0.307692	0.5	0.277778	0.423077	0.125	0.135417	0.159091	0.0952381	0.833766	0.692308	0.5	0.722222	0.576923	0.875	0.864583	0.840909	0.904762	64	4	1	5	11	6	26	7	4	1.01e-85	0.000311491	0.157298	2.21e-05	3.41e-07	4.26e-12	1.16e-43	3.28e-11
TF6_00001_83905_D	1	83905	0.935252	0.866667	1	1	1	0.927273	0.919048	0.93617	0.977273	2	C	A	0.0564103	0	0	0.111111	0	0.0196078	0.0725389	0.113636	0	0.94359	1	1	0.888889	1	0.980392	0.927461	0.886364	1	22	0	0	2	0	1	14	5	0	8.28e-87	1	1	2.21e-05	1	9.24e-13	7.04e-44	3.28e-11
TF6_00001_83905_E	1	83905	0.935252	0.866667	1	1	1	0.927273	0.919048	0.93617	0.977273	2	C	A	0.192308	0.153846	0.5	0.277778	0.0769231	0.0784314	0.264249	0.181818	0.0465116	0.807692	0.846154	0.5	0.722222	0.923077	0.921569	0.735751	0.818182	0.953488	75	2	1	5	2	4	51	8	2	8.28e-87	0.000311491	0.157298	2.21e-05	3.41e-07	9.24e-13	7.04e-44	3.28e-11
TF6_00001_83905_F	1	83905	0.935252	0.866667	1	1	1	0.927273	0.919048	0.93617	0.977273	2	A	C	0.435897	0.615385	0.5	0.444444	0.653846	0.509804	0.34715	0.477273	0.511628	0.564103	0.384615	0.5	0.555556	0.346154	0.490196	0.65285	0.522727	0.488372	170	8	1	8	17	26	67	21	22	8.28e-87	0.000311491	0.157298	2.21e-05	3.41e-07	9.24e-13	7.04e-44	3.28e-11
TF6_00001_128665_E	1	128665	0.995204	1	1	1	1	1	0.995238	0.978723	1	2	C	A	0.086747	0.133333	0.5	0	0	0.0181818	0.133971	0	0.0909091	0.913253	0.866667	0.5	1	1	0.981818	0.866029	1	0.909091	36	2	1	0	0	1	28	0	4	2.99e-92	0.000107511	0.157298	1	1	1.21e-13	2.27e-47	1
TF6_00001_128739_B	1	128739	0.964029	1	1	0.888889	0.961538	0.963636	0.961905	0.957447	1	2	C	A	0.159204	0.466667	0	0.1875	0.24	0.226415	0.128713	0.133333	0.0909091	0.840796	0.533333	1	0.8125	0.76	0.773585	0.871287	0.866667	0.909091	64	7	0	3	6	12	26	6	4	2.02e-89	0.000107511	1	6.33e-05	5.73e-07	3.34e-13	7.65e-46	1.97e-11
TF6_00001_128739_C	1	128739	0.964029	1	1	0.888889	0.961538	0.963636	0.961905	0.957447	1	2	C	A	0.415423	0.6	0	0.4375	0.56	0.471698	0.391089	0.466667	0.272727	0.584577	0.4	1	0.5625	0.44	0.528302	0.608911	0.533333	0.727273	167	9	0	7	14	25	79	21	12	2.02e-89	0.000107511	1	6.33e-05	5.73e-07	3.34e-13	7.65e-46	1.97e-11
TF6_00001_128739_D	1	128739	0.964029	1	1	0.888889	0.961538	0.963636	0.961905	0.957447	1	2	A	C	0.31592	0.2	0.5	0.3125	0.2	0.188679	0.326733	0.311111	0.522727	0.68408	0.8	0.5	0.6875	0.8	0.811321	0.673267	0.688889	0.477273	127	3	1	5	5	10	66	14	23	2.02e-89	0.000107511	0.157298	6.33e-05	5.73e-07	3.34e-13	7.65e-46	1.97e-11
TF6_00001_128739_E	1	128739	0.964029	1	1	0.888889	0.961538	0.963636	0.961905	0.957447	1	2	A	C	0.109453	0	0.5	0.1875	0.04	0.0377358	0.0841584	0.0888889	0.363636	0.890547	1	0.5	0.8125	0.96	0.962264	0.915842	0.911111	0.636364	44	0	1	3	1	2	17	4	16	2.02e-89	1	0.157298	6.33e-05	5.73e-07	3.34e-13	7.65e-46	1.97e-11
TF6_00001_198938_E	1	198938	0.990408	1	1	1	1	1	0.985714	0.978723	1	2	C	A	0.0920097	0.133333	0	0.0555556	0.230769	0.145455	0.0628019	0.0869565	0.0909091	0.90799	0.866667	1	0.944444	0.769231	0.854545	0.937198	0.913043	0.909091	38	2	0	1	6	8	13	4	4	8.15e-92	0.000107511	1	2.21e-05	3.41e-07	1.21e-13	6.2e-47	1.18e-11
TF6_00001_198938_F	1	198938	0.990408	1	1	1	1	1	0.985714	0.978723	1	2	C	A	0.375303	0.4	0.5	0.5	0.5	0.636364	0.270531	0.347826	0.431818	0.624697	0.6	0.5	0.5	0.5	0.363636	0.729469	0.652174	0.568182	155	6	1	9	13	35	56	16	19	8.15e-92	0.000107511	0.157298	2.21e-05	3.41e-07	1.21e-13	6.2e-47	1.18e-11
TF6_00001_201050_E	1	201050	0.964029	0.933333	1	1	0.961538	0.927273	0.971429	0.957447	0.977273	2	C	A	0.134328	0.0714286	0.5	0.0555556	0	0.0784314	0.210784	0.0222222	0.0697674	0.865672	0.928571	0.5	0.944444	1	0.921569	0.789216	0.977778	0.930233	54	1	1	1	0	4	43	1	3	2.02e-89	0.000182811	0.157298	2.21e-05	1	9.24e-13	2.8e-46	1.97e-11
TF6_00001_201050_F	1	201050	0.964029	0.933333	1	1	0.961538	0.927273	0.971429	0.957447	0.977273	2	C	A	0.320896	0.285714	0.5	0.222222	0.16	0.215686	0.352941	0.311111	0.44186	0.679104	0.714286	0.5	0.777778	0.84	0.784314	0.647059	0.688889	0.55814	129	4	1	4	4	11	72	14	19	2.02e-89	0.000182811	0.157298	2.21e-05	5.73e-07	9.24e-13	2.8e-46	1.97e-11
TF6_00001_201062_F	1	201062	0.966427	0.933333	1	1	0.961538	0.927273	0.97619	0.957447	0.977273	2	C	A	0.0620347	0.5	0	0.0555556	0	0.117647	0.0243902	0.133333	0	0.937965	0.5	1	0.944444	1	0.882353	0.97561	0.866667	1	25	7	0	1	0	6	5	6	0	1.22e-89	0.000182811	1	2.21e-05	1	9.24e-13	1.69e-46	1.97e-11
TF6_00001_201067_C	1	201067	0.959233	0.933333	1	1	0.961538	0.909091	0.966667	0.957447	0.977273	2	C	A	0.0675	0.0714286	0.5	0.0555556	0	0.06	0.0640394	0.0888889	0.0930233	0.9325	0.928571	0.5	0.944444	1	0.94	0.935961	0.911111	0.906977	27	1	1	1	0	3	13	4	4	5.51e-89	0.000182811	0.157298	2.21e-05	1	1.54e-12	4.63e-46	1.97e-11
TF6_00001_201067_D	1	201067	0.959233	0.933333	1	1	0.961538	0.909091	0.966667	0.957447	0.977273	2	C	A	0.2025	0.214286	0.5	0.111111	0.04	0.28	0.192118	0.2	0.27907	0.7975	0.785714	0.5	0.888889	0.96	0.72	0.807882	0.8	0.72093	81	3	1	2	1	14	39	9	12	5.51e-89	0.000182811	0.157298	2.21e-05	5.73e-07	1.54e-12	4.63e-46	1.97e-11
TF6_00001_201067_E	1	201067	0.959233	0.933333	1	1	0.961538	0.909091	0.966667	0.957447	0.977273	2	C	A	0.4975	0.5	0.5	0.388889	0.2	0.6	0.522167	0.377778	0.604651	0.5025	0.5	0.5	0.611111	0.8	0.4	0.477833	0.622222	0.395349	199	7	1	7	5	30	106	17	26	5.51e-89	0.000182811	0.157298	2.21e-05	5.73e-07	1.54e-12	4.63e-46	1.97e-11
TF6_00001_201067_F	1	201067	0.959233	0.933333	1	1	0.961538	0.909091	0.966667	0.957447	0.977273	2	A	C	0.2325	0.285714	0	0.333333	0.4	0.16	0.251232	0.2	0.116279	0.7675	0.714286	1	0.666667	0.6	0.84	0.748768	0.8	0.883721	93	4	0	6	10	8	51	9	5	5.51e-89	0.000182811	1	2.21e-05	5.73e-07	1.54e-12	4.63e-46	1.97e-11
TF6_00001_201070_E	1	201070	0.964029	0.933333	1	1	0.961538	0.927273	0.97619	0.93617	0.977273	2	C	A	0.0995025	0.0714286	0	0	0.04	0.156863	0.131707	0.0227273	0.0465116	0.900498	0.928571	1	1	0.96	0.843137	0.868293	0.977273	0.953488	40	1	0	0	1	8	27	1	2	2.02e-89	0.000182811	1	1	5.73e-07	9.24e-13	1.69e-46	3.28e-11
TF6_00001_201070_F	1	201070	0.964029	0.933333	1	1	0.961538	0.927273	0.97619	0.93617	0.977273	2	C	A	0.283582	0.285714	0	0	0.08	0.352941	0.35122	0.181818	0.232558	0.716418	0.714286	1	1	0.92	0.647059	0.64878	0.818182	0.767442	114	4	0	0	2	18	72	8	10	2.02e-89	0.000182811	1	1	5.73e-07	9.24e-13	1.69e-46	3.28e-11
TF6_00001_307881_F	1	307881	0.913669	0.933333	1	0.944444	0.961538	0.909091	0.890476	0.93617	0.954545	2	C	A	0.104987	0.0714286	0	0.117647	0.08	0.08	0.117647	0.113636	0.0952381	0.895013	0.928571	1	0.882353	0.92	0.92	0.882353	0.886364	0.904762	40	1	0	2	2	4	22	5	4	7.54e-85	0.000182811	1	3.74e-05	5.73e-07	1.54e-12	1.44e-42	3.28e-11
TF6_00001_307914_F	1	307914	0.913669	0.933333	1	0.944444	0.961538	0.909091	0.890476	0.93617	0.954545	2	C	A	0.0656168	0	0	0	0.04	0.2	0.0160428	0.204545	0.047619	0.934383	1	1	1	0.96	0.8	0.983957	0.795455	0.952381	25	0	0	0	1	10	3	9	2	7.54e-85	1	1	1	5.73e-07	1.54e-12	1.44e-42	3.28e-11
TF6_00001_331834_B	1	331834	0.968825	0.933333	1	0.888889	1	0.945455	0.985714	0.93617	0.977273	2	C	A	0.0717822	0.0714286	0.5	0	0	0.0576923	0.0676328	0.0454545	0.186047	0.928218	0.928571	0.5	1	1	0.942308	0.932367	0.954545	0.813953	29	1	1	0	0	3	14	2	8	7.42e-90	0.000182811	0.157298	1	1	5.55e-13	6.2e-47	3.28e-11
TF6_00001_331834_C	1	331834	0.968825	0.933333	1	0.888889	1	0.945455	0.985714	0.93617	0.977273	2	C	A	0.207921	0.214286	0.5	0.25	0.0769231	0.211538	0.202899	0.113636	0.372093	0.792079	0.785714	0.5	0.75	0.923077	0.788462	0.797101	0.886364	0.627907	84	3	1	4	2	11	42	5	16	7.42e-90	0.000182811	0.157298	6.33e-05	3.41e-07	5.55e-13	6.2e-47	3.28e-11
TF6_00001_331834_D	1	331834	0.968825	0.933333	1	0.888889	1	0.945455	0.985714	0.93617	0.977273	2	C	A	0.435644	0.428571	1	0.25	0.0769231	0.538462	0.434783	0.272727	0.744186	0.564356	0.571429	0	0.75	0.923077	0.461538	0.565217	0.727273	0.255814	176	6	2	4	2	28	90	12	32	7.42e-90	0.000182811	1	6.33e-05	3.41e-07	5.55e-13	6.2e-47	3.28e-11
TF6_00001_331834_E	1	331834	0.968825	0.933333	1	0.888889	1	0.945455	0.985714	0.93617	0.977273	2	A	C	0.269802	0.214286	0	0.3125	0.615385	0.192308	0.2657	0.340909	0.116279	0.730198	0.785714	1	0.6875	0.384615	0.807692	0.7343	0.659091	0.883721	109	3	0	5	16	10	55	15	5	7.42e-90	0.000182811	1	6.33e-05	3.41e-07	5.55e-13	6.2e-47	3.28e-11
TF6_00001_331834_F	1	331834	0.968825	0.933333	1	0.888889	1	0.945455	0.985714	0.93617	0.977273	2	A	C	0.123762	0.142857	0	0.125	0.461538	0.0769231	0.0966184	0.159091	0.0697674	0.876238	0.857143	1	0.875	0.538462	0.923077	0.903382	0.840909	0.930233	50	2	0	2	12	4	20	7	3	7.42e-90	0.000182811	1	6.33e-05	3.41e-07	5.55e-13	6.2e-47	3.28e-11
TF6_00001_331864_C	1	331864	0.973621	0.866667	1	0.944444	1	0.981818	0.985714	0.93617	0.977273	2	C	A	0.0615764	0	0	0	0.0769231	0	0.10628	0	0.0232558	0.938424	1	1	1	0.923077	1	0.89372	1	0.976744	25	0	0	0	2	0	22	0	1	2.72e-90	1	1	1	3.41e-07	1	6.2e-47	1
TF6_00001_331864_D	1	331864	0.973621	0.866667	1	0.944444	1	0.981818	0.985714	0.93617	0.977273	2	C	A	0.197044	0	0	0.0588235	0.153846	0.037037	0.31401	0.113636	0.0697674	0.802956	1	1	0.941176	0.846154	0.962963	0.68599	0.886364	0.930233	80	0	0	1	4	2	65	5	3	2.72e-90	1	1	3.74e-05	3.41e-07	2e-13	6.2e-47	3.28e-11
TF6_00001_331864_E	1	331864	0.973621	0.866667	1	0.944444	1	0.981818	0.985714	0.93617	0.977273	2	C	A	0.394089	0.307692	0.5	0.294118	0.269231	0.111111	0.584541	0.272727	0.0930233	0.605911	0.692308	0.5	0.705882	0.730769	0.888889	0.415459	0.727273	0.906977	160	4	1	5	7	6	121	12	4	2.72e-90	0.000311491	0.157298	3.74e-05	3.41e-07	2e-13	6.2e-47	3.28e-11
TF6_00001_331864_F	1	331864	0.973621	0.866667	1	0.944444	1	0.981818	0.985714	0.93617	0.977273	2	A	C	0.310345	0.384615	0.5	0.411765	0.5	0.537037	0.154589	0.318182	0.581395	0.689655	0.615385	0.5	0.588235	0.5	0.462963	0.845411	0.681818	0.418605	126	5	1	7	13	29	32	14	25	2.72e-90	0.000311491	0.157298	3.74e-05	3.41e-07	2e-13	6.2e-47	3.28e-11
TF6_00001_453028_E	1	453028	0.997602	1	1	1	1	1	0.995238	1	1	2	C	A	0.0697115	0	0	0.166667	0.192308	0.0909091	0.0430622	0.0638298	0.0909091	0.930288	1	1	0.833333	0.807692	0.909091	0.956938	0.93617	0.909091	29	0	0	3	5	5	9	3	4	1.81e-92	1	1	2.21e-05	3.41e-07	1.21e-13	2.27e-47	7.1e-12
TF6_00001_453028_F	1	453028	0.997602	1	1	1	1	1	0.995238	1	1	2	C	A	0.439904	0.666667	0	0.277778	0.5	0.563636	0.406699	0.595745	0.25	0.560096	0.333333	1	0.722222	0.5	0.436364	0.593301	0.404255	0.75	183	10	0	5	13	31	85	28	11	1.81e-92	0.000107511	1	2.21e-05	3.41e-07	1.21e-13	2.27e-47	7.1e-12
TF6_00001_453049_F	1	453049	1	1	1	1	1	1	1	1	1	2	C	A	0.203837	0.266667	0	0.5	0.115385	0.127273	0.228571	0.234043	0.0681818	0.796163	0.733333	1	0.5	0.884615	0.872727	0.771429	0.765957	0.931818	85	4	0	9	3	7	48	11	3	1.1e-92	0.000107511	1	2.21e-05	3.41e-07	1.21e-13	1.37e-47	7.1e-12
TF6_00001_453077_D	1	453077	0.990408	1	1	1	1	1	0.985714	1	0.977273	2	C	A	0.162228	0.133333	0.5	0.166667	0.0384615	0.2	0.120773	0.106383	0.44186	0.837772	0.866667	0.5	0.833333	0.961538	0.8	0.879227	0.893617	0.55814	67	2	1	3	1	11	25	5	19	8.15e-92	0.000107511	0.157298	2.21e-05	3.41e-07	1.21e-13	6.2e-47	7.1e-12
TF6_00001_453077_E	1	453077	0.990408	1	1	1	1	1	0.985714	1	0.977273	2	C	A	0.455206	0.533333	0.5	0.388889	0.346154	0.509091	0.454106	0.297872	0.627907	0.544794	0.466667	0.5	0.611111	0.653846	0.490909	0.545894	0.702128	0.372093	188	8	1	7	9	28	94	14	27	8.15e-92	0.000107511	0.157298	2.21e-05	3.41e-07	1.21e-13	6.2e-47	7.1e-12
TF6_00001_453077_F	1	453077	0.990408	1	1	1	1	1	0.985714	1	0.977273	2	A	C	0.188862	0.266667	0	0.277778	0.384615	0.236364	0.140097	0.212766	0.162791	0.811138	0.733333	1	0.722222	0.615385	0.763636	0.859903	0.787234	0.837209	78	4	0	5	10	13	29	10	7	8.15e-92	0.000107511	1	2.21e-05	3.41e-07	1.21e-13	6.2e-47	7.1e-12
TF6_00001_453082_C	1	453082	0.992806	1	1	1	1	0.981818	0.995238	0.978723	1	2	C	A	0.188406	0.333333	0	0.222222	0.153846	0.166667	0.205742	0.130435	0.159091	0.811594	0.666667	1	0.777778	0.846154	0.833333	0.794258	0.869565	0.840909	78	5	0	4	4	9	43	6	7	4.94e-92	0.000107511	1	2.21e-05	3.41e-07	2e-13	2.27e-47	1.18e-11
TF6_00001_453082_D	1	453082	0.992806	1	1	1	1	0.981818	0.995238	0.978723	1	2	C	A	0.463768	0.6	0.5	0.611111	0.461538	0.388889	0.521531	0.413043	0.227273	0.536232	0.4	0.5	0.388889	0.538462	0.611111	0.478469	0.586957	0.772727	192	9	1	11	12	21	109	19	10	4.94e-92	0.000107511	0.157298	2.21e-05	3.41e-07	2e-13	2.27e-47	1.18e-11
TF6_00001_453082_E	1	453082	0.992806	1	1	1	1	0.981818	0.995238	0.978723	1	2	A	C	0.292271	0.266667	0.5	0.222222	0.307692	0.277778	0.23445	0.26087	0.636364	0.707729	0.733333	0.5	0.777778	0.692308	0.722222	0.76555	0.73913	0.363636	121	4	1	4	8	15	49	12	28	4.94e-92	0.000107511	0.157298	2.21e-05	3.41e-07	2e-13	2.27e-47	1.18e-11
TF6_00001_453082_F	1	453082	0.992806	1	1	1	1	0.981818	0.995238	0.978723	1	2	A	C	0.0772947	0.0666667	0	0.0555556	0.0769231	0.0740741	0.0430622	0.0217391	0.318182	0.922705	0.933333	1	0.944444	0.923077	0.925926	0.956938	0.978261	0.681818	32	1	0	1	2	4	9	1	14	4.94e-92	0.000107511	1	2.21e-05	3.41e-07	2e-13	2.27e-47	1.18e-11
TF6_00001_453084_D	1	453084	0.995204	1	1	1	1	1	0.995238	0.978723	1	2	C	A	0.2	0.4	0	0.388889	0.153846	0.127273	0.22488	0.108696	0.159091	0.8	0.6	1	0.611111	0.846154	0.872727	0.77512	0.891304	0.840909	83	6	0	7	4	7	47	5	7	2.99e-92	0.000107511	1	2.21e-05	3.41e-07	1.21e-13	2.27e-47	1.18e-11
TF6_00001_453084_E	1	453084	0.995204	1	1	1	1	1	0.995238	0.978723	1	2	C	A	0.450602	0.466667	0	0.555556	0.5	0.272727	0.550239	0.369565	0.227273	0.549398	0.533333	1	0.444444	0.5	0.727273	0.449761	0.630435	0.772727	187	7	0	10	13	15	115	17	10	2.99e-92	0.000107511	1	2.21e-05	3.41e-07	1.21e-13	2.27e-47	1.18e-11
TF6_00001_453084_F	1	453084	0.995204	1	1	1	1	1	0.995238	0.978723	1	2	A	C	0.277108	0.266667	0	0.166667	0.307692	0.381818	0.181818	0.347826	0.568182	0.722892	0.733333	1	0.833333	0.692308	0.618182	0.818182	0.652174	0.431818	115	4	0	3	8	21	38	16	25	2.99e-92	0.000107511	1	2.21e-05	3.41e-07	1.21e-13	2.27e-47	1.18e-11
TF6_00001_453088_D	1	453088	1	1	1	1	1	1	1	1	1	2	C	A	0.057554	0	0	0	0.153846	0.0181818	0.0571429	0.0851064	0.0681818	0.942446	1	1	1	0.846154	0.981818	0.942857	0.914894	0.931818	24	0	0	0	4	1	12	4	3	1.1e-92	1	1	1	3.41e-07	1.21e-13	1.37e-47	7.1e-12
TF6_00001_453088_E	1	453088	1	1	1	1	1	1	1	1	1	2	C	A	0.292566	0.0666667	0.5	0.111111	0.346154	0.236364	0.285714	0.319149	0.477273	0.707434	0.933333	0.5	0.888889	0.653846	0.763636	0.714286	0.680851	0.522727	122	1	1	2	9	13	60	15	21	1.1e-92	0.000107511	0.157298	2.21e-05	3.41e-07	1.21e-13	1.37e-47	7.1e-12
TF6_00001_453088_F	1	453088	1	1	1	1	1	1	1	1	1	2	A	C	0.311751	0.466667	0.5	0.333333	0.230769	0.2	0.319048	0.446809	0.25	0.688249	0.533333	0.5	0.666667	0.769231	0.8	0.680952	0.553191	0.75	130	7	1	6	6	11	67	21	11	1.1e-92	0.000107511	0.157298	2.21e-05	3.41e-07	1.21e-13	1.37e-47	7.1e-12
TF6_00001_594978_C	1	594978	0.995204	1	1	0.944444	0.961538	1	1	1	1	2	C	A	0.0771084	0.0666667	0	0.0588235	0	0.127273	0.0333333	0.0425532	0.318182	0.922892	0.933333	1	0.941176	1	0.872727	0.966667	0.957447	0.681818	32	1	0	1	0	7	7	2	14	2.99e-92	0.000107511	1	3.74e-05	1	1.21e-13	1.37e-47	7.1e-12
TF6_00001_594978_D	1	594978	0.995204	1	1	0.944444	0.961538	1	1	1	1	2	C	A	0.238554	0.4	0.5	0.176471	0.16	0.254545	0.17619	0.255319	0.5	0.761446	0.6	0.5	0.823529	0.84	0.745455	0.82381	0.744681	0.5	99	6	1	3	4	14	37	12	22	2.99e-92	0.000107511	0.157298	3.74e-05	5.73e-07	1.21e-13	1.37e-47	7.1e-12
TF6_00001_594978_E	1	594978	0.995204	1	1	0.944444	0.961538	1	1	1	1	2	A	C	0.46988	0.266667	0	0.529412	0.44	0.345455	0.571429	0.425532	0.272727	0.53012	0.733333	1	0.470588	0.56	0.654545	0.428571	0.574468	0.727273	195	4	0	9	11	19	120	20	12	2.99e-92	0.000107511	1	3.74e-05	5.73e-07	1.21e-13	1.37e-47	7.1e-12
TF6_00001_594978_F	1	594978	0.995204	1	1	0.944444	0.961538	1	1	1	1	2	A	C	0.137349	0.0666667	0	0.117647	0.08	0.0727273	0.190476	0.0638298	0.113636	0.862651	0.933333	1	0.882353	0.92	0.927273	0.809524	0.93617	0.886364	57	1	0	2	2	4	40	3	5	2.99e-92	0.000107511	1	3.74e-05	5.73e-07	1.21e-13	1.37e-47	7.1e-12
TF6_00001_640694_D	1	640694	0.928058	1	1	0.888889	0.961538	0.963636	0.9	0.93617	0.977273	2	C	A	0.0542636	0	0	0	0	0	0.111111	0	0	0.945736	1	1	1	1	1	0.888889	1	1	21	0	0	0	0	0	21	0	0	3.72e-86	1	1	1	1	1	5.26e-43	1
TF6_00001_640694_E	1	640694	0.928058	1	1	0.888889	0.961538	0.963636	0.9	0.93617	0.977273	2	C	A	0.149871	0.0666667	0	0.0625	0.08	0	0.227513	0.0454545	0.209302	0.850129	0.933333	1	0.9375	0.92	1	0.772487	0.954545	0.790698	58	1	0	1	2	0	43	2	9	3.72e-86	0.000107511	1	6.33e-05	5.73e-07	1	5.26e-43	3.28e-11
TF6_00001_640694_F	1	640694	0.928058	1	1	0.888889	0.961538	0.963636	0.9	0.93617	0.977273	2	C	A	0.408269	0.4	0.5	0.5625	0.28	0.169811	0.492063	0.318182	0.44186	0.591731	0.6	0.5	0.4375	0.72	0.830189	0.507937	0.681818	0.55814	158	6	1	9	7	9	93	14	19	3.72e-86	0.000107511	0.157298	6.33e-05	5.73e-07	3.34e-13	5.26e-43	3.28e-11
TF6_00001_640699_D	1	640699	0.918465	1	1	0.833333	0.923077	0.963636	0.895238	0.93617	0.954545	2	C	A	0.0548303	0	0	0	0.0833333	0.113208	0.0531915	0.0681818	0	0.94517	1	1	1	0.916667	0.886792	0.946809	0.931818	1	21	0	0	0	2	6	10	3	0	2.77e-85	1	1	1	9.63e-07	3.34e-13	8.69e-43	3.28e-11
TF6_00001_640699_F	1	640699	0.918465	1	1	0.833333	0.923077	0.963636	0.895238	0.93617	0.954545	2	C	A	0.389034	0.666667	0	0.466667	0.333333	0.584906	0.18617	0.590909	0.761905	0.610966	0.333333	1	0.533333	0.666667	0.415094	0.81383	0.409091	0.238095	149	10	0	7	8	31	35	26	32	2.77e-85	0.000107511	1	0.000107511	9.63e-07	3.34e-13	8.69e-43	3.28e-11
TF6_00001_640702_F	1	640702	0.928058	1	1	0.888889	0.961538	0.963636	0.9	0.93617	0.977273	2	C	A	0.186047	0.2	0	0.125	0.2	0.264151	0.132275	0.477273	0.0465116	0.813953	0.8	1	0.875	0.8	0.735849	0.867725	0.522727	0.953488	72	3	0	2	5	14	25	21	2	3.72e-86	0.000107511	1	6.33e-05	5.73e-07	3.34e-13	5.26e-43	3.28e-11
TF6_00001_640723_F	1	640723	0.928058	1	1	0.888889	0.961538	0.963636	0.9	0.93617	0.977273	2	C	A	0.105943	0.0666667	0	0	0.2	0.339623	0.037037	0.0681818	0.162791	0.894057	0.933333	1	1	0.8	0.660377	0.962963	0.931818	0.837209	41	1	0	0	5	18	7	3	7	3.72e-86	0.000107511	1	1	5.73e-07	3.34e-13	5.26e-43	3.28e-11
TF6_00001_640768_F	1	640768	0.923261	1	1	0.833333	0.961538	0.963636	0.895238	0.93617	0.977273	2	C	A	0.163636	0.133333	0	0.2	0.08	0.283019	0.037234	0.181818	0.604651	0.836364	0.866667	1	0.8	0.92	0.716981	0.962766	0.818182	0.395349	63	2	0	3	2	15	7	8	26	1.01e-85	0.000107511	1	0.000107511	5.73e-07	3.34e-13	8.69e-43	3.28e-11
TF6_00001_640770_D	1	640770	0.925659	1	1	0.888889	0.961538	0.963636	0.895238	0.93617	0.977273	2	C	A	0.0569948	0	0	0	0.12	0.0377358	0.0106383	0.136364	0.209302	0.943005	1	1	1	0.88	0.962264	0.989362	0.863636	0.790698	22	0	0	0	3	2	2	6	9	6.15e-86	1	1	1	5.73e-07	3.34e-13	8.69e-43	3.28e-11
TF6_00001_640770_E	1	640770	0.925659	1	1	0.888889	0.961538	0.963636	0.895238	0.93617	0.977273	2	C	A	0.158031	0	0	0.125	0.28	0.226415	0.0531915	0.295455	0.395349	0.841969	1	1	0.875	0.72	0.773585	0.946809	0.704545	0.604651	61	0	0	2	7	12	10	13	17	6.15e-86	1	1	6.33e-05	5.73e-07	3.34e-13	8.69e-43	3.28e-11
TF6_00001_640770_F	1	640770	0.925659	1	1	0.888889	0.961538	0.963636	0.895238	0.93617	0.977273	2	A	C	0.481865	0.733333	1	0.25	0.12	0.264151	0.702128	0.295455	0.162791	0.518135	0.266667	0	0.75	0.88	0.735849	0.297872	0.704545	0.837209	186	11	2	4	3	14	132	13	7	6.15e-86	0.000107511	1	6.33e-05	5.73e-07	3.34e-13	8.69e-43	3.28e-11
TF6_00001_748237_B	1	748237	0.935252	1	1	0.888889	0.846154	0.945455	0.971429	0.851064	0.886364	2	C	A	0.112821	0.466667	0	0.125	0.136364	0.134615	0.0343137	0.2	0.25641	0.887179	0.533333	1	0.875	0.863636	0.865385	0.965686	0.8	0.74359	44	7	0	2	3	7	7	8	10	8.28e-87	0.000107511	1	6.33e-05	2.73e-06	5.55e-13	2.8e-46	2.54e-10
TF6_00001_748237_C	1	748237	0.935252	1	1	0.888889	0.846154	0.945455	0.971429	0.851064	0.886364	2	C	A	0.312821	0.8	0.5	0.3125	0.272727	0.442308	0.196078	0.45	0.435897	0.687179	0.2	0.5	0.6875	0.727273	0.557692	0.803922	0.55	0.564103	122	12	1	5	6	23	40	18	17	8.28e-87	0.000107511	0.157298	6.33e-05	2.73e-06	5.55e-13	2.8e-46	2.54e-10
TF6_00001_748237_D	1	748237	0.935252	1	1	0.888889	0.846154	0.945455	0.971429	0.851064	0.886364	2	A	C	0.458974	0.133333	0.5	0.3125	0.5	0.269231	0.607843	0.225	0.333333	0.541026	0.866667	0.5	0.6875	0.5	0.730769	0.392157	0.775	0.666667	179	2	1	5	11	14	124	9	13	8.28e-87	0.000107511	0.157298	6.33e-05	2.73e-06	5.55e-13	2.8e-46	2.54e-10
TF6_00001_748237_E	1	748237	0.935252	1	1	0.888889	0.846154	0.945455	0.971429	0.851064	0.886364	2	A	C	0.2	0	0	0.1875	0.136364	0.0769231	0.303922	0.075	0.0769231	0.8	1	1	0.8125	0.863636	0.923077	0.696078	0.925	0.923077	78	0	0	3	3	4	62	3	3	8.28e-87	1	1	6.33e-05	2.73e-06	5.55e-13	2.8e-46	2.54e-10
TF6_00001_748285_E	1	748285	0.961631	1	1	0.944444	0.961538	0.945455	0.980952	0.914894	0.931818	2	C	A	0.084788	0.0666667	0	0.176471	0.04	0.0384615	0.0970874	0.0232558	0.146341	0.915212	0.933333	1	0.823529	0.96	0.961538	0.902913	0.976744	0.853659	34	1	0	3	1	2	20	1	6	3.34e-89	0.000107511	1	3.74e-05	5.73e-07	5.55e-13	1.02e-46	5.47e-11
TF6_00001_748285_F	1	748285	0.961631	1	1	0.944444	0.961538	0.945455	0.980952	0.914894	0.931818	2	C	A	0.399002	0.2	0.5	0.470588	0.16	0.192308	0.466019	0.395349	0.512195	0.600998	0.8	0.5	0.529412	0.84	0.807692	0.533981	0.604651	0.487805	160	3	1	8	4	10	96	17	21	3.34e-89	0.000107511	0.157298	3.74e-05	5.73e-07	5.55e-13	1.02e-46	5.47e-11
TF6_00001_748303_D	1	748303	0.952038	1	1	0.944444	0.961538	0.927273	0.966667	0.914894	0.931818	2	C	A	0.103275	0	0	0.0588235	0.08	0.137255	0.1133	0.0697674	0.121951	0.896725	1	1	0.941176	0.92	0.862745	0.8867	0.930233	0.878049	41	0	0	1	2	7	23	3	5	2.48e-88	1	1	3.74e-05	5.73e-07	9.24e-13	4.63e-46	5.47e-11
TF6_00001_748303_E	1	748303	0.952038	1	1	0.944444	0.961538	0.927273	0.966667	0.914894	0.931818	2	C	A	0.36272	0.133333	1	0.352941	0.32	0.392157	0.433498	0.186047	0.243902	0.63728	0.866667	0	0.647059	0.68	0.607843	0.566502	0.813953	0.756098	144	2	2	6	8	20	88	8	10	2.48e-88	0.000107511	1	3.74e-05	5.73e-07	9.24e-13	4.63e-46	5.47e-11
TF6_00001_748303_F	1	748303	0.952038	1	1	0.944444	0.961538	0.927273	0.966667	0.914894	0.931818	2	A	C	0.186398	0.466667	0	0.176471	0.28	0.156863	0.147783	0.302326	0.146341	0.813602	0.533333	1	0.823529	0.72	0.843137	0.852217	0.697674	0.853659	74	7	0	3	7	8	30	13	6	2.48e-88	0.000107511	1	3.74e-05	5.73e-07	9.24e-13	4.63e-46	5.47e-11
TF6_00001_822183_F	1	822183	0.940048	1	1	1	0.961538	0.890909	0.942857	0.93617	0.931818	2	C	A	0.142857	0.2	0.5	0	0.04	0.285714	0.106061	0.227273	0.146341	0.857143	0.8	0.5	1	0.96	0.714286	0.893939	0.772727	0.853659	56	3	1	0	1	14	21	10	6	3.04e-87	0.000107511	0.157298	1	5.73e-07	2.56e-12	5.71e-45	3.28e-11
TF6_00001_860927_D	1	860927	0.947242	0.933333	1	1	1	0.854545	0.985714	0.914894	0.863636	2	C	A	0.167089	0.285714	0.5	0.277778	0.384615	0.106383	0.135266	0.232558	0.0789474	0.832911	0.714286	0.5	0.722222	0.615385	0.893617	0.864734	0.767442	0.921053	66	4	1	5	10	5	28	10	3	6.75e-88	0.000182811	0.157298	2.21e-05	3.41e-07	7.1e-12	6.2e-47	5.47e-11
TF6_00001_860927_E	1	860927	0.947242	0.933333	1	1	1	0.854545	0.985714	0.914894	0.863636	2	C	A	0.460759	0.571429	1	0.611111	0.692308	0.531915	0.42029	0.488372	0.263158	0.539241	0.428571	0	0.388889	0.307692	0.468085	0.57971	0.511628	0.736842	182	8	2	11	18	25	87	21	10	6.75e-88	0.000182811	1	2.21e-05	3.41e-07	7.1e-12	6.2e-47	5.47e-11
TF6_00001_860927_F	1	860927	0.947242	0.933333	1	1	1	0.854545	0.985714	0.914894	0.863636	2	A	C	0.232911	0.214286	0	0.166667	0.153846	0.234043	0.21256	0.232558	0.447368	0.767089	0.785714	1	0.833333	0.846154	0.765957	0.78744	0.767442	0.552632	92	3	0	3	4	11	44	10	17	6.75e-88	0.000182811	1	2.21e-05	3.41e-07	7.1e-12	6.2e-47	5.47e-11
TF6_00001_860945_E	1	860945	0.952038	0.933333	1	1	0.961538	0.872727	0.985714	0.93617	0.886364	2	C	A	0.251889	0.214286	0.5	0.111111	0.24	0.208333	0.328502	0.0909091	0.153846	0.748111	0.785714	0.5	0.888889	0.76	0.791667	0.671498	0.909091	0.846154	100	3	1	2	6	10	68	4	6	2.48e-88	0.000182811	0.157298	2.21e-05	5.73e-07	4.26e-12	6.2e-47	3.28e-11
TF6_00001_860945_F	1	860945	0.952038	0.933333	1	1	0.961538	0.872727	0.985714	0.93617	0.886364	2	A	C	0.423174	0.642857	0	0.5	0.4	0.458333	0.352657	0.5	0.589744	0.576826	0.357143	1	0.5	0.6	0.541667	0.647343	0.5	0.410256	168	9	0	9	10	22	73	22	23	2.48e-88	0.000182811	1	2.21e-05	5.73e-07	4.26e-12	6.2e-47	3.28e-11
TF6_00001_910884_E	1	910884	0.992806	1	1	1	1	1	0.990476	0.978723	1	2	C	A	0.171498	0.2	0	0.166667	0.115385	0.254545	0.0865385	0.195652	0.477273	0.828502	0.8	1	0.833333	0.884615	0.745455	0.913462	0.804348	0.522727	71	3	0	3	3	14	18	9	21	4.94e-92	0.000107511	1	2.21e-05	3.41e-07	1.21e-13	3.75e-47	1.18e-11
TF6_00001_910884_F	1	910884	0.992806	1	1	1	1	1	0.990476	0.978723	1	2	A	C	0.492754	0.6	1	0.5	0.653846	0.436364	0.533654	0.456522	0.25	0.507246	0.4	0	0.5	0.346154	0.563636	0.466346	0.543478	0.75	204	9	2	9	17	24	111	21	11	4.94e-92	0.000107511	1	2.21e-05	3.41e-07	1.21e-13	3.75e-47	1.18e-11
TF6_00001_910885_C	1	910885	0.992806	1	1	1	1	1	0.985714	1	1	2	C	A	0.118357	0.133333	0	0.0555556	0.269231	0.163636	0.125604	0.0851064	0	0.881643	0.866667	1	0.944444	0.730769	0.836364	0.874396	0.914894	1	49	2	0	1	7	9	26	4	0	4.94e-92	0.000107511	1	2.21e-05	3.41e-07	1.21e-13	6.2e-47	7.1e-12
TF6_00001_910885_D	1	910885	0.992806	1	1	1	1	1	0.985714	1	1	2	C	A	0.326087	0.466667	1	0.277778	0.346154	0.290909	0.36715	0.255319	0.181818	0.673913	0.533333	0	0.722222	0.653846	0.709091	0.63285	0.744681	0.818182	135	7	2	5	9	16	76	12	8	4.94e-92	0.000107511	1	2.21e-05	3.41e-07	1.21e-13	6.2e-47	7.1e-12
TF6_00001_910885_E	1	910885	0.992806	1	1	1	1	1	0.985714	1	1	2	A	C	0.328502	0.266667	0	0.277778	0.423077	0.345455	0.289855	0.297872	0.522727	0.671498	0.733333	1	0.722222	0.576923	0.654545	0.710145	0.702128	0.477273	136	4	0	5	11	19	60	14	23	4.94e-92	0.000107511	1	2.21e-05	3.41e-07	1.21e-13	6.2e-47	7.1e-12
TF6_00001_910885_F	1	910885	0.992806	1	1	1	1	1	0.985714	1	1	2	A	C	0.0652174	0.0666667	0	0	0.0769231	0.109091	0.0386473	0.0425532	0.181818	0.934783	0.933333	1	1	0.923077	0.890909	0.961353	0.957447	0.818182	27	1	0	0	2	6	8	2	8	4.94e-92	0.000107511	1	1	3.41e-07	1.21e-13	6.2e-47	7.1e-12
TF6_00001_910908_F	1	910908	1	1	1	1	1	1	1	1	1	2	C	A	0.129496	0.0666667	0	0	0.230769	0.0545455	0.161905	0.191489	0.0227273	0.870504	0.933333	1	1	0.769231	0.945455	0.838095	0.808511	0.977273	54	1	0	0	6	3	34	9	1	1.1e-92	0.000107511	1	1	3.41e-07	1.21e-13	1.37e-47	7.1e-12
TF6_00001_910911_F	1	910911	1	1	1	1	1	1	1	1	1	2	C	A	0.213429	0.133333	0.5	0.333333	0.423077	0.272727	0.142857	0.425532	0.0909091	0.786571	0.866667	0.5	0.666667	0.576923	0.727273	0.857143	0.574468	0.909091	89	2	1	6	11	15	30	20	4	1.1e-92	0.000107511	0.157298	2.21e-05	3.41e-07	1.21e-13	1.37e-47	7.1e-12
TF6_00001_910931_E	1	910931	0.997602	1	1	1	1	1	0.995238	1	1	2	C	A	0.112981	0.133333	0	0.333333	0.0769231	0.0545455	0.100478	0.212766	0.0681818	0.887019	0.866667	1	0.666667	0.923077	0.945455	0.899522	0.787234	0.931818	47	2	0	6	2	3	21	10	3	1.81e-92	0.000107511	1	2.21e-05	3.41e-07	1.21e-13	2.27e-47	7.1e-12
TF6_00001_910931_F	1	910931	0.997602	1	1	1	1	1	0.995238	1	1	2	C	A	0.487981	0.333333	1	0.666667	0.230769	0.345455	0.564593	0.617021	0.272727	0.512019	0.666667	0	0.333333	0.769231	0.654545	0.435407	0.382979	0.727273	203	5	2	12	6	19	118	29	12	1.81e-92	0.000107511	1	2.21e-05	3.41e-07	1.21e-13	2.27e-47	7.1e-12
TF6_00001_910941_B	1	910941	0.995204	1	1	1	1	1	0.995238	0.978723	1	2	C	A	0.086747	0.333333	0	0.166667	0.0384615	0.0727273	0.0382775	0.26087	0.0681818	0.913253	0.666667	1	0.833333	0.961538	0.927273	0.961722	0.73913	0.931818	36	5	0	3	1	4	8	12	3	2.99e-92	0.000107511	1	2.21e-05	3.41e-07	1.21e-13	2.27e-47	1.18e-11
TF6_00001_910941_C	1	910941	0.995204	1	1	1	1	1	0.995238	0.978723	1	2	C	A	0.277108	0.533333	0	0.444444	0.423077	0.4	0.143541	0.521739	0.272727	0.722892	0.466667	1	0.555556	0.576923	0.6	0.856459	0.478261	0.727273	115	8	0	8	11	22	30	24	12	2.99e-92	0.000107511	1	2.21e-05	3.41e-07	1.21e-13	2.27e-47	1.18e-11
TF6_00001_910941_D	1	910941	0.995204	1	1	1	1	1	0.995238	0.978723	1	2	A	C	0.375904	0.0666667	0.5	0.111111	0.0769231	0.163636	0.559809	0.195652	0.340909	0.624096	0.933333	0.5	0.888889	0.923077	0.836364	0.440191	0.804348	0.659091	156	1	1	2	2	9	117	9	15	2.99e-92	0.000107511	0.157298	2.21e-05	3.41e-07	1.21e-13	2.27e-47	1.18e-11
TF6_00001_910941_E	1	910941	0.995204	1	1	1	1	1	0.995238	0.978723	1	2	A	C	0.195181	0.0666667	0.5	0.0555556	0	0.0363636	0.330144	0.0217391	0.136364	0.804819	0.933333	0.5	0.944444	1	0.963636	0.669856	0.978261	0.863636	81	1	1	1	0	2	69	1	6	2.99e-92	0.000107511	0.157298	2.21e-05	1	1.21e-13	2.27e-47	1.18e-11
TF6_00001_910960_E	1	910960	1	1	1	1	1	1	1	1	1	2	C	A	0.0503597	0.0666667	0.5	0	0.0769231	0.0545455	0.052381	0.0212766	0.0454545	0.94964	0.933333	0.5	1	0.923077	0.945455	0.947619	0.978723	0.954545	21	1	1	0	2	3	11	1	2	1.1e-92	0.000107511	0.157298	1	3.41e-07	1.21e-13	1.37e-47	7.1e-12
TF6_00001_910960_F	1	910960	1	1	1	1	1	1	1	1	1	2	C	A	0.354916	0.466667	0.5	0.111111	0.423077	0.527273	0.285714	0.340426	0.5	0.645084	0.533333	0.5	0.888889	0.576923	0.472727	0.714286	0.659574	0.5	148	7	1	2	11	29	60	16	22	1.1e-92	0.000107511	0.157298	2.21e-05	3.41e-07	1.21e-13	1.37e-47	7.1e-12
TF6_00001_1058328_B	1	1058328	0.973621	0.933333	1	1	1	0.909091	0.990476	0.957447	0.977273	2	C	A	0.140394	0.357143	0	0.277778	0.230769	0.04	0.0721154	0.133333	0.418605	0.859606	0.642857	1	0.722222	0.769231	0.96	0.927885	0.866667	0.581395	57	5	0	5	6	2	15	6	18	2.72e-90	0.000182811	1	2.21e-05	3.41e-07	1.54e-12	3.75e-47	1.97e-11
TF6_00001_1058328_C	1	1058328	0.973621	0.933333	1	1	1	0.909091	0.990476	0.957447	0.977273	2	C	A	0.32266	0.5	0.5	0.555556	0.307692	0.2	0.259615	0.266667	0.674419	0.67734	0.5	0.5	0.444444	0.692308	0.8	0.740385	0.733333	0.325581	131	7	1	10	8	10	54	12	29	2.72e-90	0.000182811	0.157298	2.21e-05	3.41e-07	1.54e-12	3.75e-47	1.97e-11
TF6_00001_1058328_D	1	1058328	0.973621	0.933333	1	1	1	0.909091	0.990476	0.957447	0.977273	2	A	C	0.396552	0.214286	0.5	0.388889	0.346154	0.62	0.403846	0.4	0.186047	0.603448	0.785714	0.5	0.611111	0.653846	0.38	0.596154	0.6	0.813953	161	3	1	7	9	31	84	18	8	2.72e-90	0.000182811	0.157298	2.21e-05	3.41e-07	1.54e-12	3.75e-47	1.97e-11
TF6_00001_1058328_E	1	1058328	0.973621	0.933333	1	1	1	0.909091	0.990476	0.957447	0.977273	2	A	C	0.128079	0.0714286	0.5	0.111111	0.0384615	0.18	0.144231	0.133333	0.0465116	0.871921	0.928571	0.5	0.888889	0.961538	0.82	0.855769	0.866667	0.953488	52	1	1	2	1	9	30	6	2	2.72e-90	0.000182811	0.157298	2.21e-05	3.41e-07	1.54e-12	3.75e-47	1.97e-11
TF6_00001_1058331_F	1	1058331	0.980815	0.933333	1	1	1	0.927273	0.995238	0.978723	0.977273	2	C	A	0.107579	0	0	0.0555556	0	0.0392157	0.186603	0.0217391	0.0232558	0.892421	1	1	0.944444	1	0.960784	0.813397	0.978261	0.976744	44	0	0	1	0	2	39	1	1	6.05e-91	1	1	2.21e-05	1	9.24e-13	2.27e-47	1.18e-11
TF6_00001_1097255_D	1	1097255	0.971223	0.933333	1	0.944444	0.923077	1	0.980952	0.957447	0.954545	2	C	A	0.0716049	0.0714286	0	0.176471	0.25	0.0181818	0.0582524	0.0222222	0.119048	0.928395	0.928571	1	0.823529	0.75	0.981818	0.941748	0.977778	0.880952	29	1	0	3	6	1	12	1	5	4.49e-90	0.000182811	1	3.74e-05	9.63e-07	1.21e-13	1.02e-46	1.97e-11
TF6_00001_1097255_E	1	1097255	0.971223	0.933333	1	0.944444	0.923077	1	0.980952	0.957447	0.954545	2	C	A	0.2	0.142857	0	0.235294	0.333333	0.109091	0.208738	0.111111	0.309524	0.8	0.857143	1	0.764706	0.666667	0.890909	0.791262	0.888889	0.690476	81	2	0	4	8	6	43	5	13	4.49e-90	0.000182811	1	3.74e-05	9.63e-07	1.21e-13	1.02e-46	1.97e-11
TF6_00001_1097255_F	1	1097255	0.971223	0.933333	1	0.944444	0.923077	1	0.980952	0.957447	0.954545	2	A	C	0.454321	0.428571	1	0.529412	0.25	0.527273	0.461165	0.466667	0.380952	0.545679	0.571429	0	0.470588	0.75	0.472727	0.538835	0.533333	0.619048	184	6	2	9	6	29	95	21	16	4.49e-90	0.000182811	1	3.74e-05	9.63e-07	1.21e-13	1.02e-46	1.97e-11
TF6_00001_1097264_F	1	1097264	0.973621	0.933333	1	0.944444	0.961538	1	0.980952	0.957447	0.954545	2	C	A	0.0714286	0.5	0	0	0.08	0.0909091	0.0436893	0.0888889	0.047619	0.928571	0.5	1	1	0.92	0.909091	0.956311	0.911111	0.952381	29	7	0	0	2	5	9	4	2	2.72e-90	0.000182811	1	1	5.73e-07	1.21e-13	1.02e-46	1.97e-11
TF6_00001_1097293_E	1	1097293	0.964029	0.933333	1	0.944444	0.961538	0.981818	0.97619	0.93617	0.931818	2	C	A	0.151741	0.214286	0.5	0.235294	0.2	0.296296	0.0926829	0.181818	0.121951	0.848259	0.785714	0.5	0.764706	0.8	0.703704	0.907317	0.818182	0.878049	61	3	1	4	5	16	19	8	5	2.02e-89	0.000182811	0.157298	3.74e-05	5.73e-07	2e-13	1.69e-46	3.28e-11
TF6_00001_1125714_E	1	1125714	0.935252	1	1	0.944444	1	0.927273	0.947619	0.829787	0.931818	2	C	A	0.0871795	0.0666667	0	0.0588235	0.115385	0.176471	0.0854271	0.0512821	0.0243902	0.912821	0.933333	1	0.941176	0.884615	0.823529	0.914573	0.948718	0.97561	34	1	0	1	3	9	17	2	1	8.28e-87	0.000107511	1	3.74e-05	3.41e-07	9.24e-13	3.45e-45	4.24e-10
TF6_00001_1125714_F	1	1125714	0.935252	1	1	0.944444	1	0.927273	0.947619	0.829787	0.931818	2	C	A	0.487179	0.6	0.5	0.588235	0.692308	0.666667	0.386935	0.589744	0.439024	0.512821	0.4	0.5	0.411765	0.307692	0.333333	0.613065	0.410256	0.560976	190	9	1	10	18	34	77	23	18	8.28e-87	0.000107511	0.157298	3.74e-05	3.41e-07	9.24e-13	3.45e-45	4.24e-10
TF6_00001_1134674_F	1	1134674	0.918465	0.933333	1	0.888889	0.884615	0.890909	0.938095	0.87234	0.931818	2	C	A	0.120104	0.0714286	0	0.3125	0.173913	0.183673	0.0761421	0.219512	0.0731707	0.879896	0.928571	1	0.6875	0.826087	0.816327	0.923858	0.780488	0.926829	46	1	0	5	4	9	15	9	3	2.77e-85	0.000182811	1	6.33e-05	1.62e-06	2.56e-12	9.43e-45	1.52e-10
TF6_00001_1134713_F	1	1134713	0.918465	0.933333	1	0.888889	0.884615	0.890909	0.938095	0.87234	0.931818	2	C	A	0.0992167	0	0	0	0	0.0612245	0.0862944	0.121951	0.317073	0.900783	1	1	1	1	0.938776	0.913706	0.878049	0.682927	38	0	0	0	0	3	17	5	13	2.77e-85	1	1	1	1	2.56e-12	9.43e-45	1.52e-10
TF6_00001_1141687_F	1	1141687	1	1	1	1	1	1	1	1	1	2	C	A	0.261391	0.133333	0	0.277778	0	0.109091	0.352381	0.0638298	0.431818	0.738609	0.866667	1	0.722222	1	0.890909	0.647619	0.93617	0.568182	109	2	0	5	0	6	74	3	19	1.1e-92	0.000107511	1	2.21e-05	1	1.21e-13	1.37e-47	7.1e-12
TF6_00001_1141698_D	1	1141698	0.995204	0.933333	1	1	1	1	0.995238	1	1	2	C	A	0.0891566	0.0714286	0	0.0555556	0.0769231	0.2	0.0287081	0.212766	0.136364	0.910843	0.928571	1	0.944444	0.923077	0.8	0.971292	0.787234	0.863636	37	1	0	1	2	11	6	10	6	2.99e-92	0.000182811	1	2.21e-05	3.41e-07	1.21e-13	2.27e-47	7.1e-12
TF6_00001_1141698_E	1	1141698	0.995204	0.933333	1	1	1	1	0.995238	1	1	2	C	A	0.339759	0.357143	1	0.111111	0.461538	0.618182	0.205742	0.531915	0.409091	0.660241	0.642857	0	0.888889	0.538462	0.381818	0.794258	0.468085	0.590909	141	5	2	2	12	34	43	25	18	2.99e-92	0.000182811	1	2.21e-05	3.41e-07	1.21e-13	2.27e-47	7.1e-12
TF6_00001_1141698_F	1	1141698	0.995204	0.933333	1	1	1	1	0.995238	1	1	2	A	C	0.255422	0.285714	0	0.444444	0.307692	0.181818	0.291866	0.148936	0.181818	0.744578	0.714286	1	0.555556	0.692308	0.818182	0.708134	0.851064	0.818182	106	4	0	8	8	10	61	7	8	2.99e-92	0.000182811	1	2.21e-05	3.41e-07	1.21e-13	2.27e-47	7.1e-12
TF6_00001_1200927_F	1	1200927	0.983213	1	1	1	1	0.963636	0.990476	0.93617	1	2	C	A	0.0536585	0	0.5	0	0	0	0.100962	0	0	0.946341	1	0.5	1	1	1	0.899038	1	1	22	0	1	0	0	0	21	0	0	3.67e-91	1	0.157298	1	1	1	3.75e-47	1
TF6_00001_1200937_E	1	1200937	0.980815	1	1	1	1	0.963636	0.985714	0.93617	1	2	C	A	0.0806846	0.133333	0	0	0.0769231	0.0754717	0.0869565	0.0909091	0.0681818	0.919315	0.866667	1	1	0.923077	0.924528	0.913043	0.909091	0.931818	33	2	0	0	2	4	18	4	3	6.05e-91	0.000107511	1	1	3.41e-07	3.34e-13	6.2e-47	3.28e-11
TF6_00001_1200937_F	1	1200937	0.980815	1	1	1	1	0.963636	0.985714	0.93617	1	2	C	A	0.435208	0.666667	0.5	0.166667	0.538462	0.566038	0.352657	0.522727	0.545455	0.564792	0.333333	0.5	0.833333	0.461538	0.433962	0.647343	0.477273	0.454545	178	10	1	3	14	30	73	23	24	6.05e-91	0.000107511	0.157298	2.21e-05	3.41e-07	3.34e-13	6.2e-47	3.28e-11
TF6_00001_1200953_C	1	1200953	0.971223	1	1	1	0.961538	0.963636	0.980952	0.893617	1	2	C	A	0.0518519	0.0666667	0	0.111111	0.16	0.0566038	0.0436893	0.047619	0	0.948148	0.933333	1	0.888889	0.84	0.943396	0.956311	0.952381	1	21	1	0	2	4	3	9	2	0	4.49e-90	0.000107511	1	2.21e-05	5.73e-07	3.34e-13	1.02e-46	9.13e-11
TF6_00001_1200953_D	1	1200953	0.971223	1	1	1	0.961538	0.963636	0.980952	0.893617	1	2	C	A	0.158025	0.133333	0	0.277778	0.2	0.169811	0.131068	0.238095	0.136364	0.841975	0.866667	1	0.722222	0.8	0.830189	0.868932	0.761905	0.863636	64	2	0	5	5	9	27	10	6	4.49e-90	0.000107511	1	2.21e-05	5.73e-07	3.34e-13	1.02e-46	9.13e-11
TF6_00001_1200953_E	1	1200953	0.971223	1	1	1	0.961538	0.963636	0.980952	0.893617	1	2	C	A	0.380247	0.333333	0	0.5	0.4	0.528302	0.325243	0.571429	0.25	0.619753	0.666667	1	0.5	0.6	0.471698	0.674757	0.428571	0.75	154	5	0	9	10	28	67	24	11	4.49e-90	0.000107511	1	2.21e-05	5.73e-07	3.34e-13	1.02e-46	9.13e-11
TF6_00001_1200953_F	1	1200953	0.971223	1	1	1	0.961538	0.963636	0.980952	0.893617	1	2	A	C	0.288889	0.466667	0	0.222222	0.24	0.150943	0.300971	0.214286	0.477273	0.711111	0.533333	1	0.777778	0.76	0.849057	0.699029	0.785714	0.522727	117	7	0	4	6	8	62	9	21	4.49e-90	0.000107511	1	2.21e-05	5.73e-07	3.34e-13	1.02e-46	9.13e-11
TF6_00001_1200954_C	1	1200954	0.973621	1	1	1	0.961538	0.945455	0.980952	0.93617	1	2	C	A	0.0566502	0	0	0	0.04	0.0384615	0.0825243	0.0227273	0.0454545	0.94335	1	1	1	0.96	0.961538	0.917476	0.977273	0.954545	23	0	0	0	1	2	17	1	2	2.72e-90	1	1	1	5.73e-07	5.55e-13	1.02e-46	3.28e-11
TF6_00001_1200954_D	1	1200954	0.973621	1	1	1	0.961538	0.945455	0.980952	0.93617	1	2	C	A	0.238916	0.133333	0.5	0.222222	0.08	0.153846	0.359223	0.0681818	0.0681818	0.761084	0.866667	0.5	0.777778	0.92	0.846154	0.640777	0.931818	0.931818	97	2	1	4	2	8	74	3	3	2.72e-90	0.000107511	0.157298	2.21e-05	5.73e-07	5.55e-13	1.02e-46	3.28e-11
TF6_00001_1200954_E	1	1200954	0.973621	1	1	1	0.961538	0.945455	0.980952	0.93617	1	2	A	C	0.485222	0.8	0.5	0.5	0.68	0.5	0.368932	0.5	0.772727	0.514778	0.2	0.5	0.5	0.32	0.5	0.631068	0.5	0.227273	197	12	1	9	17	26	76	22	34	2.72e-90	0.000107511	0.157298	2.21e-05	5.73e-07	5.55e-13	1.02e-46	3.28e-11
TF6_00001_1200954_F	1	1200954	0.973621	1	1	1	0.961538	0.945455	0.980952	0.93617	1	2	A	C	0.182266	0.2	0	0.222222	0.36	0.211538	0.0970874	0.113636	0.5	0.817734	0.8	1	0.777778	0.64	0.788462	0.902913	0.886364	0.5	74	3	0	4	9	11	20	5	22	2.72e-90	0.000107511	1	2.21e-05	5.73e-07	5.55e-13	1.02e-46	3.28e-11
TF6_00001_1200956_D	1	1200956	0.971223	1	1	1	1	0.963636	0.971429	0.914894	1	2	C	A	0.155556	0.0666667	0	0.111111	0.115385	0.0754717	0.117647	0.0697674	0.590909	0.844444	0.933333	1	0.888889	0.884615	0.924528	0.882353	0.930233	0.409091	63	1	0	2	3	4	24	3	26	4.49e-90	0.000107511	1	2.21e-05	3.41e-07	3.34e-13	2.8e-46	5.47e-11
TF6_00001_1200956_E	1	1200956	0.971223	1	1	1	1	0.963636	0.971429	0.914894	1	2	C	A	0.367901	0.2	0.5	0.166667	0.192308	0.264151	0.401961	0.255814	0.681818	0.632099	0.8	0.5	0.833333	0.807692	0.735849	0.598039	0.744186	0.318182	149	3	1	3	5	14	82	11	30	4.49e-90	0.000107511	0.157298	2.21e-05	3.41e-07	3.34e-13	2.8e-46	5.47e-11
TF6_00001_1200956_F	1	1200956	0.971223	1	1	1	1	0.963636	0.971429	0.914894	1	2	A	C	0.296296	0.266667	0.5	0.5	0.384615	0.188679	0.343137	0.255814	0.113636	0.703704	0.733333	0.5	0.5	0.615385	0.811321	0.656863	0.744186	0.886364	120	4	1	9	10	10	70	11	5	4.49e-90	0.000107511	0.157298	2.21e-05	3.41e-07	3.34e-13	2.8e-46	5.47e-11
TF6_00001_1200960_A	1	1200960	0.952038	1	1	0.888889	0.884615	0.927273	0.980952	0.851064	1	2	A	C	0.0554156	0.133333	0	0.125	0.0434783	0.137255	0.0145631	0.125	0.0454545	0.944584	0.866667	1	0.875	0.956522	0.862745	0.985437	0.875	0.954545	22	2	0	2	1	7	3	5	2	2.48e-88	0.000107511	1	6.33e-05	1.62e-06	9.24e-13	1.02e-46	2.54e-10
TF6_00001_1216373_E	1	1216373	0.920863	0.933333	1	0.944444	0.961538	0.854545	0.92381	0.93617	0.931818	2	C	A	0.145833	0.214286	0.5	0.117647	0.08	0.191489	0.185567	0.0454545	0.0243902	0.854167	0.785714	0.5	0.882353	0.92	0.808511	0.814433	0.954545	0.97561	56	3	1	2	2	9	36	2	1	1.68e-85	0.000182811	0.157298	3.74e-05	5.73e-07	7.1e-12	4.26e-44	3.28e-11
TF6_00001_1216373_F	1	1216373	0.920863	0.933333	1	0.944444	0.961538	0.854545	0.92381	0.93617	0.931818	2	A	C	0.411458	0.285714	0	0.647059	0.64	0.319149	0.335052	0.431818	0.682927	0.588542	0.714286	1	0.352941	0.36	0.680851	0.664948	0.568182	0.317073	158	4	0	11	16	15	65	19	28	1.68e-85	0.000182811	1	3.74e-05	5.73e-07	7.1e-12	4.26e-44	3.28e-11
TF6_00001_1284395_A	1	1284395	0.985612	0.866667	1	1	1	0.981818	0.990476	0.978723	1	2	C	A	0.111922	0	0	0.111111	0	0.111111	0.158654	0.0652174	0.0454545	0.888078	1	1	0.888889	1	0.888889	0.841346	0.934783	0.954545	46	0	0	2	0	6	33	3	2	2.22e-91	1	1	2.21e-05	1	2e-13	3.75e-47	1.18e-11
TF6_00001_1284395_B	1	1284395	0.985612	0.866667	1	1	1	0.981818	0.990476	0.978723	1	2	C	A	0.420925	0.0769231	0	0.555556	0.384615	0.333333	0.5	0.413043	0.25	0.579075	0.923077	1	0.444444	0.615385	0.666667	0.5	0.586957	0.75	173	1	0	10	10	18	104	19	11	2.22e-91	0.000311491	1	2.21e-05	3.41e-07	2e-13	3.75e-47	1.18e-11
TF6_00001_1284395_C	1	1284395	0.985612	0.866667	1	1	1	0.981818	0.990476	0.978723	1	2	A	C	0.272506	0.538462	0.5	0.166667	0.192308	0.259259	0.206731	0.282609	0.590909	0.727494	0.461538	0.5	0.833333	0.807692	0.740741	0.793269	0.717391	0.409091	112	7	1	3	5	14	43	13	26	2.22e-91	0.000311491	0.157298	2.21e-05	3.41e-07	2e-13	3.75e-47	1.18e-11
TF6_00001_1284395_D	1	1284395	0.985612	0.866667	1	1	1	0.981818	0.990476	0.978723	1	2	A	C	0.0778589	0.0769231	0	0	0.0384615	0.037037	0.0576923	0.130435	0.227273	0.922141	0.923077	1	1	0.961538	0.962963	0.942308	0.869565	0.772727	32	1	0	0	1	2	12	6	10	2.22e-91	0.000311491	1	1	3.41e-07	2e-13	3.75e-47	1.18e-11
TF6_00001_1426209_F	1	1426209	0.932854	0.866667	1	0.888889	0.692308	0.890909	0.980952	0.914894	0.954545	2	C	A	0.0771208	0.0769231	0	0.0625	0.222222	0.102041	0.0533981	0.162791	0.0238095	0.922879	0.923077	1	0.9375	0.777778	0.897959	0.946602	0.837209	0.97619	30	1	0	1	4	5	11	7	1	1.37e-86	0.000311491	1	6.33e-05	2.21e-05	2.56e-12	1.02e-46	5.47e-11
TF6_00001_1578650_F	1	1578650	0.947242	0.933333	1	1	0.961538	0.945455	0.942857	0.93617	0.954545	2	C	A	0.113924	0.142857	0	0.0555556	0	0.0769231	0.151515	0.136364	0.047619	0.886076	0.857143	1	0.944444	1	0.923077	0.848485	0.863636	0.952381	45	2	0	1	0	4	30	6	2	6.75e-88	0.000182811	1	2.21e-05	1	5.55e-13	5.71e-45	3.28e-11
TF6_00001_1634671_A	1	1634671	0.93765	0.933333	1	1	0.923077	0.909091	0.947619	0.93617	0.909091	2	C	A	0.122762	0.214286	0	0.111111	0	0.06	0.18593	0.0454545	0.025	0.877238	0.785714	1	0.888889	1	0.94	0.81407	0.954545	0.975	48	3	0	2	0	3	37	2	1	5.01e-87	0.000182811	1	2.21e-05	1	1.54e-12	3.45e-45	3.28e-11
TF6_00001_1634671_B	1	1634671	0.93765	0.933333	1	1	0.923077	0.909091	0.947619	0.93617	0.909091	2	C	A	0.445013	0.714286	0	0.333333	0.291667	0.3	0.557789	0.272727	0.325	0.554987	0.285714	1	0.666667	0.708333	0.7	0.442211	0.727273	0.675	174	10	0	6	7	15	111	12	13	5.01e-87	0.000182811	1	2.21e-05	9.63e-07	1.54e-12	3.45e-45	3.28e-11
TF6_00001_1634671_C	1	1634671	0.93765	0.933333	1	1	0.923077	0.909091	0.947619	0.93617	0.909091	2	A	C	0.294118	0.142857	1	0.333333	0.5	0.5	0.165829	0.454545	0.375	0.705882	0.857143	0	0.666667	0.5	0.5	0.834171	0.545455	0.625	115	2	2	6	12	25	33	20	15	5.01e-87	0.000182811	1	2.21e-05	9.63e-07	1.54e-12	3.45e-45	3.28e-11
TF6_00001_1634671_D	1	1634671	0.93765	0.933333	1	1	0.923077	0.909091	0.947619	0.93617	0.909091	2	A	C	0.112532	0.0714286	0	0.166667	0.208333	0.24	0.0603015	0.181818	0.075	0.887468	0.928571	1	0.833333	0.791667	0.76	0.939698	0.818182	0.925	44	1	0	3	5	12	12	8	3	5.01e-87	0.000182811	1	2.21e-05	9.63e-07	1.54e-12	3.45e-45	3.28e-11
TF6_00001_1634679_D	1	1634679	0.935252	0.933333	1	1	0.923077	0.927273	0.938095	0.93617	0.909091	2	C	A	0.1	0.0714286	0	0.166667	0.0416667	0.0784314	0.126904	0.0227273	0.1	0.9	0.928571	1	0.833333	0.958333	0.921569	0.873096	0.977273	0.9	39	1	0	3	1	4	25	1	4	8.28e-87	0.000182811	1	2.21e-05	9.63e-07	9.24e-13	9.43e-45	3.28e-11
TF6_00001_1634679_E	1	1634679	0.935252	0.933333	1	1	0.923077	0.927273	0.938095	0.93617	0.909091	2	C	A	0.289744	0.357143	0.5	0.444444	0.166667	0.215686	0.340102	0.159091	0.25	0.710256	0.642857	0.5	0.555556	0.833333	0.784314	0.659898	0.840909	0.75	113	5	1	8	4	11	67	7	10	8.28e-87	0.000182811	0.157298	2.21e-05	9.63e-07	9.24e-13	9.43e-45	3.28e-11
TF6_00001_1634679_F	1	1634679	0.935252	0.933333	1	1	0.923077	0.927273	0.938095	0.93617	0.909091	2	A	C	0.220513	0.214286	0	0.166667	0.25	0.176471	0.213198	0.25	0.3	0.779487	0.785714	1	0.833333	0.75	0.823529	0.786802	0.75	0.7	86	3	0	3	6	9	42	11	12	8.28e-87	0.000182811	1	2.21e-05	9.63e-07	9.24e-13	9.43e-45	3.28e-11
TF6_00001_1651466_D	1	1651466	1	1	1	1	1	1	1	1	1	2	C	A	0.0527578	0	0	0.0555556	0	0.0181818	0.00476191	0	0.431818	0.947242	1	1	0.944444	1	0.981818	0.995238	1	0.568182	22	0	0	1	0	1	1	0	19	1.1e-92	1	1	2.21e-05	1	1.21e-13	1.37e-47	1
TF6_00001_1651466_E	1	1651466	1	1	1	1	1	1	1	1	1	2	C	A	0.110312	0	0	0.111111	0.0384615	0.127273	0.0238095	0.106383	0.590909	0.889688	1	1	0.888889	0.961538	0.872727	0.97619	0.893617	0.409091	46	0	0	2	1	7	5	5	26	1.1e-92	1	1	2.21e-05	3.41e-07	1.21e-13	1.37e-47	7.1e-12
TF6_00001_1651466_F	1	1651466	1	1	1	1	1	1	1	1	1	2	C	A	0.326139	0.0666667	0	0.166667	0.192308	0.509091	0.214286	0.489362	0.704545	0.673861	0.933333	1	0.833333	0.807692	0.490909	0.785714	0.510638	0.295455	136	1	0	3	5	28	45	23	31	1.1e-92	0.000107511	1	2.21e-05	3.41e-07	1.21e-13	1.37e-47	7.1e-12
TF6_00001_1651493_A	1	1651493	0.992806	1	1	1	1	1	0.985714	1	1	2	C	A	0.0603865	0	0	0.0555556	0	0.0545455	0.0338164	0.12766	0.181818	0.939614	1	1	0.944444	1	0.945455	0.966184	0.87234	0.818182	25	0	0	1	0	3	7	6	8	4.94e-92	1	1	2.21e-05	1	1.21e-13	6.2e-47	7.1e-12
TF6_00001_1651493_B	1	1651493	0.992806	1	1	1	1	1	0.985714	1	1	2	C	A	0.243961	0.133333	0	0.277778	0.0384615	0.218182	0.178744	0.382979	0.590909	0.756039	0.866667	1	0.722222	0.961538	0.781818	0.821256	0.617021	0.409091	101	2	0	5	1	12	37	18	26	4.94e-92	0.000107511	1	2.21e-05	3.41e-07	1.21e-13	6.2e-47	7.1e-12
TF6_00001_1651493_C	1	1651493	0.992806	1	1	1	1	1	0.985714	1	1	2	A	C	0.400966	0.4	0.5	0.333333	0.5	0.345455	0.454106	0.340426	0.25	0.599034	0.6	0.5	0.666667	0.5	0.654545	0.545894	0.659574	0.75	166	6	1	6	13	19	94	16	11	4.94e-92	0.000107511	0.157298	2.21e-05	3.41e-07	1.21e-13	6.2e-47	7.1e-12
TF6_00001_1651493_D	1	1651493	0.992806	1	1	1	1	1	0.985714	1	1	2	A	C	0.140097	0.133333	0	0.0555556	0.153846	0.127273	0.164251	0.106383	0.113636	0.859903	0.866667	1	0.944444	0.846154	0.872727	0.835749	0.893617	0.886364	58	2	0	1	4	7	34	5	5	4.94e-92	0.000107511	1	2.21e-05	3.41e-07	1.21e-13	6.2e-47	7.1e-12
TF6_00001_1714557_A	1	1714557	0.928058	0.933333	1	0.888889	0.923077	1	0.942857	0.829787	0.886364	2	C	A	0.118863	0.0714286	0	0.25	0.0416667	0.0181818	0.181818	0	0.0769231	0.881137	0.928571	1	0.75	0.958333	0.981818	0.818182	1	0.923077	46	1	0	4	1	1	36	0	3	3.72e-86	0.000182811	1	6.33e-05	9.63e-07	1.21e-13	5.71e-45	1
TF6_00001_1714557_B	1	1714557	0.928058	0.933333	1	0.888889	0.923077	1	0.942857	0.829787	0.886364	2	C	A	0.325581	0.428571	0	0.4375	0.25	0.0727273	0.444444	0.230769	0.153846	0.674419	0.571429	1	0.5625	0.75	0.927273	0.555556	0.769231	0.846154	126	6	0	7	6	4	88	9	6	3.72e-86	0.000182811	1	6.33e-05	9.63e-07	1.21e-13	5.71e-45	4.24e-10
TF6_00001_1714557_C	1	1714557	0.928058	0.933333	1	0.888889	0.923077	1	0.942857	0.829787	0.886364	2	A	C	0.444444	0.357143	0.5	0.4375	0.416667	0.763636	0.308081	0.435897	0.74359	0.555556	0.642857	0.5	0.5625	0.583333	0.236364	0.691919	0.564103	0.25641	172	5	1	7	10	42	61	17	29	3.72e-86	0.000182811	0.157298	6.33e-05	9.63e-07	1.21e-13	5.71e-45	4.24e-10
TF6_00001_1714557_D	1	1714557	0.928058	0.933333	1	0.888889	0.923077	1	0.942857	0.829787	0.886364	2	A	C	0.219638	0.214286	0.5	0.1875	0.25	0.4	0.0959596	0.282051	0.512821	0.780362	0.785714	0.5	0.8125	0.75	0.6	0.90404	0.717949	0.487179	85	3	1	3	6	22	19	11	20	3.72e-86	0.000182811	0.157298	6.33e-05	9.63e-07	1.21e-13	5.71e-45	4.24e-10
TF6_00001_1714557_E	1	1714557	0.928058	0.933333	1	0.888889	0.923077	1	0.942857	0.829787	0.886364	2	A	C	0.0852713	0	0	0.0625	0.0416667	0.145455	0.0252525	0.179487	0.282051	0.914729	1	1	0.9375	0.958333	0.854545	0.974747	0.820513	0.717949	33	0	0	1	1	8	5	7	11	3.72e-86	1	1	6.33e-05	9.63e-07	1.21e-13	5.71e-45	4.24e-10
TF6_00001_1714590_E	1	1714590	0.932854	0.933333	1	0.944444	0.923077	1	0.947619	0.851064	0.863636	2	C	A	0.107969	0.142857	0	0.117647	0.0416667	0.0545455	0.140704	0.075	0.0789474	0.892031	0.857143	1	0.882353	0.958333	0.945455	0.859296	0.925	0.921053	42	2	0	2	1	3	28	3	3	1.37e-86	0.000182811	1	3.74e-05	9.63e-07	1.21e-13	3.45e-45	2.54e-10
TF6_00001_1714590_F	1	1714590	0.932854	0.933333	1	0.944444	0.923077	1	0.947619	0.851064	0.863636	2	C	A	0.383033	0.214286	0	0.235294	0.375	0.345455	0.427136	0.4	0.342105	0.616967	0.785714	1	0.764706	0.625	0.654545	0.572864	0.6	0.657895	149	3	0	4	9	19	85	16	13	1.37e-86	0.000182811	1	3.74e-05	9.63e-07	1.21e-13	3.45e-45	2.54e-10
TF6_00001_1891766_D	1	1891766	0.954436	0.866667	1	0.944444	1	0.945455	0.957143	0.93617	0.977273	2	C	A	0.0603015	0.0769231	0	0.0588235	0.0769231	0.0384615	0.0845771	0	0.0232558	0.939698	0.923077	1	0.941176	0.923077	0.961538	0.915423	1	0.976744	24	1	0	1	2	2	17	0	1	1.5e-88	0.000311491	1	3.74e-05	3.41e-07	5.55e-13	1.26e-45	1
TF6_00001_1891766_E	1	1891766	0.954436	0.866667	1	0.944444	1	0.945455	0.957143	0.93617	0.977273	2	C	A	0.236181	0.0769231	0	0.294118	0.307692	0.0961538	0.328358	0.113636	0.0930233	0.763819	0.923077	1	0.705882	0.692308	0.903846	0.671642	0.886364	0.906977	94	1	0	5	8	5	66	5	4	1.5e-88	0.000311491	1	3.74e-05	3.41e-07	5.55e-13	1.26e-45	3.28e-11
TF6_00001_1891766_F	1	1891766	0.954436	0.866667	1	0.944444	1	0.945455	0.957143	0.93617	0.977273	2	A	C	0.319095	0.384615	1	0.176471	0.269231	0.615385	0.228856	0.340909	0.395349	0.680905	0.615385	0	0.823529	0.730769	0.384615	0.771144	0.659091	0.604651	127	5	2	3	7	32	46	15	17	1.5e-88	0.000311491	1	3.74e-05	3.41e-07	5.55e-13	1.26e-45	3.28e-11
TF6_00001_1959014_D	1	1959014	0.959233	1	1	0.944444	0.961538	0.963636	0.97619	0.851064	0.977273	2	C	A	0.0825	0.133333	0	0.117647	0.08	0.0754717	0.102439	0.025	0.0232558	0.9175	0.866667	1	0.882353	0.92	0.924528	0.897561	0.975	0.976744	33	2	0	2	2	4	21	1	1	5.51e-89	0.000107511	1	3.74e-05	5.73e-07	3.34e-13	1.69e-46	2.54e-10
TF6_00001_1959014_E	1	1959014	0.959233	1	1	0.944444	0.961538	0.963636	0.97619	0.851064	0.977273	2	C	A	0.2475	0.266667	0	0.117647	0.2	0.207547	0.312195	0.2	0.116279	0.7525	0.733333	1	0.882353	0.8	0.792453	0.687805	0.8	0.883721	99	4	0	2	5	11	64	8	5	5.51e-89	0.000107511	1	3.74e-05	5.73e-07	3.34e-13	1.69e-46	2.54e-10
TF6_00001_1959014_F	1	1959014	0.959233	1	1	0.944444	0.961538	0.963636	0.97619	0.851064	0.977273	2	A	C	0.3475	0.333333	1	0.235294	0.32	0.358491	0.302439	0.375	0.55814	0.6525	0.666667	0	0.764706	0.68	0.641509	0.697561	0.625	0.44186	139	5	2	4	8	19	62	15	24	5.51e-89	0.000107511	1	3.74e-05	5.73e-07	3.34e-13	1.69e-46	2.54e-10
TF6_00001_1959017_A	1	1959017	0.952038	1	1	0.944444	0.923077	0.963636	0.971429	0.829787	0.977273	2	C	A	0.166247	0.466667	0	0.176471	0.375	0.226415	0.107843	0.128205	0.186047	0.833753	0.533333	1	0.823529	0.625	0.773585	0.892157	0.871795	0.813953	66	7	0	3	9	12	22	5	8	2.48e-88	0.000107511	1	3.74e-05	9.63e-07	3.34e-13	2.8e-46	4.24e-10
TF6_00001_1959017_B	1	1959017	0.952038	1	1	0.944444	0.923077	0.963636	0.971429	0.829787	0.977273	2	C	A	0.418136	0.533333	0	0.411765	0.583333	0.490566	0.382353	0.512821	0.302326	0.581864	0.466667	1	0.588235	0.416667	0.509434	0.617647	0.487179	0.697674	166	8	0	7	14	26	78	20	13	2.48e-88	0.000107511	1	3.74e-05	9.63e-07	3.34e-13	2.8e-46	4.24e-10
TF6_00001_1959017_C	1	1959017	0.952038	1	1	0.944444	0.923077	0.963636	0.971429	0.829787	0.977273	2	A	C	0.314861	0.2	1	0.411765	0.125	0.264151	0.328431	0.205128	0.488372	0.685139	0.8	0	0.588235	0.875	0.735849	0.671569	0.794872	0.511628	125	3	2	7	3	14	67	8	21	2.48e-88	0.000107511	1	3.74e-05	9.63e-07	3.34e-13	2.8e-46	4.24e-10
TF6_00001_1959017_D	1	1959017	0.952038	1	1	0.944444	0.923077	0.963636	0.971429	0.829787	0.977273	2	A	C	0.11335	0.2	0.5	0.176471	0	0.0754717	0.107843	0.0769231	0.209302	0.88665	0.8	0.5	0.823529	1	0.924528	0.892157	0.923077	0.790698	45	3	1	3	0	4	22	3	9	2.48e-88	0.000107511	0.157298	3.74e-05	1	3.34e-13	2.8e-46	4.24e-10
TF6_00001_1959029_E	1	1959029	0.952038	1	1	0.944444	0.961538	0.945455	0.971429	0.851064	0.954545	2	C	A	0.146096	0.333333	0	0.117647	0.2	0.173077	0.142157	0.15	0.047619	0.853904	0.666667	1	0.882353	0.8	0.826923	0.857843	0.85	0.952381	58	5	0	2	5	9	29	6	2	2.48e-88	0.000107511	1	3.74e-05	5.73e-07	5.55e-13	2.8e-46	2.54e-10
TF6_00001_1959041_E	1	1959041	0.954436	1	1	0.944444	0.961538	0.945455	0.971429	0.851064	0.977273	2	C	A	0.0603015	0.0666667	0.5	0.117647	0.04	0.115385	0.0441176	0.05	0.0465116	0.939698	0.933333	0.5	0.882353	0.96	0.884615	0.955882	0.95	0.953488	24	1	1	2	1	6	9	2	2	1.5e-88	0.000107511	0.157298	3.74e-05	5.73e-07	5.55e-13	2.8e-46	2.54e-10
TF6_00001_1959041_F	1	1959041	0.954436	1	1	0.944444	0.961538	0.945455	0.971429	0.851064	0.977273	2	C	A	0.276382	0.266667	1	0.235294	0.16	0.365385	0.294118	0.275	0.139535	0.723618	0.733333	0	0.764706	0.84	0.634615	0.705882	0.725	0.860465	110	4	2	4	4	19	60	11	6	1.5e-88	0.000107511	1	3.74e-05	5.73e-07	5.55e-13	2.8e-46	2.54e-10
TF6_00001_1959064_F	1	1959064	0.961631	1	1	0.944444	1	0.963636	0.97619	0.851064	0.977273	2	C	A	0.117207	0	0.5	0	0	0.0188679	0.219512	0	0	0.882793	1	0.5	1	1	0.981132	0.780488	1	1	47	0	1	0	0	1	45	0	0	3.34e-89	1	0.157298	1	1	3.34e-13	1.69e-46	1
TF6_00001_1964447_F	1	1964447	0.942446	0.933333	1	0.944444	0.923077	0.927273	0.952381	0.893617	0.977273	2	C	A	0.155216	0.142857	0	0	0.125	0.254902	0.195	0.047619	0.0465116	0.844784	0.857143	1	1	0.875	0.745098	0.805	0.952381	0.953488	61	2	0	0	3	13	39	2	2	1.84e-87	0.000182811	1	1	9.63e-07	9.24e-13	2.09e-45	9.13e-11
TF6_00001_1964452_F	1	1964452	0.944844	0.933333	1	0.944444	0.923077	0.927273	0.957143	0.893617	0.977273	2	C	A	0.137056	0.142857	0.5	0	0.25	0.431373	0.079602	0.119048	0.0465116	0.862944	0.857143	0.5	1	0.75	0.568627	0.920398	0.880952	0.953488	54	2	1	0	6	22	16	5	2	1.11e-87	0.000182811	0.157298	1	9.63e-07	9.24e-13	1.26e-45	9.13e-11
TF6_00001_1964480_D	1	1964480	0.932854	0.933333	1	0.944444	0.923077	0.909091	0.938095	0.893617	0.977273	2	C	A	0.0848329	0	0.5	0.117647	0	0.08	0.0964467	0.166667	0	0.915167	1	0.5	0.882353	1	0.92	0.903553	0.833333	1	33	0	1	2	0	4	19	7	0	1.37e-86	1	0.157298	3.74e-05	1	1.54e-12	9.43e-45	9.13e-11
TF6_00001_1964480_E	1	1964480	0.932854	0.933333	1	0.944444	0.923077	0.909091	0.938095	0.893617	0.977273	2	C	A	0.287918	0.214286	0.5	0.235294	0.458333	0.22	0.309645	0.309524	0.186047	0.712082	0.785714	0.5	0.764706	0.541667	0.78	0.690355	0.690476	0.813953	112	3	1	4	11	11	61	13	8	1.37e-86	0.000182811	0.157298	3.74e-05	9.63e-07	1.54e-12	9.43e-45	9.13e-11
TF6_00001_1964480_F	1	1964480	0.932854	0.933333	1	0.944444	0.923077	0.909091	0.938095	0.893617	0.977273	2	A	C	0.33419	0.5	0.5	0.411765	0.208333	0.32	0.294416	0.261905	0.581395	0.66581	0.5	0.5	0.588235	0.791667	0.68	0.705584	0.738095	0.418605	130	7	1	7	5	16	58	11	25	1.37e-86	0.000182811	0.157298	3.74e-05	9.63e-07	1.54e-12	9.43e-45	9.13e-11
TF6_00001_1964482_B	1	1964482	0.928058	0.8	1	0.944444	0.884615	0.927273	0.938095	0.893617	0.977273	2	C	A	0.0852713	0.0833333	0	0.117647	0.0869565	0	0.0609137	0.047619	0.325581	0.914729	0.916667	1	0.882353	0.913043	1	0.939086	0.952381	0.674419	33	1	0	2	2	0	12	2	14	3.72e-86	0.000532005	1	3.74e-05	1.62e-06	1	9.43e-45	9.13e-11
TF6_00001_1964482_C	1	1964482	0.928058	0.8	1	0.944444	0.884615	0.927273	0.938095	0.893617	0.977273	2	C	A	0.209302	0.0833333	0	0.294118	0.130435	0.0980392	0.218274	0.047619	0.511628	0.790698	0.916667	1	0.705882	0.869565	0.901961	0.781726	0.952381	0.488372	81	1	0	5	3	5	43	2	22	3.72e-86	0.000532005	1	3.74e-05	1.62e-06	9.24e-13	9.43e-45	9.13e-11
TF6_00001_1964482_D	1	1964482	0.928058	0.8	1	0.944444	0.884615	0.927273	0.938095	0.893617	0.977273	2	C	A	0.421189	0.416667	0	0.529412	0.173913	0.215686	0.472081	0.285714	0.674419	0.578811	0.583333	1	0.470588	0.826087	0.784314	0.527919	0.714286	0.325581	163	5	0	9	4	11	93	12	29	3.72e-86	0.000532005	1	3.74e-05	1.62e-06	9.24e-13	9.43e-45	9.13e-11
TF6_00001_1964482_E	1	1964482	0.928058	0.8	1	0.944444	0.884615	0.927273	0.938095	0.893617	0.977273	2	A	C	0.302326	0.416667	1	0.176471	0.521739	0.372549	0.253807	0.428571	0.186047	0.697674	0.583333	0	0.823529	0.478261	0.627451	0.746193	0.571429	0.813953	117	5	2	3	12	19	50	18	8	3.72e-86	0.000532005	1	3.74e-05	1.62e-06	9.24e-13	9.43e-45	9.13e-11
TF6_00001_1964482_F	1	1964482	0.928058	0.8	1	0.944444	0.884615	0.927273	0.938095	0.893617	0.977273	2	A	C	0.0516796	0	0.5	0.0588235	0.0869565	0.0980392	0.0304569	0.0952381	0.0232558	0.94832	1	0.5	0.941176	0.913043	0.901961	0.969543	0.904762	0.976744	20	0	1	1	2	5	6	4	1	3.72e-86	1	0.157298	3.74e-05	1.62e-06	9.24e-13	9.43e-45	9.13e-11
TF6_00001_1964504_D	1	1964504	0.930456	0.933333	1	0.944444	0.884615	0.927273	0.942857	0.851064	0.977273	2	C	A	0.0850515	0.214286	0.5	0.117647	0.0434783	0.117647	0.0808081	0.075	0.0232558	0.914948	0.785714	0.5	0.882353	0.956522	0.882353	0.919192	0.925	0.976744	33	3	1	2	1	6	16	3	1	2.26e-86	0.000182811	0.157298	3.74e-05	1.62e-06	9.24e-13	5.71e-45	2.54e-10
TF6_00001_1964504_E	1	1964504	0.930456	0.933333	1	0.944444	0.884615	0.927273	0.942857	0.851064	0.977273	2	C	A	0.301546	0.642857	0.5	0.294118	0.173913	0.313725	0.308081	0.4	0.116279	0.698454	0.357143	0.5	0.705882	0.826087	0.686275	0.691919	0.6	0.883721	117	9	1	5	4	16	61	16	5	2.26e-86	0.000182811	0.157298	3.74e-05	1.62e-06	9.24e-13	5.71e-45	2.54e-10
TF6_00001_1964504_F	1	1964504	0.930456	0.933333	1	0.944444	0.884615	0.927273	0.942857	0.851064	0.977273	2	A	C	0.378866	0.142857	0.5	0.470588	0.478261	0.313725	0.373737	0.225	0.604651	0.621134	0.857143	0.5	0.529412	0.521739	0.686275	0.626263	0.775	0.395349	147	2	1	8	11	16	74	9	26	2.26e-86	0.000182811	0.157298	3.74e-05	1.62e-06	9.24e-13	5.71e-45	2.54e-10
TF6_00001_1964506_F	1	1964506	0.944844	0.933333	1	0.944444	0.923077	0.927273	0.957143	0.893617	0.977273	2	C	A	0.0507614	0	0	0	0	0.0196078	0.0945274	0	0	0.949239	1	1	1	1	0.980392	0.905473	1	1	20	0	0	0	0	1	19	0	0	1.11e-87	1	1	1	1	9.24e-13	1.26e-45	1
TF6_00001_1992972_E	1	1992972	0.990408	0.933333	1	1	1	0.981818	0.990476	1	1	2	C	A	0.113801	0.285714	0.5	0.222222	0.192308	0.111111	0.0961538	0.0851064	0.0681818	0.886199	0.714286	0.5	0.777778	0.807692	0.888889	0.903846	0.914894	0.931818	47	4	1	4	5	6	20	4	3	8.15e-92	0.000182811	0.157298	2.21e-05	3.41e-07	2e-13	3.75e-47	7.1e-12
TF6_00001_1992972_F	1	1992972	0.990408	0.933333	1	1	1	0.981818	0.990476	1	1	2	A	C	0.399516	0.214286	0.5	0.333333	0.576923	0.462963	0.360577	0.319149	0.568182	0.600484	0.785714	0.5	0.666667	0.423077	0.537037	0.639423	0.680851	0.431818	165	3	1	6	15	25	75	15	25	8.15e-92	0.000182811	0.157298	2.21e-05	3.41e-07	2e-13	3.75e-47	7.1e-12
TF6_00001_1993009_E	1	1993009	0.990408	0.933333	1	1	1	0.981818	0.990476	1	1	2	C	A	0.0508475	0	0	0.0555556	0.0384615	0.037037	0.0240385	0	0.272727	0.949153	1	1	0.944444	0.961538	0.962963	0.975962	1	0.727273	21	0	0	1	1	2	5	0	12	8.15e-92	1	1	2.21e-05	3.41e-07	2e-13	3.75e-47	1
TF6_00001_1993009_F	1	1993009	0.990408	0.933333	1	1	1	0.981818	0.990476	1	1	2	C	A	0.254237	0	0	0.166667	0.0769231	0.240741	0.259615	0.148936	0.590909	0.745763	1	1	0.833333	0.923077	0.759259	0.740385	0.851064	0.409091	105	0	0	3	2	13	54	7	26	8.15e-92	1	1	2.21e-05	3.41e-07	2e-13	3.75e-47	7.1e-12
TF6_00001_1993028_F	1	1993028	0.990408	0.933333	1	1	1	0.981818	0.990476	1	1	2	C	A	0.196126	0.285714	0	0.222222	0.423077	0.166667	0.192308	0.170213	0.113636	0.803874	0.714286	1	0.777778	0.576923	0.833333	0.807692	0.829787	0.886364	81	4	0	4	11	9	40	8	5	8.15e-92	0.000182811	1	2.21e-05	3.41e-07	2e-13	3.75e-47	7.1e-12
TF6_00001_1993042_B	1	1993042	0.983213	0.933333	1	1	1	0.963636	0.980952	1	1	2	C	A	0.0707317	0	0	0.0555556	0	0.0188679	0.0970874	0.0212766	0.136364	0.929268	1	1	0.944444	1	0.981132	0.902913	0.978723	0.863636	29	0	0	1	0	1	20	1	6	3.67e-91	1	1	2.21e-05	1	3.34e-13	1.02e-46	7.1e-12
TF6_00001_1993042_C	1	1993042	0.983213	0.933333	1	1	1	0.963636	0.980952	1	1	2	C	A	0.204878	0.142857	0	0.166667	0.115385	0.169811	0.242718	0.0425532	0.340909	0.795122	0.857143	1	0.833333	0.884615	0.830189	0.757282	0.957447	0.659091	84	2	0	3	3	9	50	2	15	3.67e-91	0.000182811	1	2.21e-05	3.41e-07	3.34e-13	1.02e-46	7.1e-12
TF6_00001_1993042_D	1	1993042	0.983213	0.933333	1	1	1	0.963636	0.980952	1	1	2	C	A	0.492683	0.357143	0	0.277778	0.269231	0.584906	0.538835	0.297872	0.659091	0.507317	0.642857	1	0.722222	0.730769	0.415094	0.461165	0.702128	0.340909	202	5	0	5	7	31	111	14	29	3.67e-91	0.000182811	1	2.21e-05	3.41e-07	3.34e-13	1.02e-46	7.1e-12
TF6_00001_1993042_E	1	1993042	0.983213	0.933333	1	1	1	0.963636	0.980952	1	1	2	A	C	0.278049	0.357143	0	0.555556	0.384615	0.264151	0.252427	0.319149	0.181818	0.721951	0.642857	1	0.444444	0.615385	0.735849	0.747573	0.680851	0.818182	114	5	0	10	10	14	52	15	8	3.67e-91	0.000182811	1	2.21e-05	3.41e-07	3.34e-13	1.02e-46	7.1e-12
TF6_00001_1993042_F	1	1993042	0.983213	0.933333	1	1	1	0.963636	0.980952	1	1	2	A	C	0.0512195	0.0714286	0	0.277778	0.115385	0.0566038	0.0145631	0.0638298	0.0681818	0.94878	0.928571	1	0.722222	0.884615	0.943396	0.985437	0.93617	0.931818	21	1	0	5	3	3	3	3	3	3.67e-91	0.000182811	1	2.21e-05	3.41e-07	3.34e-13	1.02e-46	7.1e-12
TF6_00001_2046061_A	1	2046061	0.935252	0.933333	1	0.944444	0.923077	0.836364	0.957143	0.914894	0.977273	2	C	A	0.376923	0.214286	0.5	0.176471	0.166667	0.369565	0.432836	0.44186	0.302326	0.623077	0.785714	0.5	0.823529	0.833333	0.630435	0.567164	0.55814	0.697674	147	3	1	3	4	17	87	19	13	8.28e-87	0.000182811	0.157298	3.74e-05	9.63e-07	1.18e-11	1.26e-45	5.47e-11
TF6_00001_2046061_B	1	2046061	0.935252	0.933333	1	0.944444	0.923077	0.836364	0.957143	0.914894	0.977273	2	A	C	0.135897	0.142857	0.5	0.294118	0.416667	0.0652174	0.119403	0.116279	0.0697674	0.864103	0.857143	0.5	0.705882	0.583333	0.934783	0.880597	0.883721	0.930233	53	2	1	5	10	3	24	5	3	8.28e-87	0.000182811	0.157298	3.74e-05	9.63e-07	1.18e-11	1.26e-45	5.47e-11
TF6_00001_2180016_F	1	2180016	0.956835	0.933333	1	0.944444	0.961538	0.927273	0.971429	0.93617	0.954545	2	C	A	0.180451	0.0714286	0	0.352941	0.4	0.117647	0.112745	0.113636	0.5	0.819549	0.928571	1	0.647059	0.6	0.882353	0.887255	0.886364	0.5	72	1	0	6	10	6	23	5	21	9.09e-89	0.000182811	1	3.74e-05	5.73e-07	9.24e-13	2.8e-46	3.28e-11
TF6_00001_2180022_A	1	2180022	0.961631	0.933333	1	0.944444	0.961538	0.927273	0.97619	0.93617	0.977273	2	A	C	0.0723192	0.0714286	0	0.0588235	0.12	0.137255	0.0439024	0.0227273	0.162791	0.927681	0.928571	1	0.941176	0.88	0.862745	0.956098	0.977273	0.837209	29	1	0	1	3	7	9	1	7	3.34e-89	0.000182811	1	3.74e-05	5.73e-07	9.24e-13	1.69e-46	3.28e-11
TF6_00001_2230101_C	1	2230101	0.968825	0.866667	1	1	1	0.981818	0.985714	0.93617	0.909091	2	C	A	0.0569307	0	0	0	0.192308	0	0.0821256	0	0.025	0.943069	1	1	1	0.807692	1	0.917874	1	0.975	23	0	0	0	5	0	17	0	1	7.42e-90	1	1	1	3.41e-07	1	6.2e-47	1
TF6_00001_2230101_D	1	2230101	0.968825	0.866667	1	1	1	0.981818	0.985714	0.93617	0.909091	2	C	A	0.165842	0	0	0.166667	0.423077	0.0740741	0.198068	0.136364	0.05	0.834158	1	1	0.833333	0.576923	0.925926	0.801932	0.863636	0.95	67	0	0	3	11	4	41	6	2	7.42e-90	1	1	2.21e-05	3.41e-07	2e-13	6.2e-47	3.28e-11
TF6_00001_2230101_E	1	2230101	0.968825	0.866667	1	1	1	0.981818	0.985714	0.93617	0.909091	2	C	A	0.403465	0.230769	0.5	0.388889	0.615385	0.333333	0.449275	0.409091	0.175	0.596535	0.769231	0.5	0.611111	0.384615	0.666667	0.550725	0.590909	0.825	163	3	1	7	16	18	93	18	7	7.42e-90	0.000311491	0.157298	2.21e-05	3.41e-07	2e-13	6.2e-47	3.28e-11
TF6_00001_2230101_F	1	2230101	0.968825	0.866667	1	1	1	0.981818	0.985714	0.93617	0.909091	2	A	C	0.25	0.307692	0.5	0.166667	0.346154	0.203704	0.178744	0.340909	0.525	0.75	0.692308	0.5	0.833333	0.653846	0.796296	0.821256	0.659091	0.475	101	4	1	3	9	11	37	15	21	7.42e-90	0.000311491	0.157298	2.21e-05	3.41e-07	2e-13	6.2e-47	3.28e-11
TF6_00001_2230115_C	1	2230115	0.968825	0.933333	1	1	1	0.963636	0.990476	0.914894	0.909091	2	C	A	0.0717822	0	0	0	0.153846	0.0377358	0.0961538	0.0232558	0.05	0.928218	1	1	1	0.846154	0.962264	0.903846	0.976744	0.95	29	0	0	0	4	2	20	1	2	7.42e-90	1	1	1	3.41e-07	3.34e-13	3.75e-47	5.47e-11
TF6_00001_2230115_D	1	2230115	0.968825	0.933333	1	1	1	0.963636	0.990476	0.914894	0.909091	2	C	A	0.210396	0.428571	0	0.111111	0.384615	0.169811	0.230769	0.116279	0.125	0.789604	0.571429	1	0.888889	0.615385	0.830189	0.769231	0.883721	0.875	85	6	0	2	10	9	48	5	5	7.42e-90	0.000182811	1	2.21e-05	3.41e-07	3.34e-13	3.75e-47	5.47e-11
TF6_00001_2230115_E	1	2230115	0.968825	0.933333	1	1	1	0.963636	0.990476	0.914894	0.909091	2	C	A	0.492574	0.642857	0.5	0.611111	0.576923	0.471698	0.480769	0.55814	0.35	0.507426	0.357143	0.5	0.388889	0.423077	0.528302	0.519231	0.44186	0.65	199	9	1	11	15	25	100	24	14	7.42e-90	0.000182811	0.157298	2.21e-05	3.41e-07	3.34e-13	3.75e-47	5.47e-11
TF6_00001_2230115_F	1	2230115	0.968825	0.933333	1	1	1	0.963636	0.990476	0.914894	0.909091	2	A	C	0.220297	0.0714286	0	0.166667	0.230769	0.301887	0.192308	0.162791	0.4	0.779703	0.928571	1	0.833333	0.769231	0.698113	0.807692	0.837209	0.6	89	1	0	3	6	16	40	7	16	7.42e-90	0.000182811	1	2.21e-05	3.41e-07	3.34e-13	3.75e-47	5.47e-11
TF6_00001_2230154_D	1	2230154	0.968825	0.933333	1	1	1	0.963636	0.990476	0.93617	0.886364	2	C	A	0.0841584	0.214286	0	0.0555556	0.0384615	0.0754717	0.0865385	0.0681818	0.102564	0.915842	0.785714	1	0.944444	0.961538	0.924528	0.913462	0.931818	0.897436	34	3	0	1	1	4	18	3	4	7.42e-90	0.000182811	1	2.21e-05	3.41e-07	3.34e-13	3.75e-47	3.28e-11
TF6_00001_2230154_E	1	2230154	0.968825	0.933333	1	1	1	0.963636	0.990476	0.93617	0.886364	2	C	A	0.314356	0.5	0	0.277778	0.115385	0.283019	0.307692	0.5	0.282051	0.685644	0.5	1	0.722222	0.884615	0.716981	0.692308	0.5	0.717949	127	7	0	5	3	15	64	22	11	7.42e-90	0.000182811	1	2.21e-05	3.41e-07	3.34e-13	3.75e-47	3.28e-11
TF6_00001_2230154_F	1	2230154	0.968825	0.933333	1	1	1	0.963636	0.990476	0.93617	0.886364	2	A	C	0.326733	0.285714	0.5	0.5	0.615385	0.320755	0.269231	0.159091	0.564103	0.673267	0.714286	0.5	0.5	0.384615	0.679245	0.730769	0.840909	0.435897	132	4	1	9	16	17	56	7	22	7.42e-90	0.000182811	0.157298	2.21e-05	3.41e-07	3.34e-13	3.75e-47	3.28e-11
TF6_00001_2230156_C	1	2230156	0.961631	0.866667	1	1	1	0.981818	0.97619	0.914894	0.909091	2	C	A	0.102244	0	0	0.0555556	0.115385	0.0185185	0.0926829	0.0930233	0.325	0.897756	1	1	0.944444	0.884615	0.981481	0.907317	0.906977	0.675	41	0	0	1	3	1	19	4	13	3.34e-89	1	1	2.21e-05	3.41e-07	2e-13	1.69e-46	5.47e-11
TF6_00001_2230156_D	1	2230156	0.961631	0.866667	1	1	1	0.981818	0.97619	0.914894	0.909091	2	C	A	0.306733	0.153846	0.5	0.277778	0.192308	0.166667	0.326829	0.372093	0.45	0.693267	0.846154	0.5	0.722222	0.807692	0.833333	0.673171	0.627907	0.55	123	2	1	5	5	9	67	16	18	3.34e-89	0.000311491	0.157298	2.21e-05	3.41e-07	2e-13	1.69e-46	5.47e-11
TF6_00001_2230156_E	1	2230156	0.961631	0.866667	1	1	1	0.981818	0.97619	0.914894	0.909091	2	A	C	0.359102	0.307692	0.5	0.333333	0.615385	0.592593	0.302439	0.302326	0.25	0.640898	0.692308	0.5	0.666667	0.384615	0.407407	0.697561	0.697674	0.75	144	4	1	6	16	32	62	13	10	3.34e-89	0.000311491	0.157298	2.21e-05	3.41e-07	2e-13	1.69e-46	5.47e-11
TF6_00001_2230156_F	1	2230156	0.961631	0.866667	1	1	1	0.981818	0.97619	0.914894	0.909091	2	A	C	0.0872818	0	0.5	0	0.192308	0.166667	0.0585366	0.116279	0.075	0.912718	1	0.5	1	0.807692	0.833333	0.941463	0.883721	0.925	35	0	1	0	5	9	12	5	3	3.34e-89	1	0.157298	1	3.41e-07	2e-13	1.69e-46	5.47e-11
TF6_00001_2318559_C	1	2318559	0.971223	1	1	1	1	0.963636	0.980952	0.93617	0.931818	2	C	A	0.2	0.266667	0.5	0.111111	0.153846	0.150943	0.257282	0.181818	0.0243902	0.8	0.733333	0.5	0.888889	0.846154	0.849057	0.742718	0.818182	0.97561	81	4	1	2	4	8	53	8	1	4.49e-90	0.000107511	0.157298	2.21e-05	3.41e-07	3.34e-13	1.02e-46	3.28e-11
TF6_00001_2318559_D	1	2318559	0.971223	1	1	1	1	0.963636	0.980952	0.93617	0.931818	2	C	A	0.449383	0.466667	1	0.333333	0.346154	0.396226	0.572816	0.363636	0.0731707	0.550617	0.533333	0	0.666667	0.653846	0.603774	0.427184	0.636364	0.926829	182	7	2	6	9	21	118	16	3	4.49e-90	0.000107511	1	2.21e-05	3.41e-07	3.34e-13	1.02e-46	3.28e-11
TF6_00001_2318559_E	1	2318559	0.971223	1	1	1	1	0.963636	0.980952	0.93617	0.931818	2	A	C	0.219753	0.133333	0	0.277778	0.192308	0.264151	0.116505	0.25	0.682927	0.780247	0.866667	1	0.722222	0.807692	0.735849	0.883495	0.75	0.317073	89	2	0	5	5	14	24	11	28	4.49e-90	0.000107511	1	2.21e-05	3.41e-07	3.34e-13	1.02e-46	3.28e-11
TF6_00001_2318580_D	1	2318580	0.973621	1	1	1	1	0.981818	0.97619	0.914894	0.977273	2	C	A	0.110837	0.0666667	0.5	0.555556	0.153846	0.12963	0.0780488	0.116279	0.0232558	0.889163	0.933333	0.5	0.444444	0.846154	0.87037	0.921951	0.883721	0.976744	45	1	1	10	4	7	16	5	1	2.72e-90	0.000107511	0.157298	2.21e-05	3.41e-07	2e-13	1.69e-46	5.47e-11
TF6_00001_2318580_E	1	2318580	0.973621	1	1	1	1	0.981818	0.97619	0.914894	0.977273	2	C	A	0.362069	0.333333	0.5	0.555556	0.461538	0.37037	0.370732	0.418605	0.116279	0.637931	0.666667	0.5	0.444444	0.538462	0.62963	0.629268	0.581395	0.883721	147	5	1	10	12	20	76	18	5	2.72e-90	0.000107511	0.157298	2.21e-05	3.41e-07	2e-13	1.69e-46	5.47e-11
TF6_00001_2318580_F	1	2318580	0.973621	1	1	1	1	0.981818	0.97619	0.914894	0.977273	2	A	C	0.229064	0.333333	0.5	0.277778	0.0384615	0.203704	0.22439	0.209302	0.348837	0.770936	0.666667	0.5	0.722222	0.961538	0.796296	0.77561	0.790698	0.651163	93	5	1	5	1	11	46	9	15	2.72e-90	0.000107511	0.157298	2.21e-05	3.41e-07	2e-13	1.69e-46	5.47e-11
TF6_00001_2318586_E	1	2318586	0.973621	1	1	1	1	0.981818	0.97619	0.93617	0.954545	2	C	A	0.12069	0	0	0.111111	0.0769231	0	0.141463	0.136364	0.238095	0.87931	1	1	0.888889	0.923077	1	0.858537	0.863636	0.761905	49	0	0	2	2	0	29	6	10	2.72e-90	1	1	2.21e-05	3.41e-07	1	1.69e-46	3.28e-11
TF6_00001_2318586_F	1	2318586	0.973621	1	1	1	1	0.981818	0.97619	0.93617	0.954545	2	C	A	0.448276	0.333333	0	0.444444	0.384615	0.185185	0.536585	0.363636	0.547619	0.551724	0.666667	1	0.555556	0.615385	0.814815	0.463415	0.636364	0.452381	182	5	0	8	10	10	110	16	23	2.72e-90	0.000107511	1	2.21e-05	3.41e-07	2e-13	1.69e-46	3.28e-11
TF6_00001_2318629_E	1	2318629	0.978417	1	1	1	1	0.981818	0.980952	0.93617	0.977273	2	C	A	0.0563725	0	0	0	0	0.0740741	0.0776699	0.0681818	0	0.943627	1	1	1	1	0.925926	0.92233	0.931818	1	23	0	0	0	0	4	16	3	0	9.99e-91	1	1	1	1	2e-13	1.02e-46	3.28e-11
TF6_00001_2318629_F	1	2318629	0.978417	1	1	1	1	0.981818	0.980952	0.93617	0.977273	2	C	A	0.382353	0	0	0.166667	0.192308	0.537037	0.461165	0.340909	0.209302	0.617647	1	1	0.833333	0.807692	0.462963	0.538835	0.659091	0.790698	156	0	0	3	5	29	95	15	9	9.99e-91	1	1	2.21e-05	3.41e-07	2e-13	1.02e-46	3.28e-11
TF6_00001_2420170_B	1	2420170	0.971223	0.933333	1	1	1	0.927273	0.97619	0.978723	0.977273	2	C	A	0.0641975	0	0	0.0555556	0.0769231	0	0.0341463	0.0652174	0.302326	0.935802	1	1	0.944444	0.923077	1	0.965854	0.934783	0.697674	26	0	0	1	2	0	7	3	13	4.49e-90	1	1	2.21e-05	3.41e-07	1	1.69e-46	1.18e-11
TF6_00001_2420170_C	1	2420170	0.971223	0.933333	1	1	1	0.927273	0.97619	0.978723	0.977273	2	C	A	0.165432	0.214286	0	0.111111	0.153846	0.0980392	0.117073	0.173913	0.488372	0.834568	0.785714	1	0.888889	0.846154	0.901961	0.882927	0.826087	0.511628	67	3	0	2	4	5	24	8	21	4.49e-90	0.000182811	1	2.21e-05	3.41e-07	9.24e-13	1.69e-46	1.18e-11
TF6_00001_2420170_D	1	2420170	0.971223	0.933333	1	1	1	0.927273	0.97619	0.978723	0.977273	2	C	A	0.4	0.642857	0	0.333333	0.307692	0.294118	0.312195	0.543478	0.813953	0.6	0.357143	1	0.666667	0.692308	0.705882	0.687805	0.456522	0.186047	162	9	0	6	8	15	64	25	35	4.49e-90	0.000182811	1	2.21e-05	3.41e-07	9.24e-13	1.69e-46	1.18e-11
TF6_00001_2420170_E	1	2420170	0.971223	0.933333	1	1	1	0.927273	0.97619	0.978723	0.977273	2	A	C	0.293827	0.0714286	0.5	0.388889	0.269231	0.411765	0.365854	0.130435	0.0232558	0.706173	0.928571	0.5	0.611111	0.730769	0.588235	0.634146	0.869565	0.976744	119	1	1	7	7	21	75	6	1	4.49e-90	0.000182811	0.157298	2.21e-05	3.41e-07	9.24e-13	1.69e-46	1.18e-11
TF6_00001_2420170_F	1	2420170	0.971223	0.933333	1	1	1	0.927273	0.97619	0.978723	0.977273	2	A	C	0.0518519	0	0	0.0555556	0	0.0980392	0.0682927	0.0217391	0	0.948148	1	1	0.944444	1	0.901961	0.931707	0.978261	1	21	0	0	1	0	5	14	1	0	4.49e-90	1	1	2.21e-05	1	9.24e-13	1.69e-46	1.18e-11
TF6_00001_2453561_B	1	2453561	0.932854	0.933333	1	0.944444	1	0.945455	0.952381	0.808511	0.909091	2	C	A	0.0514139	0	0	0.117647	0	0	0.075	0	0.075	0.948586	1	1	0.882353	1	1	0.925	1	0.925	20	0	0	2	0	0	15	0	3	1.37e-86	1	1	3.74e-05	1	1	2.09e-45	1
TF6_00001_2453561_C	1	2453561	0.932854	0.933333	1	0.944444	1	0.945455	0.952381	0.808511	0.909091	2	C	A	0.169666	0.142857	0.5	0.235294	0.0384615	0.0961538	0.21	0.0789474	0.2	0.830334	0.857143	0.5	0.764706	0.961538	0.903846	0.79	0.921053	0.8	66	2	1	4	1	5	42	3	8	1.37e-86	0.000182811	0.157298	3.74e-05	3.41e-07	5.55e-13	2.09e-45	7.07e-10
TF6_00001_2453561_D	1	2453561	0.932854	0.933333	1	0.944444	1	0.945455	0.952381	0.808511	0.909091	2	C	A	0.421594	0.428571	0.5	0.294118	0.269231	0.269231	0.535	0.315789	0.3	0.578406	0.571429	0.5	0.705882	0.730769	0.730769	0.465	0.684211	0.7	164	6	1	5	7	14	107	12	12	1.37e-86	0.000182811	0.157298	3.74e-05	3.41e-07	5.55e-13	2.09e-45	7.07e-10
TF6_00001_2453561_E	1	2453561	0.932854	0.933333	1	0.944444	1	0.945455	0.952381	0.808511	0.909091	2	A	C	0.287918	0.285714	0	0.294118	0.384615	0.442308	0.195	0.342105	0.45	0.712082	0.714286	1	0.705882	0.615385	0.557692	0.805	0.657895	0.55	112	4	0	5	10	23	39	13	18	1.37e-86	0.000182811	1	3.74e-05	3.41e-07	5.55e-13	2.09e-45	7.07e-10
TF6_00001_2453567_B	1	2453567	0.920863	0.866667	1	0.944444	0.961538	0.927273	0.928571	0.851064	0.931818	2	C	A	0.0651042	0.153846	0	0	0.08	0.117647	0.0307692	0.125	0.097561	0.934896	0.846154	1	1	0.92	0.882353	0.969231	0.875	0.902439	25	2	0	0	2	6	6	5	4	1.68e-85	0.000311491	1	1	5.73e-07	9.24e-13	2.58e-44	2.54e-10
TF6_00001_2453567_C	1	2453567	0.920863	0.866667	1	0.944444	0.961538	0.927273	0.928571	0.851064	0.931818	2	C	A	0.197917	0.384615	0.5	0.117647	0.32	0.215686	0.138462	0.275	0.268293	0.802083	0.615385	0.5	0.882353	0.68	0.784314	0.861538	0.725	0.731707	76	5	1	2	8	11	27	11	11	1.68e-85	0.000311491	0.157298	3.74e-05	5.73e-07	9.24e-13	2.58e-44	2.54e-10
TF6_00001_2453567_D	1	2453567	0.920863	0.866667	1	0.944444	0.961538	0.927273	0.928571	0.851064	0.931818	2	C	A	0.445312	0.615385	0.5	0.529412	0.76	0.529412	0.34359	0.525	0.463415	0.554688	0.384615	0.5	0.470588	0.24	0.470588	0.65641	0.475	0.536585	171	8	1	9	19	27	67	21	19	1.68e-85	0.000311491	0.157298	3.74e-05	5.73e-07	9.24e-13	2.58e-44	2.54e-10
TF6_00001_2453567_E	1	2453567	0.920863	0.866667	1	0.944444	0.961538	0.927273	0.928571	0.851064	0.931818	2	A	C	0.294271	0.153846	0.5	0.352941	0.04	0.196078	0.374359	0.15	0.341463	0.705729	0.846154	0.5	0.647059	0.96	0.803922	0.625641	0.85	0.658537	113	2	1	6	1	10	73	6	14	1.68e-85	0.000311491	0.157298	3.74e-05	5.73e-07	9.24e-13	2.58e-44	2.54e-10
TF6_00001_2453567_F	1	2453567	0.920863	0.866667	1	0.944444	0.961538	0.927273	0.928571	0.851064	0.931818	2	A	C	0.119792	0.0769231	0.5	0.117647	0	0.0392157	0.184615	0.025	0.0731707	0.880208	0.923077	0.5	0.882353	1	0.960784	0.815385	0.975	0.926829	46	1	1	2	0	2	36	1	3	1.68e-85	0.000311491	0.157298	3.74e-05	1	9.24e-13	2.58e-44	2.54e-10
TF6_00001_2453571_F	1	2453571	0.944844	0.933333	1	0.944444	1	0.945455	0.961905	0.851064	0.931818	2	C	A	0.101523	0.142857	0.5	0	0	0.365385	0.0594059	0.1	0.0487805	0.898477	0.857143	0.5	1	1	0.634615	0.940594	0.9	0.95122	40	2	1	0	0	19	12	4	2	1.11e-87	0.000182811	0.157298	1	1	5.55e-13	7.65e-46	2.54e-10
TF6_00001_2455018_C	1	2455018	0.93765	0.866667	1	0.944444	0.961538	0.909091	0.952381	0.87234	0.977273	2	C	A	0.0869565	0	0	0.235294	0.16	0.16	0.04	0.146341	0.0930233	0.913043	1	1	0.764706	0.84	0.84	0.96	0.853659	0.906977	34	0	0	4	4	8	8	6	4	5.01e-87	1	1	3.74e-05	5.73e-07	1.54e-12	2.09e-45	1.52e-10
TF6_00001_2455018_D	1	2455018	0.93765	0.866667	1	0.944444	0.961538	0.909091	0.952381	0.87234	0.977273	2	C	A	0.296675	0	0	0.529412	0.4	0.64	0.185	0.439024	0.232558	0.703325	1	1	0.470588	0.6	0.36	0.815	0.560976	0.767442	116	0	0	9	10	32	37	18	10	5.01e-87	1	1	3.74e-05	5.73e-07	1.54e-12	2.09e-45	1.52e-10
TF6_00001_2455018_E	1	2455018	0.93765	0.866667	1	0.944444	0.961538	0.909091	0.952381	0.87234	0.977273	2	A	C	0.398977	0.461538	0.5	0.352941	0.16	0.08	0.485	0.341463	0.55814	0.601023	0.538462	0.5	0.647059	0.84	0.92	0.515	0.658537	0.44186	156	6	1	6	4	4	97	14	24	5.01e-87	0.000311491	0.157298	3.74e-05	5.73e-07	1.54e-12	2.09e-45	1.52e-10
TF6_00001_2455018_F	1	2455018	0.93765	0.866667	1	0.944444	0.961538	0.909091	0.952381	0.87234	0.977273	2	A	C	0.122762	0.153846	0.5	0.117647	0.04	0	0.14	0.0487805	0.27907	0.877238	0.846154	0.5	0.882353	0.96	1	0.86	0.95122	0.72093	48	2	1	2	1	0	28	2	12	5.01e-87	0.000311491	0.157298	3.74e-05	5.73e-07	1	2.09e-45	1.52e-10
TF6_00001_2455038_C	1	2455038	0.93765	0.933333	1	1	0.961538	0.945455	0.942857	0.893617	0.909091	2	C	A	0.0792839	0.0714286	0	0.111111	0.04	0.0192308	0.0353535	0.047619	0.425	0.920716	0.928571	1	0.888889	0.96	0.980769	0.964646	0.952381	0.575	31	1	0	2	1	1	7	2	17	5.01e-87	0.000182811	1	2.21e-05	5.73e-07	5.55e-13	5.71e-45	9.13e-11
TF6_00001_2455038_D	1	2455038	0.93765	0.933333	1	1	0.961538	0.945455	0.942857	0.893617	0.909091	2	C	A	0.179028	0.214286	0	0.166667	0.2	0.115385	0.116162	0.190476	0.55	0.820972	0.785714	1	0.833333	0.8	0.884615	0.883838	0.809524	0.45	70	3	0	3	5	6	23	8	22	5.01e-87	0.000182811	1	2.21e-05	5.73e-07	5.55e-13	5.71e-45	9.13e-11
TF6_00001_2455038_E	1	2455038	0.93765	0.933333	1	1	0.961538	0.945455	0.942857	0.893617	0.909091	2	C	A	0.383632	0.5	0	0.333333	0.56	0.25	0.323232	0.404762	0.725	0.616368	0.5	1	0.666667	0.44	0.75	0.676768	0.595238	0.275	150	7	0	6	14	13	64	17	29	5.01e-87	0.000182811	1	2.21e-05	5.73e-07	5.55e-13	5.71e-45	9.13e-11
TF6_00001_2455038_F	1	2455038	0.93765	0.933333	1	1	0.961538	0.945455	0.942857	0.893617	0.909091	2	A	C	0.276215	0.214286	1	0.277778	0.32	0.403846	0.287879	0.166667	0.125	0.723785	0.785714	0	0.722222	0.68	0.596154	0.712121	0.833333	0.875	108	3	2	5	8	21	57	7	5	5.01e-87	0.000182811	1	2.21e-05	5.73e-07	5.55e-13	5.71e-45	9.13e-11
TF6_00001_2455060_F	1	2455060	0.954436	0.933333	1	1	0.961538	0.945455	0.961905	0.893617	0.977273	2	C	A	0.248744	0.214286	0	0.166667	0.48	0.269231	0.193069	0.428571	0.232558	0.751256	0.785714	1	0.833333	0.52	0.730769	0.806931	0.571429	0.767442	99	3	0	3	12	14	39	18	10	1.5e-88	0.000182811	1	2.21e-05	5.73e-07	5.55e-13	7.65e-46	9.13e-11
TF6_00001_2464862_F	1	2464862	0.947242	1	1	1	0.961538	0.963636	0.961905	0.829787	0.931818	2	C	A	0.189873	0.333333	0	0.0555556	0.24	0.264151	0.193069	0.102564	0.146341	0.810127	0.666667	1	0.944444	0.76	0.735849	0.806931	0.897436	0.853659	75	5	0	1	6	14	39	4	6	6.75e-88	0.000107511	1	2.21e-05	5.73e-07	3.34e-13	7.65e-46	4.24e-10
TF6_00001_2464874_E	1	2464874	0.942446	1	1	1	0.923077	0.963636	0.957143	0.829787	0.931818	2	C	A	0.0534351	0.0666667	0	0	0	0.0377358	0.0845771	0	0.0243902	0.946565	0.933333	1	1	1	0.962264	0.915423	1	0.97561	21	1	0	0	0	2	17	0	1	1.84e-87	0.000107511	1	1	1	3.34e-13	1.26e-45	1
TF6_00001_2464874_F	1	2464874	0.942446	1	1	1	0.923077	0.963636	0.957143	0.829787	0.931818	2	C	A	0.284987	0.133333	1	0.111111	0	0.245283	0.427861	0.102564	0.0731707	0.715013	0.866667	0	0.888889	1	0.754717	0.572139	0.897436	0.926829	112	2	2	2	0	13	86	4	3	1.84e-87	0.000107511	1	2.21e-05	1	3.34e-13	1.26e-45	4.24e-10
TF6_00001_2470098_F	1	2470098	0.961631	1	1	1	0.961538	0.927273	0.97619	0.893617	0.977273	2	C	A	0.0798005	0.0666667	0	0.166667	0.04	0.117647	0.0195122	0.047619	0.348837	0.9202	0.933333	1	0.833333	0.96	0.882353	0.980488	0.952381	0.651163	32	1	0	3	1	6	4	2	15	3.34e-89	0.000107511	1	2.21e-05	5.73e-07	9.24e-13	1.69e-46	9.13e-11
TF6_00001_2495846_F	1	2495846	0.973621	0.933333	1	1	1	0.945455	0.985714	0.93617	0.977273	2	C	A	0.160099	0.285714	0	0.277778	0.346154	0.25	0.0628019	0.204545	0.27907	0.839901	0.714286	1	0.722222	0.653846	0.75	0.937198	0.795455	0.72093	65	4	0	5	9	13	13	9	12	2.72e-90	0.000182811	1	2.21e-05	3.41e-07	5.55e-13	6.2e-47	3.28e-11
TF6_00001_2609792_B	1	2609792	0.98801	0.933333	1	1	1	0.981818	0.995238	0.978723	0.977273	2	A	C	0.303398	0.285714	0	0.388889	0.461538	0.240741	0.215311	0.304348	0.697674	0.696602	0.714286	1	0.611111	0.538462	0.759259	0.784689	0.695652	0.302326	125	4	0	7	12	13	45	14	30	1.35e-91	0.000182811	1	2.21e-05	3.41e-07	2e-13	2.27e-47	1.18e-11
TF6_00001_2609792_C	1	2609792	0.98801	0.933333	1	1	1	0.981818	0.995238	0.978723	0.977273	2	A	C	0.135922	0.214286	0	0.277778	0.230769	0.12963	0.0478469	0.0869565	0.488372	0.864078	0.785714	1	0.722222	0.769231	0.87037	0.952153	0.913043	0.511628	56	3	0	5	6	7	10	4	21	1.35e-91	0.000182811	1	2.21e-05	3.41e-07	2e-13	2.27e-47	1.18e-11
TF6_00001_2609832_F	1	2609832	0.98801	0.933333	1	1	1	0.981818	0.995238	0.978723	0.977273	2	C	A	0.162621	0.142857	0	0.166667	0.0384615	0.166667	0.186603	0.23913	0.0465116	0.837379	0.857143	1	0.833333	0.961538	0.833333	0.813397	0.76087	0.953488	67	2	0	3	1	9	39	11	2	1.35e-91	0.000182811	1	2.21e-05	3.41e-07	2e-13	2.27e-47	1.18e-11
TF6_00001_2624169_D	1	2624169	0.889688	0.8	0.5	1	1	0.618182	0.92381	0.914894	0.977273	2	C	A	0.0781671	0.0833333	0	0.277778	0.115385	0.0294118	0.0824742	0.0465116	0.0232558	0.921833	0.916667	1	0.722222	0.884615	0.970588	0.917526	0.953488	0.976744	29	1	0	5	3	1	16	2	1	1.13e-82	0.000532005	1	2.21e-05	3.41e-07	5.51e-09	4.26e-44	5.47e-11
TF6_00001_2624169_E	1	2624169	0.889688	0.8	0.5	1	1	0.618182	0.92381	0.914894	0.977273	2	C	A	0.304582	0.25	0	0.611111	0.5	0.176471	0.293814	0.232558	0.302326	0.695418	0.75	1	0.388889	0.5	0.823529	0.706186	0.767442	0.697674	113	3	0	11	13	6	57	10	13	1.13e-82	0.000532005	1	2.21e-05	3.41e-07	5.51e-09	4.26e-44	5.47e-11
TF6_00001_2624169_F	1	2624169	0.889688	0.8	0.5	1	1	0.618182	0.92381	0.914894	0.977273	2	A	C	0.280323	0.416667	0	0.111111	0.0769231	0.294118	0.304124	0.302326	0.302326	0.719677	0.583333	1	0.888889	0.923077	0.705882	0.695876	0.697674	0.697674	104	5	0	2	2	10	59	13	13	1.13e-82	0.000532005	1	2.21e-05	3.41e-07	5.51e-09	4.26e-44	5.47e-11
TF6_00001_2624180_F	1	2624180	0.997602	0.933333	1	1	1	1	1	1	1	2	C	A	0.262019	0.5	0	0.333333	0.384615	0.181818	0.304762	0.212766	0.0454545	0.737981	0.5	1	0.666667	0.615385	0.818182	0.695238	0.787234	0.954545	109	7	0	6	10	10	64	10	2	1.81e-92	0.000182811	1	2.21e-05	3.41e-07	1.21e-13	1.37e-47	7.1e-12
TF6_00001_2624185_E	1	2624185	0.997602	0.933333	1	1	1	1	1	1	1	2	C	A	0.09375	0.0714286	0	0.111111	0.0384615	0.145455	0.052381	0.255319	0.0909091	0.90625	0.928571	1	0.888889	0.961538	0.854545	0.947619	0.744681	0.909091	39	1	0	2	1	8	11	12	4	1.81e-92	0.000182811	1	2.21e-05	3.41e-07	1.21e-13	1.37e-47	7.1e-12
TF6_00001_2624185_F	1	2624185	0.997602	0.933333	1	1	1	1	1	1	1	2	A	C	0.459135	0.357143	0.5	0.5	0.384615	0.327273	0.514286	0.361702	0.522727	0.540865	0.642857	0.5	0.5	0.615385	0.672727	0.485714	0.638298	0.477273	191	5	1	9	10	18	108	17	23	1.81e-92	0.000182811	0.157298	2.21e-05	3.41e-07	1.21e-13	1.37e-47	7.1e-12
TF6_00001_2624198_A	1	2624198	0.992806	0.933333	1	1	1	0.981818	0.995238	1	1	2	C	A	0.352657	0.357143	1	0.555556	0.5	0.203704	0.315789	0.361702	0.5	0.647343	0.642857	0	0.444444	0.5	0.796296	0.684211	0.638298	0.5	146	5	2	10	13	11	66	17	22	4.94e-92	0.000182811	1	2.21e-05	3.41e-07	2e-13	2.27e-47	7.1e-12
TF6_00001_2624198_B	1	2624198	0.992806	0.933333	1	1	1	0.981818	0.995238	1	1	2	A	C	0.219807	0.285714	0	0.0555556	0.153846	0.222222	0.267943	0.191489	0.113636	0.780193	0.714286	1	0.944444	0.846154	0.777778	0.732057	0.808511	0.886364	91	4	0	1	4	12	56	9	5	4.94e-92	0.000182811	1	2.21e-05	3.41e-07	2e-13	2.27e-47	7.1e-12
TF6_00001_2651304_C	1	2651304	0.995204	1	1	1	1	1	1	0.978723	0.977273	2	C	A	0.0795181	0.2	0	0.0555556	0.230769	0.0363636	0.0238095	0.173913	0.186047	0.920482	0.8	1	0.944444	0.769231	0.963636	0.97619	0.826087	0.813953	33	3	0	1	6	2	5	8	8	2.99e-92	0.000107511	1	2.21e-05	3.41e-07	1.21e-13	1.37e-47	1.18e-11
TF6_00001_2651304_D	1	2651304	0.995204	1	1	1	1	1	1	0.978723	0.977273	2	C	A	0.214458	0.266667	0	0.444444	0.346154	0.127273	0.119048	0.347826	0.465116	0.785542	0.733333	1	0.555556	0.653846	0.872727	0.880952	0.652174	0.534884	89	4	0	8	9	7	25	16	20	2.99e-92	0.000107511	1	2.21e-05	3.41e-07	1.21e-13	1.37e-47	1.18e-11
TF6_00001_2651304_E	1	2651304	0.995204	1	1	1	1	1	1	0.978723	0.977273	2	A	C	0.474699	0.466667	1	0.111111	0.423077	0.636364	0.57619	0.26087	0.162791	0.525301	0.533333	0	0.888889	0.576923	0.363636	0.42381	0.73913	0.837209	197	7	2	2	11	35	121	12	7	2.99e-92	0.000107511	1	2.21e-05	3.41e-07	1.21e-13	1.37e-47	1.18e-11
TF6_00001_2651304_F	1	2651304	0.995204	1	1	1	1	1	1	0.978723	0.977273	2	A	C	0.168675	0	0.5	0	0.153846	0.272727	0.204762	0.130435	0.0232558	0.831325	1	0.5	1	0.846154	0.727273	0.795238	0.869565	0.976744	70	0	1	0	4	15	43	6	1	2.99e-92	1	0.157298	1	3.41e-07	1.21e-13	1.37e-47	1.18e-11
TF6_00001_2651350_E	1	2651350	0.997602	1	1	1	1	1	0.995238	1	1	2	C	A	0.0576923	0.0666667	0.5	0.0555556	0	0.0545455	0.0478469	0	0.181818	0.942308	0.933333	0.5	0.944444	1	0.945455	0.952153	1	0.818182	24	1	1	1	0	3	10	0	8	1.81e-92	0.000107511	0.157298	2.21e-05	1	1.21e-13	2.27e-47	1
TF6_00001_2651350_F	1	2651350	0.997602	1	1	1	1	1	0.995238	1	1	2	C	A	0.322115	0.266667	1	0.222222	0.0769231	0.545455	0.282297	0.191489	0.545455	0.677885	0.733333	0	0.777778	0.923077	0.454545	0.717703	0.808511	0.454545	134	4	2	4	2	30	59	9	24	1.81e-92	0.000107511	1	2.21e-05	3.41e-07	1.21e-13	2.27e-47	7.1e-12
TF6_00001_2671043_C	1	2671043	0.992806	0.933333	1	1	1	1	0.990476	1	1	2	C	A	0.103865	0.0714286	0	0.0555556	0.153846	0.127273	0.0913462	0.106383	0.136364	0.896135	0.928571	1	0.944444	0.846154	0.872727	0.908654	0.893617	0.863636	43	1	0	1	4	7	19	5	6	4.94e-92	0.000182811	1	2.21e-05	3.41e-07	1.21e-13	3.75e-47	7.1e-12
TF6_00001_2671043_D	1	2671043	0.992806	0.933333	1	1	1	1	0.990476	1	1	2	C	A	0.251208	0.214286	0	0.166667	0.384615	0.236364	0.230769	0.297872	0.295455	0.748792	0.785714	1	0.833333	0.615385	0.763636	0.769231	0.702128	0.704545	104	3	0	3	10	13	48	14	13	4.94e-92	0.000182811	1	2.21e-05	3.41e-07	1.21e-13	3.75e-47	7.1e-12
TF6_00001_2671043_E	1	2671043	0.992806	0.933333	1	1	1	1	0.990476	1	1	2	A	C	0.347826	0.571429	0.5	0.277778	0.269231	0.272727	0.336538	0.468085	0.363636	0.652174	0.428571	0.5	0.722222	0.730769	0.727273	0.663462	0.531915	0.636364	144	8	1	5	7	15	70	22	16	4.94e-92	0.000182811	0.157298	2.21e-05	3.41e-07	1.21e-13	3.75e-47	7.1e-12
TF6_00001_2671043_F	1	2671043	0.992806	0.933333	1	1	1	1	0.990476	1	1	2	A	C	0.0797101	0.214286	0.5	0	0	0.0545455	0.100962	0.0851064	0.0227273	0.92029	0.785714	0.5	1	1	0.945455	0.899038	0.914894	0.977273	33	3	1	0	0	3	21	4	1	4.94e-92	0.000182811	0.157298	1	1	1.21e-13	3.75e-47	7.1e-12
TF6_00001_2671056_D	1	2671056	0.992806	0.933333	1	1	1	1	0.995238	0.978723	1	2	C	A	0.0869565	0.0714286	0	0.111111	0.153846	0.109091	0.076555	0.130435	0.0227273	0.913043	0.928571	1	0.888889	0.846154	0.890909	0.923445	0.869565	0.977273	36	1	0	2	4	6	16	6	1	4.94e-92	0.000182811	1	2.21e-05	3.41e-07	1.21e-13	2.27e-47	1.18e-11
TF6_00001_2671056_E	1	2671056	0.992806	0.933333	1	1	1	1	0.995238	0.978723	1	2	C	A	0.277778	0.428571	0	0.555556	0.384615	0.381818	0.191388	0.434783	0.181818	0.722222	0.571429	1	0.444444	0.615385	0.618182	0.808612	0.565217	0.818182	115	6	0	10	10	21	40	20	8	4.94e-92	0.000182811	1	2.21e-05	3.41e-07	1.21e-13	2.27e-47	1.18e-11
TF6_00001_2671056_F	1	2671056	0.992806	0.933333	1	1	1	1	0.995238	0.978723	1	2	A	C	0.323671	0.214286	0	0.222222	0.153846	0.0909091	0.440191	0.195652	0.386364	0.676329	0.785714	1	0.777778	0.846154	0.909091	0.559809	0.804348	0.613636	134	3	0	4	4	5	92	9	17	4.94e-92	0.000182811	1	2.21e-05	3.41e-07	1.21e-13	2.27e-47	1.18e-11
TF6_00001_2748053_D	1	2748053	0.94964	0.866667	1	1	0.884615	0.927273	0.971429	0.914894	0.954545	2	C	A	0.143939	0.0769231	0	0.277778	0.0434783	0.0784314	0.132353	0.139535	0.309524	0.856061	0.923077	1	0.722222	0.956522	0.921569	0.867647	0.860465	0.690476	57	1	0	5	1	4	27	6	13	4.09e-88	0.000311491	1	2.21e-05	1.62e-06	9.24e-13	2.8e-46	5.47e-11
TF6_00001_2748091_D	1	2748091	0.952038	0.866667	1	0.944444	0.884615	0.927273	0.980952	0.93617	0.931818	2	C	A	0.0730479	0.0769231	0	0.176471	0.0434783	0.0196078	0.0631068	0.0909091	0.146341	0.926952	0.923077	1	0.823529	0.956522	0.980392	0.936893	0.909091	0.853659	29	1	0	3	1	1	13	4	6	2.48e-88	0.000311491	1	3.74e-05	1.62e-06	9.24e-13	1.02e-46	3.28e-11
TF6_00001_2748091_E	1	2748091	0.952038	0.866667	1	0.944444	0.884615	0.927273	0.980952	0.93617	0.931818	2	C	A	0.282116	0.384615	0	0.352941	0.391304	0.117647	0.252427	0.340909	0.463415	0.717884	0.615385	1	0.647059	0.608696	0.882353	0.747573	0.659091	0.536585	112	5	0	6	9	6	52	15	19	2.48e-88	0.000311491	1	3.74e-05	1.62e-06	9.24e-13	1.02e-46	3.28e-11
TF6_00001_2748091_F	1	2748091	0.952038	0.866667	1	0.944444	0.884615	0.927273	0.980952	0.93617	0.931818	2	A	C	0.259446	0.307692	0.5	0.235294	0.26087	0.392157	0.262136	0.136364	0.195122	0.740554	0.692308	0.5	0.764706	0.73913	0.607843	0.737864	0.863636	0.804878	103	4	1	4	6	20	54	6	8	2.48e-88	0.000311491	0.157298	3.74e-05	1.62e-06	9.24e-13	1.02e-46	3.28e-11
TF6_00001_2748110_E	1	2748110	0.956835	0.933333	0.5	1	0.884615	0.927273	0.980952	0.93617	0.954545	2	C	A	0.197995	0.0714286	0	0.0555556	0.217391	0.176471	0.18932	0.340909	0.214286	0.802005	0.928571	1	0.944444	0.782609	0.823529	0.81068	0.659091	0.785714	79	1	0	1	5	9	39	15	9	9.09e-89	0.000182811	1	2.21e-05	1.62e-06	9.24e-13	1.02e-46	3.28e-11
TF6_00001_2748110_F	1	2748110	0.956835	0.933333	0.5	1	0.884615	0.927273	0.980952	0.93617	0.954545	2	A	C	0.413534	0.214286	1	0.388889	0.565217	0.313725	0.446602	0.204545	0.571429	0.586466	0.785714	0	0.611111	0.434783	0.686275	0.553398	0.795455	0.428571	165	3	1	7	13	16	92	9	24	9.09e-89	0.000182811	1	2.21e-05	1.62e-06	9.24e-13	1.02e-46	3.28e-11
TF6_00001_2772134_E	1	2772134	1	1	1	1	1	1	1	1	1	2	C	A	0.0767386	0.133333	0	0.0555556	0.0384615	0.109091	0.0380952	0.212766	0.0909091	0.923261	0.866667	1	0.944444	0.961538	0.890909	0.961905	0.787234	0.909091	32	2	0	1	1	6	8	10	4	1.1e-92	0.000107511	1	2.21e-05	3.41e-07	1.21e-13	1.37e-47	7.1e-12
TF6_00001_2772134_F	1	2772134	1	1	1	1	1	1	1	1	1	2	C	A	0.40048	0.333333	0.5	0.388889	0.576923	0.418182	0.309524	0.702128	0.409091	0.59952	0.666667	0.5	0.611111	0.423077	0.581818	0.690476	0.297872	0.590909	167	5	1	7	15	23	65	33	18	1.1e-92	0.000107511	0.157298	2.21e-05	3.41e-07	1.21e-13	1.37e-47	7.1e-12
TF6_00001_2772154_C	1	2772154	1	1	1	1	1	1	1	1	1	2	C	A	0.0455635	0.0666667	0.5	0.111111	0.0769231	0.109091	0.0238095	0	0.0454545	0.954436	0.933333	0.5	0.888889	0.923077	0.890909	0.97619	1	0.954545	19	1	1	2	2	6	5	0	2	1.1e-92	0.000107511	0.157298	2.21e-05	3.41e-07	1.21e-13	1.37e-47	1
TF6_00001_2772154_D	1	2772154	1	1	1	1	1	1	1	1	1	2	C	A	0.189448	0.2	0.5	0.444444	0.423077	0.363636	0.133333	0.0851064	0.0909091	0.810552	0.8	0.5	0.555556	0.576923	0.636364	0.866667	0.914894	0.909091	79	3	1	8	11	20	28	4	4	1.1e-92	0.000107511	0.157298	2.21e-05	3.41e-07	1.21e-13	1.37e-47	7.1e-12
TF6_00001_2772154_E	1	2772154	1	1	1	1	1	1	1	1	1	2	C	A	0.496403	0.533333	1	0.666667	0.692308	0.6	0.504762	0.297872	0.318182	0.503597	0.466667	0	0.333333	0.307692	0.4	0.495238	0.702128	0.681818	207	8	2	12	18	33	106	14	14	1.1e-92	0.000107511	1	2.21e-05	3.41e-07	1.21e-13	1.37e-47	7.1e-12
TF6_00001_2772154_F	1	2772154	1	1	1	1	1	1	1	1	1	2	A	C	0.0959233	0.133333	0	0.111111	0.0769231	0.0363636	0.0761905	0.106383	0.25	0.904077	0.866667	1	0.888889	0.923077	0.963636	0.92381	0.893617	0.75	40	2	0	2	2	2	16	5	11	1.1e-92	0.000107511	1	2.21e-05	3.41e-07	1.21e-13	1.37e-47	7.1e-12
TF6_00001_2804285_F	1	2804285	0.952038	0.933333	1	0.944444	1	0.927273	0.966667	0.914894	0.931818	2	C	A	0.219144	0.142857	0.5	0.294118	0.423077	0.215686	0.182266	0.255814	0.219512	0.780856	0.857143	0.5	0.705882	0.576923	0.784314	0.817734	0.744186	0.780488	87	2	1	5	11	11	37	11	9	2.48e-88	0.000182811	0.157298	3.74e-05	3.41e-07	9.24e-13	4.63e-46	5.47e-11
TF6_00001_2906192_C	1	2906192	0.920863	0.933333	1	1	0.884615	0.909091	0.947619	0.829787	0.886364	2	C	A	0.268229	0.357143	0	0.333333	0.391304	0.34	0.201005	0.410256	0.25641	0.731771	0.642857	1	0.666667	0.608696	0.66	0.798995	0.589744	0.74359	103	5	0	6	9	17	40	16	10	1.68e-85	0.000182811	1	2.21e-05	1.62e-06	1.54e-12	3.45e-45	4.24e-10
TF6_00001_2906192_D	1	2906192	0.920863	0.933333	1	1	0.884615	0.909091	0.947619	0.829787	0.886364	2	A	C	0.361979	0.142857	0.5	0.222222	0.217391	0.36	0.437186	0.25641	0.307692	0.638021	0.857143	0.5	0.777778	0.782609	0.64	0.562814	0.74359	0.692308	139	2	1	4	5	18	87	10	12	1.68e-85	0.000182811	0.157298	2.21e-05	1.62e-06	1.54e-12	3.45e-45	4.24e-10
TF6_00001_2906192_E	1	2906192	0.920863	0.933333	1	1	0.884615	0.909091	0.947619	0.829787	0.886364	2	A	C	0.078125	0.0714286	0	0.0555556	0	0.06	0.120603	0	0.025641	0.921875	0.928571	1	0.944444	1	0.94	0.879397	1	0.974359	30	1	0	1	0	3	24	0	1	1.68e-85	0.000182811	1	2.21e-05	1	1.54e-12	3.45e-45	1
TF6_00001_2906201_F	1	2906201	0.944844	0.933333	1	1	0.884615	0.945455	0.971429	0.87234	0.909091	2	C	A	0.139594	0	0	0.111111	0.26087	0.230769	0.0980392	0.268293	0.1	0.860406	1	1	0.888889	0.73913	0.769231	0.901961	0.731707	0.9	55	0	0	2	6	12	20	11	4	1.11e-87	1	1	2.21e-05	1.62e-06	5.55e-13	2.8e-46	1.52e-10
TF6_00001_2906210_F	1	2906210	0.947242	0.933333	1	1	0.884615	0.945455	0.97619	0.87234	0.909091	2	C	A	0.329114	0.642857	0.5	0.444444	0.173913	0.365385	0.253659	0.439024	0.475	0.670886	0.357143	0.5	0.555556	0.826087	0.634615	0.746341	0.560976	0.525	130	9	1	8	4	19	52	18	19	6.75e-88	0.000182811	0.157298	2.21e-05	1.62e-06	5.55e-13	1.69e-46	1.52e-10
TF6_00001_2906211_F	1	2906211	0.947242	0.933333	1	1	0.884615	0.945455	0.97619	0.87234	0.909091	2	C	A	0.316456	0.214286	0.5	0.555556	0.173913	0.326923	0.282927	0.463415	0.325	0.683544	0.785714	0.5	0.444444	0.826087	0.673077	0.717073	0.536585	0.675	125	3	1	10	4	17	58	19	13	6.75e-88	0.000182811	0.157298	2.21e-05	1.62e-06	5.55e-13	1.69e-46	1.52e-10
TF6_00001_2906218_D	1	2906218	0.928058	0.866667	1	1	0.884615	0.945455	0.952381	0.851064	0.886364	2	C	A	0.124031	0.153846	0	0.0555556	0.304348	0.173077	0.06	0.225	0.205128	0.875969	0.846154	1	0.944444	0.695652	0.826923	0.94	0.775	0.794872	48	2	0	1	7	9	12	9	8	3.72e-86	0.000311491	1	2.21e-05	1.62e-06	5.55e-13	2.09e-45	2.54e-10
TF6_00001_2906218_E	1	2906218	0.928058	0.866667	1	1	0.884615	0.945455	0.952381	0.851064	0.886364	2	A	C	0.4677	0.230769	0.5	0.277778	0.130435	0.5	0.575	0.35	0.358974	0.5323	0.769231	0.5	0.722222	0.869565	0.5	0.425	0.65	0.641026	181	3	1	5	3	26	115	14	14	3.72e-86	0.000311491	0.157298	2.21e-05	1.62e-06	5.55e-13	2.09e-45	2.54e-10
TF6_00001_2906224_F	1	2906224	0.944844	0.933333	1	0.944444	0.884615	0.945455	0.97619	0.87234	0.909091	2	C	A	0.299492	0.357143	0.5	0.588235	0.173913	0.173077	0.336585	0.390244	0.1	0.700508	0.642857	0.5	0.411765	0.826087	0.826923	0.663415	0.609756	0.9	118	5	1	10	4	9	69	16	4	1.11e-87	0.000182811	0.157298	3.74e-05	1.62e-06	5.55e-13	1.69e-46	1.52e-10
TF6_00001_2906230_E	1	2906230	0.93765	0.933333	1	1	0.884615	0.945455	0.966667	0.851064	0.886364	2	C	A	0.117647	0.0714286	0	0	0.0434783	0.173077	0.142857	0.075	0.0769231	0.882353	0.928571	1	1	0.956522	0.826923	0.857143	0.925	0.923077	46	1	0	0	1	9	29	3	3	5.01e-87	0.000182811	1	1	1.62e-06	5.55e-13	4.63e-46	2.54e-10
TF6_00001_2906230_F	1	2906230	0.93765	0.933333	1	1	0.884615	0.945455	0.966667	0.851064	0.886364	2	A	C	0.30179	0.285714	0.5	0.333333	0.304348	0.288462	0.241379	0.275	0.641026	0.69821	0.714286	0.5	0.666667	0.695652	0.711538	0.758621	0.725	0.358974	118	4	1	6	7	15	49	11	25	5.01e-87	0.000182811	0.157298	2.21e-05	1.62e-06	5.55e-13	4.63e-46	2.54e-10
TF6_00001_2906232_F	1	2906232	0.947242	0.933333	1	1	0.884615	0.945455	0.97619	0.87234	0.909091	2	A	C	0.486076	0.214286	0.5	0.611111	0.478261	0.384615	0.517073	0.536585	0.45	0.513924	0.785714	0.5	0.388889	0.521739	0.615385	0.482927	0.463415	0.55	192	3	1	11	11	20	106	22	18	6.75e-88	0.000182811	0.157298	2.21e-05	1.62e-06	5.55e-13	1.69e-46	1.52e-10
TF6_00001_2906235_D	1	2906235	0.942446	0.933333	1	1	0.884615	0.945455	0.971429	0.87234	0.886364	2	C	A	0.0788804	0.142857	0	0.0555556	0.26087	0.0384615	0.0735294	0.0731707	0.0512821	0.92112	0.857143	1	0.944444	0.73913	0.961538	0.926471	0.926829	0.948718	31	2	0	1	6	2	15	3	2	1.84e-87	0.000182811	1	2.21e-05	1.62e-06	5.55e-13	2.8e-46	1.52e-10
TF6_00001_2906235_E	1	2906235	0.942446	0.933333	1	1	0.884615	0.945455	0.971429	0.87234	0.886364	2	C	A	0.338422	0.5	0	0.333333	0.391304	0.326923	0.328431	0.439024	0.230769	0.661578	0.5	1	0.666667	0.608696	0.673077	0.671569	0.560976	0.769231	133	7	0	6	9	17	67	18	9	1.84e-87	0.000182811	1	2.21e-05	1.62e-06	5.55e-13	2.8e-46	1.52e-10
TF6_00001_2906235_F	1	2906235	0.942446	0.933333	1	1	0.884615	0.945455	0.971429	0.87234	0.886364	2	A	C	0.10687	0.0714286	0.5	0.111111	0.0869565	0.0961538	0.0931373	0.195122	0.102564	0.89313	0.928571	0.5	0.888889	0.913043	0.903846	0.906863	0.804878	0.897436	42	1	1	2	2	5	19	8	4	1.84e-87	0.000182811	0.157298	2.21e-05	1.62e-06	5.55e-13	2.8e-46	1.52e-10
TF6_00001_2906236_C	1	2906236	0.928058	0.933333	1	1	0.884615	0.909091	0.957143	0.851064	0.886364	2	C	A	0.0645995	0	0	0.0555556	0.173913	0.12	0.00995025	0.125	0.179487	0.935401	1	1	0.944444	0.826087	0.88	0.99005	0.875	0.820513	25	0	0	1	4	6	2	5	7	3.72e-86	1	1	2.21e-05	1.62e-06	1.54e-12	1.26e-45	2.54e-10
TF6_00001_2906236_D	1	2906236	0.928058	0.933333	1	1	0.884615	0.909091	0.957143	0.851064	0.886364	2	C	A	0.410853	0.5	0	0.611111	0.73913	0.52	0.278607	0.525	0.538462	0.589147	0.5	1	0.388889	0.26087	0.48	0.721393	0.475	0.461538	159	7	0	11	17	26	56	21	21	3.72e-86	0.000182811	1	2.21e-05	1.62e-06	1.54e-12	1.26e-45	2.54e-10
TF6_00001_2906236_E	1	2906236	0.928058	0.933333	1	1	0.884615	0.909091	0.957143	0.851064	0.886364	2	A	C	0.209302	0.0714286	0	0.0555556	0	0.1	0.323383	0.05	0.179487	0.790698	0.928571	1	0.944444	1	0.9	0.676617	0.95	0.820513	81	1	0	1	0	5	65	2	7	3.72e-86	0.000182811	1	2.21e-05	1	1.54e-12	1.26e-45	2.54e-10
TF6_00001_2906243_C	1	2906243	0.942446	0.933333	1	1	0.884615	0.945455	0.966667	0.87234	0.909091	2	C	A	0.0992366	0.0714286	0.5	0.0555556	0	0.0769231	0.157635	0	0	0.900763	0.928571	0.5	0.944444	1	0.923077	0.842365	1	1	39	1	1	1	0	4	32	0	0	1.84e-87	0.000182811	0.157298	2.21e-05	1	5.55e-13	4.63e-46	1
TF6_00001_2906243_F	1	2906243	0.942446	0.933333	1	1	0.884615	0.945455	0.966667	0.87234	0.909091	2	A	C	0.119593	0.214286	0	0.166667	0.26087	0.134615	0.044335	0.170732	0.3	0.880407	0.785714	1	0.833333	0.73913	0.865385	0.955665	0.829268	0.7	47	3	0	3	6	7	9	7	12	1.84e-87	0.000182811	1	2.21e-05	1.62e-06	5.55e-13	4.63e-46	1.52e-10
TF6_00001_2906244_E	1	2906244	0.942446	0.933333	1	1	0.846154	0.927273	0.97619	0.87234	0.909091	2	C	A	0.109415	0	0	0.0555556	0.0454545	0.137255	0.117073	0.146341	0.1	0.890585	1	1	0.944444	0.954545	0.862745	0.882927	0.853659	0.9	43	0	0	1	1	7	24	6	4	1.84e-87	1	1	2.21e-05	2.73e-06	9.24e-13	1.69e-46	1.52e-10
TF6_00001_2906244_F	1	2906244	0.942446	0.933333	1	1	0.846154	0.927273	0.97619	0.87234	0.909091	2	A	C	0.340967	0.5	1	0.277778	0.181818	0.235294	0.336585	0.292683	0.575	0.659033	0.5	0	0.722222	0.818182	0.764706	0.663415	0.707317	0.425	134	7	2	5	4	12	69	12	23	1.84e-87	0.000182811	1	2.21e-05	2.73e-06	9.24e-13	1.69e-46	1.52e-10
TF6_00001_3017636_E	1	3017636	0.923261	0.8	1	1	0.846154	0.872727	0.957143	0.87234	0.931818	2	C	A	0.0753247	0.0833333	0	0.0555556	0	0.0833333	0.104478	0.0243902	0.0243902	0.924675	0.916667	1	0.944444	1	0.916667	0.895522	0.97561	0.97561	29	1	0	1	0	4	21	1	1	1.01e-85	0.000532005	1	2.21e-05	1	4.26e-12	1.26e-45	1.52e-10
TF6_00001_3017636_F	1	3017636	0.923261	0.8	1	1	0.846154	0.872727	0.957143	0.87234	0.931818	2	C	A	0.480519	0.333333	1	0.333333	0.363636	0.458333	0.577114	0.512195	0.146341	0.519481	0.666667	0	0.666667	0.636364	0.541667	0.422886	0.487805	0.853659	185	4	2	6	8	22	116	21	6	1.01e-85	0.000532005	1	2.21e-05	2.73e-06	4.26e-12	1.26e-45	1.52e-10
TF6_00001_3065053_E	1	3065053	0.959233	1	1	1	0.961538	1	0.928571	1	0.977273	2	C	A	0.125	0.0666667	0	0.0555556	0.24	0.109091	0.0974359	0.12766	0.255814	0.875	0.933333	1	0.944444	0.76	0.890909	0.902564	0.87234	0.744186	50	1	0	1	6	6	19	6	11	5.51e-89	0.000107511	1	2.21e-05	5.73e-07	1.21e-13	2.58e-44	7.1e-12
TF6_00001_3065053_F	1	3065053	0.959233	1	1	1	0.961538	1	0.928571	1	0.977273	2	C	A	0.3975	0.733333	0	0.333333	0.56	0.563636	0.276923	0.404255	0.55814	0.6025	0.266667	1	0.666667	0.44	0.436364	0.723077	0.595745	0.44186	159	11	0	6	14	31	54	19	24	5.51e-89	0.000107511	1	2.21e-05	5.73e-07	1.21e-13	2.58e-44	7.1e-12
TF6_00001_3065059_F	1	3065059	0.952038	1	1	1	0.961538	0.981818	0.92381	1	0.954545	2	C	A	0.27204	0.266667	0	0.277778	0.44	0.314815	0.221649	0.404255	0.214286	0.72796	0.733333	1	0.722222	0.56	0.685185	0.778351	0.595745	0.785714	108	4	0	5	11	17	43	19	9	2.48e-88	0.000107511	1	2.21e-05	5.73e-07	2e-13	4.26e-44	7.1e-12
TF6_00001_3065060_F	1	3065060	0.959233	1	1	1	0.961538	1	0.928571	1	0.977273	2	C	A	0.39	0.2	0.5	0.555556	0.44	0.4	0.389744	0.340426	0.395349	0.61	0.8	0.5	0.444444	0.56	0.6	0.610256	0.659574	0.604651	156	3	1	10	11	22	76	16	17	5.51e-89	0.000107511	0.157298	2.21e-05	5.73e-07	1.21e-13	2.58e-44	7.1e-12
TF6_00001_3092521_F	1	3092521	0.976019	1	1	1	1	0.927273	0.995238	0.893617	1	2	C	A	0.0737101	0.466667	0	0.0555556	0.0384615	0.0588235	0.0334928	0.166667	0.0909091	0.92629	0.533333	1	0.944444	0.961538	0.941176	0.966507	0.833333	0.909091	30	7	0	1	1	3	7	7	4	1.65e-90	0.000107511	1	2.21e-05	3.41e-07	9.24e-13	2.27e-47	9.13e-11
TF6_00001_3092553_E	1	3092553	0.976019	1	1	1	1	0.927273	0.995238	0.893617	1	2	C	A	0.0515971	0	0	0.111111	0.115385	0.117647	0.0382775	0	0.0454545	0.948403	1	1	0.888889	0.884615	0.882353	0.961722	1	0.954545	21	0	0	2	3	6	8	0	2	1.65e-90	1	1	2.21e-05	3.41e-07	9.24e-13	2.27e-47	1
TF6_00001_3092553_F	1	3092553	0.976019	1	1	1	1	0.927273	0.995238	0.893617	1	2	C	A	0.216216	0.133333	0	0.166667	0.307692	0.352941	0.196172	0.0952381	0.272727	0.783784	0.866667	1	0.833333	0.692308	0.647059	0.803828	0.904762	0.727273	88	2	0	3	8	18	41	4	12	1.65e-90	0.000107511	1	2.21e-05	3.41e-07	9.24e-13	2.27e-47	9.13e-11
TF6_00001_3092557_A	1	3092557	0.964029	1	1	0.944444	1	0.890909	0.990476	0.893617	0.977273	2	C	A	0.0696517	0	0	0.0588235	0	0	0.0769231	0	0.255814	0.930348	1	1	0.941176	1	1	0.923077	1	0.744186	28	0	0	1	0	0	16	0	11	2.02e-89	1	1	3.74e-05	1	1	3.75e-47	1
TF6_00001_3092557_B	1	3092557	0.964029	1	1	0.944444	1	0.890909	0.990476	0.893617	0.977273	2	C	A	0.211443	0.266667	0	0.117647	0.0384615	0.0612245	0.278846	0.0238095	0.372093	0.788557	0.733333	1	0.882353	0.961538	0.938776	0.721154	0.97619	0.627907	85	4	0	2	1	3	58	1	16	2.02e-89	0.000107511	1	3.74e-05	3.41e-07	2.56e-12	3.75e-47	9.13e-11
TF6_00001_3092557_C	1	3092557	0.964029	1	1	0.944444	1	0.890909	0.990476	0.893617	0.977273	2	C	A	0.385572	0.6	0	0.235294	0.153846	0.244898	0.451923	0.142857	0.604651	0.614428	0.4	1	0.764706	0.846154	0.755102	0.548077	0.857143	0.395349	155	9	0	4	4	12	94	6	26	2.02e-89	0.000107511	1	3.74e-05	3.41e-07	2.56e-12	3.75e-47	9.13e-11
TF6_00001_3092557_D	1	3092557	0.964029	1	1	0.944444	1	0.890909	0.990476	0.893617	0.977273	2	A	C	0.395522	0.133333	1	0.470588	0.653846	0.530612	0.307692	0.666667	0.27907	0.604478	0.866667	0	0.529412	0.346154	0.469388	0.692308	0.333333	0.72093	159	2	2	8	17	26	64	28	12	2.02e-89	0.000107511	1	3.74e-05	3.41e-07	2.56e-12	3.75e-47	9.13e-11
TF6_00001_3092557_E	1	3092557	0.964029	1	1	0.944444	1	0.890909	0.990476	0.893617	0.977273	2	A	C	0.159204	0.133333	1	0.235294	0.153846	0.285714	0.0913462	0.261905	0.186047	0.840796	0.866667	0	0.764706	0.846154	0.714286	0.908654	0.738095	0.813953	64	2	2	4	4	14	19	11	8	2.02e-89	0.000107511	1	3.74e-05	3.41e-07	2.56e-12	3.75e-47	9.13e-11
TF6_00001_3104717_D	1	3104717	0.990408	0.933333	1	1	1	0.981818	0.995238	0.978723	1	2	C	A	0.0823245	0	0	0.0555556	0.0769231	0.0925926	0.110048	0.0434783	0.0227273	0.917676	1	1	0.944444	0.923077	0.907407	0.889952	0.956522	0.977273	34	0	0	1	2	5	23	2	1	8.15e-92	1	1	2.21e-05	3.41e-07	2e-13	2.27e-47	1.18e-11
TF6_00001_3104717_E	1	3104717	0.990408	0.933333	1	1	1	0.981818	0.995238	0.978723	1	2	C	A	0.263923	0.214286	0.5	0.222222	0.115385	0.277778	0.344498	0.195652	0.0454545	0.736077	0.785714	0.5	0.777778	0.884615	0.722222	0.655502	0.804348	0.954545	109	3	1	4	3	15	72	9	2	8.15e-92	0.000182811	0.157298	2.21e-05	3.41e-07	2e-13	2.27e-47	1.18e-11
TF6_00001_3104717_F	1	3104717	0.990408	0.933333	1	1	1	0.981818	0.995238	0.978723	1	2	A	C	0.368039	0.285714	0	0.388889	0.461538	0.37037	0.311005	0.304348	0.681818	0.631961	0.714286	1	0.611111	0.538462	0.62963	0.688995	0.695652	0.318182	152	4	0	7	12	20	65	14	30	8.15e-92	0.000182811	1	2.21e-05	3.41e-07	2e-13	2.27e-47	1.18e-11
TF6_00001_3104728_F	1	3104728	0.995204	1	1	1	1	0.981818	0.995238	1	1	2	C	A	0.0987952	0.133333	0	0.111111	0.0384615	0.203704	0.0669856	0.0851064	0.159091	0.901205	0.866667	1	0.888889	0.961538	0.796296	0.933014	0.914894	0.840909	41	2	0	2	1	11	14	4	7	2.99e-92	0.000107511	1	2.21e-05	3.41e-07	2e-13	2.27e-47	7.1e-12
TF6_00001_3104733_E	1	3104733	0.992806	1	1	1	1	0.981818	0.990476	1	1	2	C	A	0.0603865	0.0666667	0	0.0555556	0	0.037037	0.0817308	0.0425532	0.0454545	0.939614	0.933333	1	0.944444	1	0.962963	0.918269	0.957447	0.954545	25	1	0	1	0	2	17	2	2	4.94e-92	0.000107511	1	2.21e-05	1	2e-13	3.75e-47	7.1e-12
TF6_00001_3104733_F	1	3104733	0.992806	1	1	1	1	0.981818	0.990476	1	1	2	C	A	0.222222	0.133333	0	0.166667	0.115385	0.0925926	0.336538	0.106383	0.0909091	0.777778	0.866667	1	0.833333	0.884615	0.907407	0.663462	0.893617	0.909091	92	2	0	3	3	5	70	5	4	4.94e-92	0.000107511	1	2.21e-05	3.41e-07	2e-13	3.75e-47	7.1e-12
TF6_00001_3104738_F	1	3104738	0.995204	1	1	1	1	0.981818	0.995238	1	1	2	C	A	0.0746988	0.0666667	0	0.388889	0.0384615	0.0740741	0.0143541	0.170213	0.159091	0.925301	0.933333	1	0.611111	0.961538	0.925926	0.985646	0.829787	0.840909	31	1	0	7	1	4	3	8	7	2.99e-92	0.000107511	1	2.21e-05	3.41e-07	2e-13	2.27e-47	7.1e-12
TF6_00001_3104742_A	1	3104742	0.992806	1	1	1	1	0.981818	0.990476	1	1	2	C	A	0.231884	0.333333	0	0.111111	0.307692	0.203704	0.278846	0.106383	0.159091	0.768116	0.666667	1	0.888889	0.692308	0.796296	0.721154	0.893617	0.840909	96	5	0	2	8	11	58	5	7	4.94e-92	0.000107511	1	2.21e-05	3.41e-07	2e-13	3.75e-47	7.1e-12
TF6_00001_3104742_B	1	3104742	0.992806	1	1	1	1	0.981818	0.990476	1	1	2	A	C	0.321256	0.333333	0.5	0.333333	0.346154	0.277778	0.245192	0.382979	0.636364	0.678744	0.666667	0.5	0.666667	0.653846	0.722222	0.754808	0.617021	0.363636	133	5	1	6	9	15	51	18	28	4.94e-92	0.000107511	0.157298	2.21e-05	3.41e-07	2e-13	3.75e-47	7.1e-12
TF6_00001_3104742_C	1	3104742	0.992806	1	1	1	1	0.981818	0.990476	1	1	2	A	C	0.0966184	0.133333	0	0.0555556	0.153846	0.0740741	0.0576923	0.0851064	0.295455	0.903382	0.866667	1	0.944444	0.846154	0.925926	0.942308	0.914894	0.704545	40	2	0	1	4	4	12	4	13	4.94e-92	0.000107511	1	2.21e-05	3.41e-07	2e-13	3.75e-47	7.1e-12
TF6_00001_3104746_A	1	3104746	0.990408	0.933333	1	1	1	0.981818	0.990476	1	1	2	C	A	0.0532688	0.0714286	0	0	0.0384615	0.0555556	0.0673077	0.0212766	0.0454545	0.946731	0.928571	1	1	0.961538	0.944444	0.932692	0.978723	0.954545	22	1	0	0	1	3	14	1	2	8.15e-92	0.000182811	1	1	3.41e-07	2e-13	3.75e-47	7.1e-12
TF6_00001_3104746_B	1	3104746	0.990408	0.933333	1	1	1	0.981818	0.990476	1	1	2	C	A	0.283293	0.357143	0	0.277778	0.346154	0.240741	0.307692	0.170213	0.295455	0.716707	0.642857	1	0.722222	0.653846	0.759259	0.692308	0.829787	0.704545	117	5	0	5	9	13	64	8	13	8.15e-92	0.000182811	1	2.21e-05	3.41e-07	2e-13	3.75e-47	7.1e-12
TF6_00001_3104746_C	1	3104746	0.990408	0.933333	1	1	1	0.981818	0.990476	1	1	2	A	C	0.411622	0.285714	1	0.222222	0.423077	0.444444	0.413462	0.382979	0.477273	0.588378	0.714286	0	0.777778	0.576923	0.555556	0.586538	0.617021	0.522727	170	4	2	4	11	24	86	18	21	8.15e-92	0.000182811	1	2.21e-05	3.41e-07	2e-13	3.75e-47	7.1e-12
TF6_00001_3104746_D	1	3104746	0.990408	0.933333	1	1	1	0.981818	0.990476	1	1	2	A	C	0.169492	0.214286	0	0	0.153846	0.148148	0.163462	0.191489	0.272727	0.830508	0.785714	1	1	0.846154	0.851852	0.836538	0.808511	0.727273	70	3	0	0	4	8	34	9	12	8.15e-92	0.000182811	1	1	3.41e-07	2e-13	3.75e-47	7.1e-12
TF6_00001_3104746_E	1	3104746	0.990408	0.933333	1	1	1	0.981818	0.990476	1	1	2	A	C	0.0556901	0.142857	0	0	0.0384615	0.037037	0.0384615	0.0638298	0.159091	0.94431	0.857143	1	1	0.961538	0.962963	0.961538	0.93617	0.840909	23	2	0	0	1	2	8	3	7	8.15e-92	0.000182811	1	1	3.41e-07	2e-13	3.75e-47	7.1e-12
TF6_00001_3122322_E	1	3122322	0.985612	1	1	1	1	0.981818	0.990476	0.957447	0.977273	2	C	A	0.145985	0.333333	0	0.166667	0.115385	0.0555556	0.1875	0.0666667	0.0930233	0.854015	0.666667	1	0.833333	0.884615	0.944444	0.8125	0.933333	0.906977	60	5	0	3	3	3	39	3	4	2.22e-91	0.000107511	1	2.21e-05	3.41e-07	2e-13	3.75e-47	1.97e-11
TF6_00001_3122322_F	1	3122322	0.985612	1	1	1	1	0.981818	0.990476	0.957447	0.977273	2	A	C	0.489051	0.4	1	0.388889	0.769231	0.703704	0.375	0.6	0.534884	0.510949	0.6	0	0.611111	0.230769	0.296296	0.625	0.4	0.465116	201	6	2	7	20	38	78	27	23	2.22e-91	0.000107511	1	2.21e-05	3.41e-07	2e-13	3.75e-47	1.97e-11
TF6_00001_3187345_A	1	3187345	0.978417	0.933333	1	1	1	0.963636	0.985714	0.957447	0.977273	2	C	A	0.107843	0.357143	0.5	0.111111	0.0384615	0.0943396	0.115942	0	0.139535	0.892157	0.642857	0.5	0.888889	0.961538	0.90566	0.884058	1	0.860465	44	5	1	2	1	5	24	0	6	9.99e-91	0.000182811	0.157298	2.21e-05	3.41e-07	3.34e-13	6.2e-47	1
TF6_00001_3187345_B	1	3187345	0.978417	0.933333	1	1	1	0.963636	0.985714	0.957447	0.977273	2	A	C	0.446078	0.214286	0.5	0.444444	0.538462	0.415094	0.478261	0.444444	0.348837	0.553922	0.785714	0.5	0.555556	0.461538	0.584906	0.521739	0.555556	0.651163	182	3	1	8	14	22	99	20	15	9.99e-91	0.000182811	0.157298	2.21e-05	3.41e-07	3.34e-13	6.2e-47	1.97e-11
TF6_00001_3187345_C	1	3187345	0.978417	0.933333	1	1	1	0.963636	0.985714	0.957447	0.977273	2	A	C	0.139706	0.0714286	0.5	0.333333	0.192308	0.113208	0.130435	0.133333	0.116279	0.860294	0.928571	0.5	0.666667	0.807692	0.886792	0.869565	0.866667	0.883721	57	1	1	6	5	6	27	6	5	9.99e-91	0.000182811	0.157298	2.21e-05	3.41e-07	3.34e-13	6.2e-47	1.97e-11
TF6_00001_3187362_D	1	3187362	0.978417	0.933333	1	1	1	0.963636	0.985714	0.957447	0.977273	2	C	A	0.127451	0.0714286	0	0.0555556	0.0384615	0.0566038	0.149758	0.0666667	0.27907	0.872549	0.928571	1	0.944444	0.961538	0.943396	0.850242	0.933333	0.72093	52	1	0	1	1	3	31	3	12	9.99e-91	0.000182811	1	2.21e-05	3.41e-07	3.34e-13	6.2e-47	1.97e-11
TF6_00001_3187362_E	1	3187362	0.978417	0.933333	1	1	1	0.963636	0.985714	0.957447	0.977273	2	C	A	0.375	0.642857	0	0.5	0.115385	0.264151	0.415459	0.311111	0.418605	0.625	0.357143	1	0.5	0.884615	0.735849	0.584541	0.688889	0.581395	153	9	0	9	3	14	86	14	18	9.99e-91	0.000182811	1	2.21e-05	3.41e-07	3.34e-13	6.2e-47	1.97e-11
TF6_00001_3187362_F	1	3187362	0.978417	0.933333	1	1	1	0.963636	0.985714	0.957447	0.977273	2	A	C	0.262255	0	1	0.277778	0.538462	0.283019	0.21256	0.4	0.209302	0.737745	1	0	0.722222	0.461538	0.716981	0.78744	0.6	0.790698	107	0	2	5	14	15	44	18	9	9.99e-91	1	1	2.21e-05	3.41e-07	3.34e-13	6.2e-47	1.97e-11
TF6_00001_3187366_E	1	3187366	0.976019	0.866667	1	1	1	0.963636	0.985714	0.957447	0.977273	2	C	A	0.144963	0.307692	0	0.277778	0.115385	0.113208	0.164251	0.0666667	0.0930233	0.855037	0.692308	1	0.722222	0.884615	0.886792	0.835749	0.933333	0.906977	59	4	0	5	3	6	34	3	4	1.65e-90	0.000311491	1	2.21e-05	3.41e-07	3.34e-13	6.2e-47	1.97e-11
TF6_00001_3187366_F	1	3187366	0.976019	0.866667	1	1	1	0.963636	0.985714	0.957447	0.977273	2	A	C	0.46683	0.461538	0.5	0.444444	0.538462	0.433962	0.405797	0.644444	0.581395	0.53317	0.538462	0.5	0.555556	0.461538	0.566038	0.594203	0.355556	0.418605	190	6	1	8	14	23	84	29	25	1.65e-90	0.000311491	0.157298	2.21e-05	3.41e-07	3.34e-13	6.2e-47	1.97e-11
TF6_00001_3239712_C	1	3239712	0.980815	0.933333	1	0.944444	0.961538	0.963636	0.990476	1	0.977273	2	C	A	0.0709046	0	0	0.0588235	0	0.0377358	0.0576923	0.0425532	0.27907	0.929095	1	1	0.941176	1	0.962264	0.942308	0.957447	0.72093	29	0	0	1	0	2	12	2	12	6.05e-91	1	1	3.74e-05	1	3.34e-13	3.75e-47	7.1e-12
TF6_00001_3239712_D	1	3239712	0.980815	0.933333	1	0.944444	0.961538	0.963636	0.990476	1	0.977273	2	C	A	0.286064	0.428571	0	0.0588235	0.08	0.226415	0.274038	0.255319	0.627907	0.713936	0.571429	1	0.941176	0.92	0.773585	0.725962	0.744681	0.372093	117	6	0	1	2	12	57	12	27	6.05e-91	0.000182811	1	3.74e-05	5.73e-07	3.34e-13	3.75e-47	7.1e-12
TF6_00001_3239712_E	1	3239712	0.980815	0.933333	1	0.944444	0.961538	0.963636	0.990476	1	0.977273	2	A	C	0.405868	0.0714286	1	0.529412	0.72	0.528302	0.370192	0.404255	0.27907	0.594132	0.928571	0	0.470588	0.28	0.471698	0.629808	0.595745	0.72093	166	1	2	9	18	28	77	19	12	6.05e-91	0.000182811	1	3.74e-05	5.73e-07	3.34e-13	3.75e-47	7.1e-12
TF6_00001_3239712_F	1	3239712	0.980815	0.933333	1	0.944444	0.961538	0.963636	0.990476	1	0.977273	2	A	C	0.156479	0.0714286	1	0.235294	0.16	0.169811	0.120192	0.255319	0.162791	0.843521	0.928571	0	0.764706	0.84	0.830189	0.879808	0.744681	0.837209	64	1	2	4	4	9	25	12	7	6.05e-91	0.000182811	1	3.74e-05	5.73e-07	3.34e-13	3.75e-47	7.1e-12
TF6_00001_3239722_F	1	3239722	0.98801	0.933333	1	0.944444	1	0.981818	0.990476	1	1	2	C	A	0.274272	0.142857	1	0.176471	0	0.222222	0.427885	0.0638298	0.0454545	0.725728	0.857143	0	0.823529	1	0.777778	0.572115	0.93617	0.954545	113	2	2	3	0	12	89	3	2	1.35e-91	0.000182811	1	3.74e-05	1	2e-13	3.75e-47	7.1e-12
TF6_00001_3239745_F	1	3239745	0.990408	0.933333	1	0.944444	1	0.981818	0.995238	1	1	2	C	A	0.164649	0.0714286	0	0.235294	0.115385	0.240741	0.110048	0.361702	0.159091	0.835351	0.928571	1	0.764706	0.884615	0.759259	0.889952	0.638298	0.840909	68	1	0	4	3	13	23	17	7	8.15e-92	0.000182811	1	3.74e-05	3.41e-07	2e-13	2.27e-47	7.1e-12
TF6_00001_3268654_F	1	3268654	0.992806	0.933333	1	1	1	0.981818	1	0.978723	1	2	C	A	0.0603865	0.0714286	0	0	0.153846	0.166667	0.0285714	0.0869565	0.0227273	0.939614	0.928571	1	1	0.846154	0.833333	0.971429	0.913043	0.977273	25	1	0	0	4	9	6	4	1	4.94e-92	0.000182811	1	1	3.41e-07	2e-13	1.37e-47	1.18e-11
TF6_00001_3268665_B	1	3268665	0.98801	0.933333	1	1	1	1	0.990476	0.978723	0.977273	2	C	A	0.123786	0.285714	0	0.0555556	0.0384615	0.127273	0.153846	0.0652174	0.0697674	0.876214	0.714286	1	0.944444	0.961538	0.872727	0.846154	0.934783	0.930233	51	4	0	1	1	7	32	3	3	1.35e-91	0.000182811	1	2.21e-05	3.41e-07	1.21e-13	3.75e-47	1.18e-11
TF6_00001_3268665_C	1	3268665	0.98801	0.933333	1	1	1	1	0.990476	0.978723	0.977273	2	C	A	0.400485	0.5	0.5	0.388889	0.269231	0.381818	0.471154	0.26087	0.27907	0.599515	0.5	0.5	0.611111	0.730769	0.618182	0.528846	0.73913	0.72093	165	7	1	7	7	21	98	12	12	1.35e-91	0.000182811	0.157298	2.21e-05	3.41e-07	1.21e-13	3.75e-47	1.18e-11
TF6_00001_3268665_D	1	3268665	0.98801	0.933333	1	1	1	1	0.990476	0.978723	0.977273	2	A	C	0.274272	0.142857	0.5	0.277778	0.538462	0.254545	0.182692	0.521739	0.348837	0.725728	0.857143	0.5	0.722222	0.461538	0.745455	0.817308	0.478261	0.651163	113	2	1	5	14	14	38	24	15	1.35e-91	0.000182811	0.157298	2.21e-05	3.41e-07	1.21e-13	3.75e-47	1.18e-11
TF6_00001_3268665_E	1	3268665	0.98801	0.933333	1	1	1	1	0.990476	0.978723	0.977273	2	A	C	0.104369	0	0.5	0.111111	0.346154	0.109091	0.0480769	0.195652	0.139535	0.895631	1	0.5	0.888889	0.653846	0.890909	0.951923	0.804348	0.860465	43	0	1	2	9	6	10	9	6	1.35e-91	1	0.157298	2.21e-05	3.41e-07	1.21e-13	3.75e-47	1.18e-11
TF6_00001_3286836_D	1	3286836	0.98801	0.933333	1	1	1	0.963636	0.990476	1	1	2	C	A	0.0533981	0.0714286	0.5	0	0	0.0943396	0.0528846	0.0638298	0.0227273	0.946602	0.928571	0.5	1	1	0.90566	0.947115	0.93617	0.977273	22	1	1	0	0	5	11	3	1	1.35e-91	0.000182811	0.157298	1	1	3.34e-13	3.75e-47	7.1e-12
TF6_00001_3286836_E	1	3286836	0.98801	0.933333	1	1	1	0.963636	0.990476	1	1	2	C	A	0.201456	0.214286	0.5	0.111111	0.115385	0.207547	0.225962	0.234043	0.113636	0.798544	0.785714	0.5	0.888889	0.884615	0.792453	0.774038	0.765957	0.886364	83	3	1	2	3	11	47	11	5	1.35e-91	0.000182811	0.157298	2.21e-05	3.41e-07	3.34e-13	3.75e-47	7.1e-12
TF6_00001_3286844_A	1	3286844	0.997602	0.933333	1	1	1	1	1	1	1	2	A	C	0.0576923	0.0714286	0	0.0555556	0.115385	0	0.0571429	0.106383	0.0454545	0.942308	0.928571	1	0.944444	0.884615	1	0.942857	0.893617	0.954545	24	1	0	1	3	0	12	5	2	1.81e-92	0.000182811	1	2.21e-05	3.41e-07	1	1.37e-47	7.1e-12
TF6_00001_3286868_F	1	3286868	0.997602	0.933333	1	1	1	1	1	1	1	2	C	A	0.100962	0	0	0.111111	0.307692	0.0909091	0.0666667	0.0638298	0.227273	0.899038	1	1	0.888889	0.692308	0.909091	0.933333	0.93617	0.772727	42	0	0	2	8	5	14	3	10	1.81e-92	1	1	2.21e-05	3.41e-07	1.21e-13	1.37e-47	7.1e-12
TF6_00001_3288676_D	1	3288676	0.932854	1	1	0.888889	1	0.872727	0.961905	0.808511	0.954545	2	C	A	0.0771208	0	0	0.1875	0.0384615	0.104167	0.0643564	0.157895	0.047619	0.922879	1	1	0.8125	0.961538	0.895833	0.935644	0.842105	0.952381	30	0	0	3	1	5	13	6	2	1.37e-86	1	1	6.33e-05	3.41e-07	4.26e-12	7.65e-46	7.07e-10
TF6_00001_3288676_E	1	3288676	0.932854	1	1	0.888889	1	0.872727	0.961905	0.808511	0.954545	2	C	A	0.236504	0.2	0.5	0.1875	0.153846	0.1875	0.257426	0.342105	0.166667	0.763496	0.8	0.5	0.8125	0.846154	0.8125	0.742574	0.657895	0.833333	92	3	1	3	4	9	52	13	7	1.37e-86	0.000107511	0.157298	6.33e-05	3.41e-07	4.26e-12	7.65e-46	7.07e-10
TF6_00001_3288676_F	1	3288676	0.932854	1	1	0.888889	1	0.872727	0.961905	0.808511	0.954545	2	A	C	0.359897	0.2	0.5	0.3125	0.5	0.291667	0.336634	0.263158	0.619048	0.640103	0.8	0.5	0.6875	0.5	0.708333	0.663366	0.736842	0.380952	140	3	1	5	13	14	68	10	26	1.37e-86	0.000107511	0.157298	6.33e-05	3.41e-07	4.26e-12	7.65e-46	7.07e-10
TF6_00001_3288678_E	1	3288678	0.928058	1	1	0.888889	0.961538	0.872727	0.952381	0.829787	0.954545	2	C	A	0.0697674	0.0666667	0	0.1875	0	0.0833333	0.08	0.025641	0.047619	0.930233	0.933333	1	0.8125	1	0.916667	0.92	0.974359	0.952381	27	1	0	3	0	4	16	1	2	3.72e-86	0.000107511	1	6.33e-05	1	4.26e-12	2.09e-45	4.24e-10
TF6_00001_3288678_F	1	3288678	0.928058	1	1	0.888889	0.961538	0.872727	0.952381	0.829787	0.954545	2	C	A	0.320413	0.2	0.5	0.375	0.28	0.229167	0.365	0.333333	0.238095	0.679587	0.8	0.5	0.625	0.72	0.770833	0.635	0.666667	0.761905	124	3	1	6	7	11	73	13	10	3.72e-86	0.000107511	0.157298	6.33e-05	5.73e-07	4.26e-12	2.09e-45	4.24e-10
TF6_00001_3288686_E	1	3288686	0.928058	1	1	0.888889	1	0.854545	0.952381	0.829787	0.954545	2	C	A	0.0516796	0	0.5	0	0.0384615	0.0638298	0.06	0.025641	0.047619	0.94832	1	0.5	1	0.961538	0.93617	0.94	0.974359	0.952381	20	0	1	0	1	3	12	1	2	3.72e-86	1	0.157298	1	3.41e-07	7.1e-12	2.09e-45	4.24e-10
TF6_00001_3288686_F	1	3288686	0.928058	1	1	0.888889	1	0.854545	0.952381	0.829787	0.954545	2	C	A	0.25323	0.133333	0.5	0.125	0.0769231	0.276596	0.26	0.282051	0.357143	0.74677	0.866667	0.5	0.875	0.923077	0.723404	0.74	0.717949	0.642857	98	2	1	2	2	13	52	11	15	3.72e-86	0.000107511	0.157298	6.33e-05	3.41e-07	7.1e-12	2.09e-45	4.24e-10
TF6_00001_3305056_D	1	3305056	0.920863	0.933333	1	0.888889	0.846154	0.909091	0.952381	0.829787	0.931818	2	C	A	0.0989583	0.142857	0	0.125	0.0454545	0.08	0.13	0.025641	0.0487805	0.901042	0.857143	1	0.875	0.954545	0.92	0.87	0.974359	0.95122	38	2	0	2	1	4	26	1	2	1.68e-85	0.000182811	1	6.33e-05	2.73e-06	1.54e-12	2.09e-45	4.24e-10
TF6_00001_3305056_E	1	3305056	0.920863	0.933333	1	0.888889	0.846154	0.909091	0.952381	0.829787	0.931818	2	C	A	0.359375	0.285714	0.5	0.25	0.227273	0.38	0.455	0.205128	0.146341	0.640625	0.714286	0.5	0.75	0.772727	0.62	0.545	0.794872	0.853659	138	4	1	4	5	19	91	8	6	1.68e-85	0.000182811	0.157298	6.33e-05	2.73e-06	1.54e-12	2.09e-45	4.24e-10
TF6_00001_3305056_F	1	3305056	0.920863	0.933333	1	0.888889	0.846154	0.909091	0.952381	0.829787	0.931818	2	A	C	0.205729	0.357143	0.5	0.375	0.181818	0.28	0.135	0.179487	0.365854	0.794271	0.642857	0.5	0.625	0.818182	0.72	0.865	0.820513	0.634146	79	5	1	6	4	14	27	7	15	1.68e-85	0.000182811	0.157298	6.33e-05	2.73e-06	1.54e-12	2.09e-45	4.24e-10
TF6_00001_3335027_F	1	3335027	0.954436	1	1	1	0.846154	0.909091	0.97619	0.93617	0.954545	2	C	A	0.143216	0.4	0	0.0555556	0.0454545	0.14	0.160976	0.113636	0.0952381	0.856784	0.6	1	0.944444	0.954545	0.86	0.839024	0.886364	0.904762	57	6	0	1	1	7	33	5	4	1.5e-88	0.000107511	1	2.21e-05	2.73e-06	1.54e-12	1.69e-46	3.28e-11
TF6_00001_3335037_A	1	3335037	0.947242	1	1	1	0.846154	0.890909	0.966667	0.93617	0.954545	2	C	A	0.126582	0	0	0.0555556	0.227273	0.0816327	0.108374	0.0454545	0.380952	0.873418	1	1	0.944444	0.772727	0.918367	0.891626	0.954545	0.619048	50	0	0	1	5	4	22	2	16	6.75e-88	1	1	2.21e-05	2.73e-06	2.56e-12	4.63e-46	3.28e-11
TF6_00001_3335037_B	1	3335037	0.947242	1	1	1	0.846154	0.890909	0.966667	0.93617	0.954545	2	C	A	0.470886	0.333333	0	0.333333	0.363636	0.306122	0.517241	0.363636	0.738095	0.529114	0.666667	1	0.666667	0.636364	0.693878	0.482759	0.636364	0.261905	186	5	0	6	8	15	105	16	31	6.75e-88	0.000107511	1	2.21e-05	2.73e-06	2.56e-12	4.63e-46	3.28e-11
TF6_00001_3335037_C	1	3335037	0.947242	1	1	1	0.846154	0.890909	0.966667	0.93617	0.954545	2	A	C	0.263291	0.4	1	0.388889	0.5	0.428571	0.197044	0.272727	0.119048	0.736709	0.6	0	0.611111	0.5	0.571429	0.802956	0.727273	0.880952	104	6	2	7	11	21	40	12	5	6.75e-88	0.000107511	1	2.21e-05	2.73e-06	2.56e-12	4.63e-46	3.28e-11
TF6_00001_3335037_D	1	3335037	0.947242	1	1	1	0.846154	0.890909	0.966667	0.93617	0.954545	2	A	C	0.0860759	0.0666667	1	0.111111	0.136364	0.142857	0.0689655	0.0681818	0.047619	0.913924	0.933333	0	0.888889	0.863636	0.857143	0.931034	0.931818	0.952381	34	1	2	2	3	7	14	3	2	6.75e-88	0.000107511	1	2.21e-05	2.73e-06	2.56e-12	4.63e-46	3.28e-11
TF6_00001_3335049_D	1	3335049	0.954436	1	1	1	0.846154	0.890909	0.980952	0.93617	0.954545	2	C	A	0.110553	0	1	0.166667	0.227273	0.244898	0.0679612	0.159091	0.0238095	0.889447	1	0	0.833333	0.772727	0.755102	0.932039	0.840909	0.97619	44	0	2	3	5	12	14	7	1	1.5e-88	1	1	2.21e-05	2.73e-06	2.56e-12	1.02e-46	3.28e-11
TF6_00001_3335049_E	1	3335049	0.954436	1	1	1	0.846154	0.890909	0.980952	0.93617	0.954545	2	C	A	0.31407	0.2	1	0.5	0.409091	0.469388	0.262136	0.363636	0.214286	0.68593	0.8	0	0.5	0.590909	0.530612	0.737864	0.636364	0.785714	125	3	2	9	9	23	54	16	9	1.5e-88	0.000107511	1	2.21e-05	2.73e-06	2.56e-12	1.02e-46	3.28e-11
TF6_00001_3335049_F	1	3335049	0.954436	1	1	1	0.846154	0.890909	0.980952	0.93617	0.954545	2	A	C	0.246231	0.266667	0	0.166667	0.318182	0.204082	0.213592	0.25	0.452381	0.753769	0.733333	1	0.833333	0.681818	0.795918	0.786408	0.75	0.547619	98	4	0	3	7	10	44	11	19	1.5e-88	0.000107511	1	2.21e-05	2.73e-06	2.56e-12	1.02e-46	3.28e-11
TF6_00001_3335051_B	1	3335051	0.954436	1	1	1	0.846154	0.909091	0.97619	0.93617	0.954545	2	A	C	0.0753769	0.2	0	0.111111	0.136364	0.12	0.0585366	0.0454545	0.047619	0.924623	0.8	1	0.888889	0.863636	0.88	0.941463	0.954545	0.952381	30	3	0	2	3	6	12	2	2	1.5e-88	0.000107511	1	2.21e-05	2.73e-06	1.54e-12	1.69e-46	3.28e-11
TF6_00001_3351686_F	1	3351686	0.997602	1	1	1	1	0.981818	1	1	1	2	C	A	0.127404	0.0666667	0.5	0.111111	0.153846	0.12963	0.0714286	0.446809	0.0454545	0.872596	0.933333	0.5	0.888889	0.846154	0.87037	0.928571	0.553191	0.954545	53	1	1	2	4	7	15	21	2	1.81e-92	0.000107511	0.157298	2.21e-05	3.41e-07	2e-13	1.37e-47	7.1e-12
TF6_00001_3396679_D	1	3396679	0.913669	0.866667	1	0.944444	0.846154	0.872727	0.957143	0.808511	0.909091	2	C	A	0.104987	0.0769231	0	0.117647	0	0.1875	0.129353	0.0263158	0.025	0.895013	0.923077	1	0.882353	1	0.8125	0.870647	0.973684	0.975	40	1	0	2	0	9	26	1	1	7.54e-85	0.000311491	1	3.74e-05	1	4.26e-12	1.26e-45	7.07e-10
TF6_00001_3396679_E	1	3396679	0.913669	0.866667	1	0.944444	0.846154	0.872727	0.957143	0.808511	0.909091	2	C	A	0.317585	0.153846	1	0.176471	0.272727	0.458333	0.353234	0.184211	0.2	0.682415	0.846154	0	0.823529	0.727273	0.541667	0.646766	0.815789	0.8	121	2	2	3	6	22	71	7	8	7.54e-85	0.000311491	1	3.74e-05	2.73e-06	4.26e-12	1.26e-45	7.07e-10
TF6_00001_3396679_F	1	3396679	0.913669	0.866667	1	0.944444	0.846154	0.872727	0.957143	0.808511	0.909091	2	A	C	0.230971	0.461538	0	0.294118	0.318182	0.145833	0.18408	0.394737	0.275	0.769029	0.538462	1	0.705882	0.681818	0.854167	0.81592	0.605263	0.725	88	6	0	5	7	7	37	15	11	7.54e-85	0.000311491	1	3.74e-05	2.73e-06	4.26e-12	1.26e-45	7.07e-10
TF6_00001_3396681_E	1	3396681	0.918465	0.866667	1	0.944444	0.846154	0.890909	0.961905	0.808511	0.909091	2	C	A	0.0574413	0.0769231	0	0.0588235	0.0454545	0.183673	0.0247525	0	0.125	0.942559	0.923077	1	0.941176	0.954545	0.816327	0.975248	1	0.875	22	1	0	1	1	9	5	0	5	2.77e-85	0.000311491	1	3.74e-05	2.73e-06	2.56e-12	7.65e-46	1
TF6_00001_3396681_F	1	3396681	0.918465	0.866667	1	0.944444	0.846154	0.890909	0.961905	0.808511	0.909091	2	C	A	0.295039	0.230769	0.5	0.176471	0.545455	0.612245	0.193069	0.184211	0.45	0.704961	0.769231	0.5	0.823529	0.454545	0.387755	0.806931	0.815789	0.55	113	3	1	3	12	30	39	7	18	2.77e-85	0.000311491	0.157298	3.74e-05	2.73e-06	2.56e-12	7.65e-46	7.07e-10
TF6_00001_3396694_E	1	3396694	0.918465	0.866667	1	0.944444	0.846154	0.890909	0.961905	0.808511	0.909091	2	C	A	0.0574413	0.0769231	0.5	0.0588235	0	0.204082	0.019802	0.0526316	0.075	0.942559	0.923077	0.5	0.941176	1	0.795918	0.980198	0.947368	0.925	22	1	1	1	0	10	4	2	3	2.77e-85	0.000311491	0.157298	3.74e-05	1	2.56e-12	7.65e-46	7.07e-10
TF6_00001_3396727_F	1	3396727	0.918465	0.866667	1	0.944444	0.846154	0.890909	0.961905	0.808511	0.909091	2	C	A	0.156658	0.0769231	0.5	0.176471	0.181818	0.265306	0.128713	0.157895	0.15	0.843342	0.923077	0.5	0.823529	0.818182	0.734694	0.871287	0.842105	0.85	60	1	1	3	4	13	26	6	6	2.77e-85	0.000311491	0.157298	3.74e-05	2.73e-06	2.56e-12	7.65e-46	7.07e-10
TF6_00001_3396728_F	1	3396728	0.916067	0.866667	1	0.944444	0.846154	0.890909	0.961905	0.808511	0.886364	2	C	A	0.102094	0.153846	0	0.0588235	0.0454545	0.183673	0.0891089	0.0526316	0.153846	0.897906	0.846154	1	0.941176	0.954545	0.816327	0.910891	0.947368	0.846154	39	2	0	1	1	9	18	2	6	4.57e-85	0.000311491	1	3.74e-05	2.73e-06	2.56e-12	7.65e-46	7.07e-10
TF6_00001_3396730_F	1	3396730	0.918465	0.866667	1	0.944444	0.846154	0.890909	0.961905	0.808511	0.909091	2	C	A	0.148825	0.230769	0.5	0.0588235	0.181818	0.510204	0.0643564	0.131579	0.125	0.851175	0.769231	0.5	0.941176	0.818182	0.489796	0.935644	0.868421	0.875	57	3	1	1	4	25	13	5	5	2.77e-85	0.000311491	0.157298	3.74e-05	2.73e-06	2.56e-12	7.65e-46	7.07e-10
TF6_00001_3419427_A	1	3419427	0.908873	1	1	1	1	0.909091	0.866667	0.957447	0.931818	2	A	C	0.437995	0.666667	0.5	0.388889	0.5	0.5	0.39011	0.577778	0.317073	0.562005	0.333333	0.5	0.611111	0.5	0.5	0.60989	0.422222	0.682927	166	10	1	7	13	25	71	26	13	2.05e-84	0.000107511	0.157298	2.21e-05	3.41e-07	1.54e-12	1.77e-41	1.97e-11
TF6_00001_3419427_B	1	3419427	0.908873	1	1	1	1	0.909091	0.866667	0.957447	0.931818	2	A	C	0.200528	0.4	0	0.277778	0.269231	0.12	0.197802	0.177778	0.195122	0.799472	0.6	1	0.722222	0.730769	0.88	0.802198	0.822222	0.804878	76	6	0	5	7	6	36	8	8	2.05e-84	0.000107511	1	2.21e-05	3.41e-07	1.54e-12	1.77e-41	1.97e-11
TF6_00001_3419427_C	1	3419427	0.908873	1	1	1	1	0.909091	0.866667	0.957447	0.931818	2	A	C	0.060686	0.0666667	0	0.166667	0.0769231	0.02	0.0604396	0	0.121951	0.939314	0.933333	1	0.833333	0.923077	0.98	0.93956	1	0.878049	23	1	0	3	2	1	11	0	5	2.05e-84	0.000107511	1	2.21e-05	3.41e-07	1.54e-12	1.77e-41	1
TF6_00001_3419443_E	1	3419443	0.906475	0.933333	1	1	1	0.927273	0.861905	0.978723	0.909091	2	C	A	0.195767	0.142857	0	0.222222	0.153846	0.117647	0.243094	0.217391	0.1	0.804233	0.857143	1	0.777778	0.846154	0.882353	0.756906	0.782609	0.9	74	2	0	4	4	6	44	10	4	3.39e-84	0.000182811	1	2.21e-05	3.41e-07	9.24e-13	2.93e-41	1.18e-11
TF6_00001_3419444_E	1	3419444	0.916067	1	1	1	1	0.927273	0.871429	0.978723	0.931818	2	C	A	0.188482	0.0666667	0	0.277778	0.538462	0.176471	0.169399	0.130435	0.146341	0.811518	0.933333	1	0.722222	0.461538	0.823529	0.830601	0.869565	0.853659	72	1	0	5	14	9	31	6	6	4.57e-85	0.000107511	1	2.21e-05	3.41e-07	9.24e-13	1.07e-41	1.18e-11
TF6_00001_3419464_F	1	3419464	0.918465	1	1	1	1	0.927273	0.87619	0.978723	0.931818	2	C	A	0.174935	0	0	0.166667	0.384615	0.196078	0.13587	0.326087	0.097561	0.825065	1	1	0.833333	0.615385	0.803922	0.86413	0.673913	0.902439	67	0	0	3	10	10	25	15	4	2.77e-85	1	1	2.21e-05	3.41e-07	9.24e-13	6.49e-42	1.18e-11
TF6_00001_3419508_E	1	3419508	0.916067	0.933333	1	1	1	0.945455	0.871429	0.978723	0.931818	2	C	A	0.120419	0.0714286	0	0.0555556	0.269231	0.0384615	0.15847	0.130435	0	0.879581	0.928571	1	0.944444	0.730769	0.961538	0.84153	0.869565	1	46	1	0	1	7	2	29	6	0	4.57e-85	0.000182811	1	2.21e-05	3.41e-07	5.55e-13	1.07e-41	1.18e-11
TF6_00001_3419508_F	1	3419508	0.916067	0.933333	1	1	1	0.945455	0.871429	0.978723	0.931818	2	C	A	0.431937	0.142857	0.5	0.5	0.769231	0.384615	0.437158	0.478261	0.268293	0.568063	0.857143	0.5	0.5	0.230769	0.615385	0.562842	0.521739	0.731707	165	2	1	9	20	20	80	22	11	4.57e-85	0.000182811	0.157298	2.21e-05	3.41e-07	5.55e-13	1.07e-41	1.18e-11
TF6_00001_3426137_E	1	3426137	0.920863	1	1	0.944444	0.884615	0.890909	0.952381	0.829787	0.886364	2	C	A	0.148438	0.4	0	0.176471	0.0434783	0.0816327	0.17	0.025641	0.205128	0.851562	0.6	1	0.823529	0.956522	0.918367	0.83	0.974359	0.794872	57	6	0	3	1	4	34	1	8	1.68e-85	0.000107511	1	3.74e-05	1.62e-06	2.56e-12	2.09e-45	4.24e-10
TF6_00001_3426137_F	1	3426137	0.920863	1	1	0.944444	0.884615	0.890909	0.952381	0.829787	0.886364	2	C	A	0.484375	0.6	0	0.529412	0.217391	0.346939	0.545	0.461538	0.487179	0.515625	0.4	1	0.470588	0.782609	0.653061	0.455	0.538462	0.512821	186	9	0	9	5	17	109	18	19	1.68e-85	0.000107511	1	3.74e-05	1.62e-06	2.56e-12	2.09e-45	4.24e-10
TF6_00001_3426138_F	1	3426138	0.928058	1	1	0.944444	0.884615	0.890909	0.961905	0.829787	0.909091	2	C	A	0.157623	0.133333	0.5	0.117647	0.130435	0.22449	0.168317	0.0769231	0.125	0.842377	0.866667	0.5	0.882353	0.869565	0.77551	0.831683	0.923077	0.875	61	2	1	2	3	11	34	3	5	3.72e-86	0.000107511	0.157298	3.74e-05	1.62e-06	2.56e-12	7.65e-46	4.24e-10
TF6_00001_3426180_F	1	3426180	0.928058	1	1	0.944444	0.884615	0.890909	0.961905	0.829787	0.909091	2	C	A	0.209302	0.2	0	0.176471	0.0869565	0.142857	0.277228	0.128205	0.125	0.790698	0.8	1	0.823529	0.913043	0.857143	0.722772	0.871795	0.875	81	3	0	3	2	7	56	5	5	3.72e-86	0.000107511	1	3.74e-05	1.62e-06	2.56e-12	7.65e-46	4.24e-10
TF6_00001_3453227_E	1	3453227	0.997602	0.933333	1	1	1	1	1	1	1	2	C	A	0.132212	0.214286	0	0.0555556	0.0769231	0.0909091	0.152381	0.170213	0.0909091	0.867788	0.785714	1	0.944444	0.923077	0.909091	0.847619	0.829787	0.909091	55	3	0	1	2	5	32	8	4	1.81e-92	0.000182811	1	2.21e-05	3.41e-07	1.21e-13	1.37e-47	7.1e-12
TF6_00001_3453227_F	1	3453227	0.997602	0.933333	1	1	1	1	1	1	1	2	A	C	0.444712	0.5	1	0.444444	0.653846	0.509091	0.390476	0.319149	0.590909	0.555288	0.5	0	0.555556	0.346154	0.490909	0.609524	0.680851	0.409091	185	7	2	8	17	28	82	15	26	1.81e-92	0.000182811	1	2.21e-05	3.41e-07	1.21e-13	1.37e-47	7.1e-12
TF6_00001_3453242_F	1	3453242	0.997602	0.933333	1	1	1	1	1	1	1	2	C	A	0.0721154	0.0714286	0	0.0555556	0.192308	0.109091	0.0428571	0.12766	0.0454545	0.927885	0.928571	1	0.944444	0.807692	0.890909	0.957143	0.87234	0.954545	30	1	0	1	5	6	9	6	2	1.81e-92	0.000182811	1	2.21e-05	3.41e-07	1.21e-13	1.37e-47	7.1e-12
TF6_00001_3453250_A	1	3453250	0.992806	0.933333	1	1	1	1	0.995238	0.978723	1	2	C	A	0.205314	0.0714286	0	0.166667	0.0384615	0.109091	0.263158	0.152174	0.272727	0.794686	0.928571	1	0.833333	0.961538	0.890909	0.736842	0.847826	0.727273	85	1	0	3	1	6	55	7	12	4.94e-92	0.000182811	1	2.21e-05	3.41e-07	1.21e-13	2.27e-47	1.18e-11
TF6_00001_3453250_B	1	3453250	0.992806	0.933333	1	1	1	1	0.995238	0.978723	1	2	A	C	0.357488	0.571429	0.5	0.333333	0.692308	0.509091	0.291866	0.413043	0.159091	0.642512	0.428571	0.5	0.666667	0.307692	0.490909	0.708134	0.586957	0.840909	148	8	1	6	18	28	61	19	7	4.94e-92	0.000182811	0.157298	2.21e-05	3.41e-07	1.21e-13	2.27e-47	1.18e-11
TF6_00001_3453250_C	1	3453250	0.992806	0.933333	1	1	1	1	0.995238	0.978723	1	2	A	C	0.0990338	0.142857	0.5	0.166667	0.384615	0.109091	0.0574163	0.108696	0.0454545	0.900966	0.857143	0.5	0.833333	0.615385	0.890909	0.942584	0.891304	0.954545	41	2	1	3	10	6	12	5	2	4.94e-92	0.000182811	0.157298	2.21e-05	3.41e-07	1.21e-13	2.27e-47	1.18e-11
TF6_00001_3453262_E	1	3453262	0.992806	0.933333	1	1	0.961538	1	1	1	0.977273	2	C	A	0.057971	0.0714286	0	0.0555556	0.08	0.0545455	0.0238095	0.0638298	0.209302	0.942029	0.928571	1	0.944444	0.92	0.945455	0.97619	0.93617	0.790698	24	1	0	1	2	3	5	3	9	4.94e-92	0.000182811	1	2.21e-05	5.73e-07	1.21e-13	1.37e-47	7.1e-12
TF6_00001_3453262_F	1	3453262	0.992806	0.933333	1	1	0.961538	1	1	1	0.977273	2	C	A	0.342995	0.642857	0	0.277778	0.4	0.581818	0.152381	0.574468	0.627907	0.657005	0.357143	1	0.722222	0.6	0.418182	0.847619	0.425532	0.372093	142	9	0	5	10	32	32	27	27	4.94e-92	0.000182811	1	2.21e-05	5.73e-07	1.21e-13	1.37e-47	7.1e-12
TF6_00001_3453267_E	1	3453267	0.997602	0.933333	1	1	1	1	1	1	1	2	C	A	0.134615	0.285714	0.5	0.0555556	0.307692	0.254545	0.0904762	0.0638298	0.136364	0.865385	0.714286	0.5	0.944444	0.692308	0.745455	0.909524	0.93617	0.863636	56	4	1	1	8	14	19	3	6	1.81e-92	0.000182811	0.157298	2.21e-05	3.41e-07	1.21e-13	1.37e-47	7.1e-12
TF6_00001_3453267_F	1	3453267	0.997602	0.933333	1	1	1	1	1	1	1	2	A	C	0.425481	0.285714	0.5	0.388889	0.0769231	0.290909	0.519048	0.297872	0.545455	0.574519	0.714286	0.5	0.611111	0.923077	0.709091	0.480952	0.702128	0.454545	177	4	1	7	2	16	109	14	24	1.81e-92	0.000182811	0.157298	2.21e-05	3.41e-07	1.21e-13	1.37e-47	7.1e-12
TF6_00001_3453274_E	1	3453274	0.997602	0.933333	1	1	1	1	1	1	1	2	C	A	0.105769	0.0714286	0.5	0.166667	0.230769	0.0545455	0.119048	0.106383	0	0.894231	0.928571	0.5	0.833333	0.769231	0.945455	0.880952	0.893617	1	44	1	1	3	6	3	25	5	0	1.81e-92	0.000182811	0.157298	2.21e-05	3.41e-07	1.21e-13	1.37e-47	7.1e-12
TF6_00001_3453274_F	1	3453274	0.997602	0.933333	1	1	1	1	1	1	1	2	C	A	0.463942	0.357143	1	0.555556	0.653846	0.563636	0.428571	0.489362	0.340909	0.536058	0.642857	0	0.444444	0.346154	0.436364	0.571429	0.510638	0.659091	193	5	2	10	17	31	90	23	15	1.81e-92	0.000182811	1	2.21e-05	3.41e-07	1.21e-13	1.37e-47	7.1e-12
TF6_00001_3494545_D	1	3494545	0.920863	0.933333	1	0.944444	0.961538	0.890909	0.92381	0.87234	0.954545	2	C	A	0.0859375	0	0.5	0	0.2	0.163265	0.0360825	0.170732	0.119048	0.914062	1	0.5	1	0.8	0.836735	0.963918	0.829268	0.880952	33	0	1	0	5	8	7	7	5	1.68e-85	1	0.157298	1	5.73e-07	2.56e-12	4.26e-44	1.52e-10
TF6_00001_3494545_E	1	3494545	0.920863	0.933333	1	0.944444	0.961538	0.890909	0.92381	0.87234	0.954545	2	C	A	0.257812	0.428571	0.5	0.352941	0.4	0.367347	0.159794	0.365854	0.285714	0.742188	0.571429	0.5	0.647059	0.6	0.632653	0.840206	0.634146	0.714286	99	6	1	6	10	18	31	15	12	1.68e-85	0.000182811	0.157298	3.74e-05	5.73e-07	2.56e-12	4.26e-44	1.52e-10
TF6_00001_3494545_F	1	3494545	0.920863	0.933333	1	0.944444	0.961538	0.890909	0.92381	0.87234	0.954545	2	C	A	0.479167	0.642857	0.5	0.588235	0.64	0.632653	0.35567	0.682927	0.47619	0.520833	0.357143	0.5	0.411765	0.36	0.367347	0.64433	0.317073	0.52381	184	9	1	10	16	31	69	28	20	1.68e-85	0.000182811	0.157298	3.74e-05	5.73e-07	2.56e-12	4.26e-44	1.52e-10
TF6_00001_3494556_F	1	3494556	0.923261	0.933333	1	0.944444	0.961538	0.890909	0.928571	0.893617	0.931818	2	C	A	0.223377	0.428571	0	0.176471	0.12	0.102041	0.261538	0.166667	0.268293	0.776623	0.571429	1	0.823529	0.88	0.897959	0.738462	0.833333	0.731707	86	6	0	3	3	5	51	7	11	1.01e-85	0.000182811	1	3.74e-05	5.73e-07	2.56e-12	2.58e-44	9.13e-11
TF6_00001_3496318_E	1	3496318	0.94964	1	1	0.944444	0.961538	0.981818	0.97619	0.765957	0.954545	2	C	A	0.0833333	0.0666667	0	0.117647	0.16	0.0555556	0.0829268	0.138889	0.0238095	0.916667	0.933333	1	0.882353	0.84	0.944444	0.917073	0.861111	0.97619	33	1	0	2	4	3	17	5	1	4.09e-88	0.000107511	1	3.74e-05	5.73e-07	2e-13	1.69e-46	1.97e-09
TF6_00001_3496318_F	1	3496318	0.94964	1	1	0.944444	0.961538	0.981818	0.97619	0.765957	0.954545	2	C	A	0.290404	0.266667	0	0.352941	0.52	0.12963	0.331707	0.25	0.190476	0.709596	0.733333	1	0.647059	0.48	0.87037	0.668293	0.75	0.809524	115	4	0	6	13	7	68	9	8	4.09e-88	0.000107511	1	3.74e-05	5.73e-07	2e-13	1.69e-46	1.97e-09
TF6_00001_3496373_E	1	3496373	0.956835	1	1	0.944444	1	0.981818	0.971429	0.808511	0.977273	2	C	A	0.175439	0	0	0	0.0769231	0.185185	0.22549	0.157895	0.139535	0.824561	1	1	1	0.923077	0.814815	0.77451	0.842105	0.860465	70	0	0	0	2	10	46	6	6	9.09e-89	1	1	1	3.41e-07	2e-13	2.8e-46	7.07e-10
TF6_00001_3496373_F	1	3496373	0.956835	1	1	0.944444	1	0.981818	0.971429	0.808511	0.977273	2	A	C	0.431078	0.533333	0	0.705882	0.615385	0.407407	0.308824	0.552632	0.697674	0.568922	0.466667	1	0.294118	0.384615	0.592593	0.691176	0.447368	0.302326	172	8	0	12	16	22	63	21	30	9.09e-89	0.000107511	1	3.74e-05	3.41e-07	2e-13	2.8e-46	7.07e-10
TF6_00001_3496375_E	1	3496375	0.94964	1	1	0.944444	0.923077	0.981818	0.980952	0.765957	0.954545	2	C	A	0.0631313	0.0666667	0	0.0588235	0.291667	0.111111	0.00970874	0.0277778	0.166667	0.936869	0.933333	1	0.941176	0.708333	0.888889	0.990291	0.972222	0.833333	25	1	0	1	7	6	2	1	7	4.09e-88	0.000107511	1	3.74e-05	9.63e-07	2e-13	1.02e-46	1.97e-09
TF6_00001_3496375_F	1	3496375	0.94964	1	1	0.944444	0.923077	0.981818	0.980952	0.765957	0.954545	2	C	A	0.166667	0.133333	0	0.352941	0.375	0.296296	0.0679612	0.194444	0.285714	0.833333	0.866667	1	0.647059	0.625	0.703704	0.932039	0.805556	0.714286	66	2	0	6	9	16	14	7	12	4.09e-88	0.000107511	1	3.74e-05	9.63e-07	2e-13	1.02e-46	1.97e-09
TF6_00001_3496405_A	1	3496405	0.940048	0.933333	1	0.944444	0.961538	0.963636	0.966667	0.765957	0.954545	2	C	A	0.132653	0	0	0.411765	0.16	0.150943	0.0689655	0.0833333	0.380952	0.867347	1	1	0.588235	0.84	0.849057	0.931034	0.916667	0.619048	52	0	0	7	4	8	14	3	16	3.04e-87	1	1	3.74e-05	5.73e-07	3.34e-13	4.63e-46	1.97e-09
TF6_00001_3496405_B	1	3496405	0.940048	0.933333	1	0.944444	0.961538	0.963636	0.966667	0.765957	0.954545	2	C	A	0.489796	0.571429	0.5	0.588235	0.32	0.584906	0.423645	0.416667	0.785714	0.510204	0.428571	0.5	0.411765	0.68	0.415094	0.576355	0.583333	0.214286	192	8	1	10	8	31	86	15	33	3.04e-87	0.000182811	0.157298	3.74e-05	5.73e-07	3.34e-13	4.63e-46	1.97e-09
TF6_00001_3496405_C	1	3496405	0.940048	0.933333	1	0.944444	0.961538	0.963636	0.966667	0.765957	0.954545	2	A	C	0.191327	0	0.5	0.117647	0.28	0.207547	0.206897	0.222222	0.0952381	0.808673	1	0.5	0.882353	0.72	0.792453	0.793103	0.777778	0.904762	75	0	1	2	7	11	42	8	4	3.04e-87	1	0.157298	3.74e-05	5.73e-07	3.34e-13	4.63e-46	1.97e-09
TF6_00001_3496405_D	1	3496405	0.940048	0.933333	1	0.944444	0.961538	0.963636	0.966667	0.765957	0.954545	2	A	C	0.0637755	0	0	0	0.16	0.0566038	0.0689655	0.0555556	0.047619	0.936224	1	1	1	0.84	0.943396	0.931034	0.944444	0.952381	25	0	0	0	4	3	14	2	2	3.04e-87	1	1	1	5.73e-07	3.34e-13	4.63e-46	1.97e-09
TF6_00001_3504720_E	1	3504720	0.942446	0.933333	1	1	0.923077	0.945455	0.957143	0.851064	0.954545	2	C	A	0.0508906	0.0714286	0	0	0.0833333	0.0576923	0.0248756	0.1	0.119048	0.949109	0.928571	1	1	0.916667	0.942308	0.975124	0.9	0.880952	20	1	0	0	2	3	5	4	5	1.84e-87	0.000182811	1	1	9.63e-07	5.55e-13	1.26e-45	2.54e-10
TF6_00001_3504757_B	1	3504757	0.942446	0.933333	1	1	0.923077	0.927273	0.961905	0.851064	0.954545	2	C	A	0.0534351	0.0714286	0	0	0.0416667	0.0196078	0.0544554	0.025	0.142857	0.946565	0.928571	1	1	0.958333	0.980392	0.945545	0.975	0.857143	21	1	0	0	1	1	11	1	6	1.84e-87	0.000182811	1	1	9.63e-07	9.24e-13	7.65e-46	2.54e-10
TF6_00001_3504757_C	1	3504757	0.942446	0.933333	1	1	0.923077	0.927273	0.961905	0.851064	0.954545	2	C	A	0.147583	0.0714286	0	0.166667	0.125	0.0784314	0.163366	0.05	0.285714	0.852417	0.928571	1	0.833333	0.875	0.921569	0.836634	0.95	0.714286	58	1	0	3	3	4	33	2	12	1.84e-87	0.000182811	1	2.21e-05	9.63e-07	9.24e-13	7.65e-46	2.54e-10
TF6_00001_3504757_D	1	3504757	0.942446	0.933333	1	1	0.923077	0.927273	0.961905	0.851064	0.954545	2	C	A	0.366412	0.285714	0	0.333333	0.291667	0.235294	0.391089	0.25	0.619048	0.633588	0.714286	1	0.666667	0.708333	0.764706	0.608911	0.75	0.380952	144	4	0	6	7	12	79	10	26	1.84e-87	0.000182811	1	2.21e-05	9.63e-07	9.24e-13	7.65e-46	2.54e-10
TF6_00001_3504757_E	1	3504757	0.942446	0.933333	1	1	0.923077	0.927273	0.961905	0.851064	0.954545	2	A	C	0.338422	0.428571	0.5	0.388889	0.333333	0.392157	0.311881	0.425	0.261905	0.661578	0.571429	0.5	0.611111	0.666667	0.607843	0.688119	0.575	0.738095	133	6	1	7	8	20	63	17	11	1.84e-87	0.000182811	0.157298	2.21e-05	9.63e-07	9.24e-13	7.65e-46	2.54e-10
TF6_00001_3504757_F	1	3504757	0.942446	0.933333	1	1	0.923077	0.927273	0.961905	0.851064	0.954545	2	A	C	0.157761	0	0.5	0.166667	0.291667	0.196078	0.133663	0.25	0.0952381	0.842239	1	0.5	0.833333	0.708333	0.803922	0.866337	0.75	0.904762	62	0	1	3	7	10	27	10	4	1.84e-87	1	0.157298	2.21e-05	9.63e-07	9.24e-13	7.65e-46	2.54e-10
TF6_00001_3507119_F	1	3507119	0.906475	0.8	1	1	1	0.945455	0.861905	0.957447	0.954545	2	C	A	0.161376	0.25	0.5	0.0555556	0.153846	0.5	0.0773481	0.177778	0.0952381	0.838624	0.75	0.5	0.944444	0.846154	0.5	0.922652	0.822222	0.904762	61	3	1	1	4	26	14	8	4	3.39e-84	0.000532005	0.157298	2.21e-05	3.41e-07	5.55e-13	2.93e-41	1.97e-11
TF6_00001_3528328_F	1	3528328	0.932854	0.933333	1	1	0.807692	0.854545	0.971429	0.87234	0.954545	2	C	A	0.190231	0.142857	0	0.111111	0.333333	0.170213	0.196078	0.268293	0.0952381	0.809769	0.857143	1	0.888889	0.666667	0.829787	0.803922	0.731707	0.904762	74	2	0	2	7	8	40	11	4	1.37e-86	0.000182811	1	2.21e-05	4.59e-06	7.1e-12	2.8e-46	1.52e-10
TF6_00001_3528350_F	1	3528350	0.930456	0.933333	1	1	0.807692	0.872727	0.961905	0.87234	0.954545	2	C	A	0.185567	0.142857	0	0.222222	0.190476	0.229167	0.143564	0.365854	0.166667	0.814433	0.857143	1	0.777778	0.809524	0.770833	0.856436	0.634146	0.833333	72	2	0	4	4	11	29	15	7	2.26e-86	0.000182811	1	2.21e-05	4.59e-06	4.26e-12	7.65e-46	1.52e-10
TF6_00001_3528368_A	1	3528368	0.932854	0.933333	1	1	0.807692	0.872727	0.966667	0.87234	0.954545	2	A	C	0.187661	0.214286	0.5	0.222222	0.238095	0.145833	0.142857	0.463415	0.119048	0.812339	0.785714	0.5	0.777778	0.761905	0.854167	0.857143	0.536585	0.880952	73	3	1	4	5	7	29	19	5	1.37e-86	0.000182811	0.157298	2.21e-05	4.59e-06	4.26e-12	4.63e-46	1.52e-10
TF6_00001_3559007_E	1	3559007	0.995204	0.933333	1	1	1	0.981818	1	1	1	2	C	A	0.0915663	0.0714286	0	0	0.115385	0.111111	0.0619048	0.212766	0.113636	0.908434	0.928571	1	1	0.884615	0.888889	0.938095	0.787234	0.886364	38	1	0	0	3	6	13	10	5	2.99e-92	0.000182811	1	1	3.41e-07	2e-13	1.37e-47	7.1e-12
TF6_00001_3559007_F	1	3559007	0.995204	0.933333	1	1	1	0.981818	1	1	1	2	C	A	0.33494	0.428571	0.5	0.277778	0.461538	0.351852	0.233333	0.723404	0.295455	0.66506	0.571429	0.5	0.722222	0.538462	0.648148	0.766667	0.276596	0.704545	139	6	1	5	12	19	49	34	13	2.99e-92	0.000182811	0.157298	2.21e-05	3.41e-07	2e-13	1.37e-47	7.1e-12
TF6_00001_3607430_B	1	3607430	0.954436	0.933333	1	1	1	0.963636	0.961905	0.914894	0.909091	2	C	A	0.115578	0.0714286	0	0.222222	0.346154	0.0754717	0.0990099	0.162791	0.025	0.884422	0.928571	1	0.777778	0.653846	0.924528	0.90099	0.837209	0.975	46	1	0	4	9	4	20	7	1	1.5e-88	0.000182811	1	2.21e-05	3.41e-07	3.34e-13	7.65e-46	5.47e-11
TF6_00001_3607430_C	1	3607430	0.954436	0.933333	1	1	1	0.963636	0.961905	0.914894	0.909091	2	C	A	0.291457	0.142857	0.5	0.388889	0.576923	0.188679	0.30198	0.348837	0.125	0.708543	0.857143	0.5	0.611111	0.423077	0.811321	0.69802	0.651163	0.875	116	2	1	7	15	10	61	15	5	1.5e-88	0.000182811	0.157298	2.21e-05	3.41e-07	3.34e-13	7.65e-46	5.47e-11
TF6_00001_3607430_D	1	3607430	0.954436	0.933333	1	1	1	0.963636	0.961905	0.914894	0.909091	2	A	C	0.39196	0.5	0.5	0.388889	0.307692	0.433962	0.386139	0.209302	0.575	0.60804	0.5	0.5	0.611111	0.692308	0.566038	0.613861	0.790698	0.425	156	7	1	7	8	23	78	9	23	1.5e-88	0.000182811	0.157298	2.21e-05	3.41e-07	3.34e-13	7.65e-46	5.47e-11
TF6_00001_3607430_E	1	3607430	0.954436	0.933333	1	1	1	0.963636	0.961905	0.914894	0.909091	2	A	C	0.183417	0.285714	0	0.166667	0.0384615	0.188679	0.173267	0.0465116	0.45	0.816583	0.714286	1	0.833333	0.961538	0.811321	0.826733	0.953488	0.55	73	4	0	3	1	10	35	2	18	1.5e-88	0.000182811	1	2.21e-05	3.41e-07	3.34e-13	7.65e-46	5.47e-11
TF6_00001_3607438_C	1	3607438	0.94964	0.866667	1	1	1	0.963636	0.957143	0.914894	0.909091	2	C	A	0.0959596	0.0769231	0	0.166667	0.307692	0.0566038	0.0746269	0.116279	0.075	0.90404	0.923077	1	0.833333	0.692308	0.943396	0.925373	0.883721	0.925	38	1	0	3	8	3	15	5	3	4.09e-88	0.000311491	1	2.21e-05	3.41e-07	3.34e-13	1.26e-45	5.47e-11
TF6_00001_3607438_D	1	3607438	0.94964	0.866667	1	1	1	0.963636	0.957143	0.914894	0.909091	2	C	A	0.207071	0.153846	0	0.277778	0.384615	0.188679	0.20398	0.162791	0.175	0.792929	0.846154	1	0.722222	0.615385	0.811321	0.79602	0.837209	0.825	82	2	0	5	10	10	41	7	7	4.09e-88	0.000311491	1	2.21e-05	3.41e-07	3.34e-13	1.26e-45	5.47e-11
TF6_00001_3607438_E	1	3607438	0.94964	0.866667	1	1	1	0.963636	0.957143	0.914894	0.909091	2	A	C	0.467172	0.692308	1	0.388889	0.307692	0.603774	0.412935	0.465116	0.6	0.532828	0.307692	0	0.611111	0.692308	0.396226	0.587065	0.534884	0.4	185	9	2	7	8	32	83	20	24	4.09e-88	0.000311491	1	2.21e-05	3.41e-07	3.34e-13	1.26e-45	5.47e-11
TF6_00001_3607438_F	1	3607438	0.94964	0.866667	1	1	1	0.963636	0.957143	0.914894	0.909091	2	A	C	0.0833333	0	0.5	0.111111	0	0.0943396	0.0845771	0	0.2	0.916667	1	0.5	0.888889	1	0.90566	0.915423	1	0.8	33	0	1	2	0	5	17	0	8	4.09e-88	1	0.157298	2.21e-05	1	3.34e-13	1.26e-45	1
TF6_00001_3607439_F	1	3607439	0.961631	0.933333	1	1	1	0.963636	0.971429	0.914894	0.931818	2	C	A	0.0798005	0.0714286	0	0.166667	0	0.113208	0.0588235	0.116279	0.121951	0.9202	0.928571	1	0.833333	1	0.886792	0.941176	0.883721	0.878049	32	1	0	3	0	6	12	5	5	3.34e-89	0.000182811	1	2.21e-05	1	3.34e-13	2.8e-46	5.47e-11
TF6_00001_3607446_E	1	3607446	0.961631	0.933333	1	1	1	0.963636	0.971429	0.914894	0.931818	2	C	A	0.0723192	0	0	0.0555556	0.0384615	0.132075	0.0833333	0.0232558	0.0487805	0.927681	1	1	0.944444	0.961538	0.867925	0.916667	0.976744	0.95122	29	0	0	1	1	7	17	1	2	3.34e-89	1	1	2.21e-05	3.41e-07	3.34e-13	2.8e-46	5.47e-11
TF6_00001_3607446_F	1	3607446	0.961631	0.933333	1	1	1	0.963636	0.971429	0.914894	0.931818	2	C	A	0.389027	0.142857	1	0.166667	0.192308	0.509434	0.465686	0.325581	0.195122	0.610973	0.857143	0	0.833333	0.807692	0.490566	0.534314	0.674419	0.804878	156	2	2	3	5	27	95	14	8	3.34e-89	0.000182811	1	2.21e-05	3.41e-07	3.34e-13	2.8e-46	5.47e-11
TF6_00001_3607452_F	1	3607452	0.961631	0.933333	1	1	1	0.963636	0.971429	0.914894	0.931818	2	C	A	0.159601	0	0	0.0555556	0.346154	0.188679	0.127451	0.302326	0.121951	0.840399	1	1	0.944444	0.653846	0.811321	0.872549	0.697674	0.878049	64	0	0	1	9	10	26	13	5	3.34e-89	1	1	2.21e-05	3.41e-07	3.34e-13	2.8e-46	5.47e-11
TF6_00001_3648078_E	1	3648078	0.964029	0.866667	1	1	1	0.963636	0.966667	0.957447	0.954545	2	C	A	0.176617	0	0	0.111111	0.153846	0.207547	0.216749	0.111111	0.119048	0.823383	1	1	0.888889	0.846154	0.792453	0.783251	0.888889	0.880952	71	0	0	2	4	11	44	5	5	2.02e-89	1	1	2.21e-05	3.41e-07	3.34e-13	4.63e-46	1.97e-11
TF6_00001_3648078_F	1	3648078	0.964029	0.866667	1	1	1	0.963636	0.966667	0.957447	0.954545	2	A	C	0.370647	0.538462	0.5	0.277778	0.461538	0.358491	0.310345	0.466667	0.5	0.629353	0.461538	0.5	0.722222	0.538462	0.641509	0.689655	0.533333	0.5	149	7	1	5	12	19	63	21	21	2.02e-89	0.000311491	0.157298	2.21e-05	3.41e-07	3.34e-13	4.63e-46	1.97e-11
TF6_00001_3648145_A	1	3648145	0.966427	0.933333	1	1	1	0.963636	0.966667	0.957447	0.954545	2	C	A	0.0868486	0.428571	0	0.111111	0.0769231	0.0377358	0.0689655	0.177778	0.0238095	0.913151	0.571429	1	0.888889	0.923077	0.962264	0.931034	0.822222	0.97619	35	6	0	2	2	2	14	8	1	1.22e-89	0.000182811	1	2.21e-05	3.41e-07	3.34e-13	4.63e-46	1.97e-11
TF6_00001_3648145_B	1	3648145	0.966427	0.933333	1	1	1	0.963636	0.966667	0.957447	0.954545	2	C	A	0.459057	0.714286	0	0.222222	0.653846	0.433962	0.394089	0.711111	0.452381	0.540943	0.285714	1	0.777778	0.346154	0.566038	0.605911	0.288889	0.547619	185	10	0	4	17	23	80	32	19	1.22e-89	0.000182811	1	2.21e-05	3.41e-07	3.34e-13	4.63e-46	1.97e-11
TF6_00001_3648145_D	1	3648145	0.966427	0.933333	1	1	1	0.963636	0.966667	0.957447	0.954545	2	A	C	0.0595533	0.0714286	0	0.0555556	0.0384615	0.169811	0.044335	0	0.0714286	0.940447	0.928571	1	0.944444	0.961538	0.830189	0.955665	1	0.928571	24	1	0	1	1	9	9	0	3	1.22e-89	0.000182811	1	2.21e-05	3.41e-07	3.34e-13	4.63e-46	1
TF6_00001_3648148_B	1	3648148	0.954436	0.933333	1	1	1	0.963636	0.942857	0.957447	0.954545	2	C	A	0.251256	0.571429	0	0.111111	0.192308	0.0754717	0.252525	0.4	0.309524	0.748744	0.428571	1	0.888889	0.807692	0.924528	0.747475	0.6	0.690476	100	8	0	2	5	4	50	18	13	1.5e-88	0.000182811	1	2.21e-05	3.41e-07	3.34e-13	5.71e-45	1.97e-11
TF6_00001_3648148_C	1	3648148	0.954436	0.933333	1	1	1	0.963636	0.942857	0.957447	0.954545	2	A	C	0.414573	0.214286	1	0.388889	0.423077	0.603774	0.393939	0.288889	0.452381	0.585427	0.785714	0	0.611111	0.576923	0.396226	0.606061	0.711111	0.547619	165	3	2	7	11	32	78	13	19	1.5e-88	0.000182811	1	2.21e-05	3.41e-07	3.34e-13	5.71e-45	1.97e-11
TF6_00001_3648148_D	1	3648148	0.954436	0.933333	1	1	1	0.963636	0.942857	0.957447	0.954545	2	A	C	0.135678	0.0714286	0	0.222222	0.230769	0.320755	0.0757576	0.0666667	0.190476	0.864322	0.928571	1	0.777778	0.769231	0.679245	0.924242	0.933333	0.809524	54	1	0	4	6	17	15	3	8	1.5e-88	0.000182811	1	2.21e-05	3.41e-07	3.34e-13	5.71e-45	1.97e-11
TF6_00001_3648148_E	1	3648148	0.954436	0.933333	1	1	1	0.963636	0.942857	0.957447	0.954545	2	A	C	0.0552764	0.0714286	0	0.0555556	0.153846	0.169811	0.0151515	0.0444444	0.047619	0.944724	0.928571	1	0.944444	0.846154	0.830189	0.984848	0.955556	0.952381	22	1	0	1	4	9	3	2	2	1.5e-88	0.000182811	1	2.21e-05	3.41e-07	3.34e-13	5.71e-45	1.97e-11
TF6_00001_3790479_C	1	3790479	0.980815	1	1	0.944444	0.961538	0.981818	0.980952	0.978723	1	2	C	A	0.0513447	0.0666667	0	0.0588235	0.2	0.037037	0.0242718	0.0869565	0.0681818	0.948655	0.933333	1	0.941176	0.8	0.962963	0.975728	0.913043	0.931818	21	1	0	1	5	2	5	4	3	6.05e-91	0.000107511	1	3.74e-05	5.73e-07	2e-13	1.02e-46	1.18e-11
TF6_00001_3790479_D	1	3790479	0.980815	1	1	0.944444	0.961538	0.981818	0.980952	0.978723	1	2	C	A	0.195599	0.2	0	0.176471	0.36	0.222222	0.169903	0.195652	0.204545	0.804401	0.8	1	0.823529	0.64	0.777778	0.830097	0.804348	0.795455	80	3	0	3	9	12	35	9	9	6.05e-91	0.000107511	1	3.74e-05	5.73e-07	2e-13	1.02e-46	1.18e-11
TF6_00001_3790479_E	1	3790479	0.980815	1	1	0.944444	0.961538	0.981818	0.980952	0.978723	1	2	A	C	0.464548	0.466667	0.5	0.588235	0.32	0.407407	0.432039	0.521739	0.659091	0.535452	0.533333	0.5	0.411765	0.68	0.592593	0.567961	0.478261	0.340909	190	7	1	10	8	22	89	24	29	6.05e-91	0.000107511	0.157298	3.74e-05	5.73e-07	2e-13	1.02e-46	1.18e-11
TF6_00001_3790479_F	1	3790479	0.980815	1	1	0.944444	0.961538	0.981818	0.980952	0.978723	1	2	A	C	0.0953545	0.133333	0	0.117647	0.08	0.0740741	0.0679612	0.130435	0.204545	0.904645	0.866667	1	0.882353	0.92	0.925926	0.932039	0.869565	0.795455	39	2	0	2	2	4	14	6	9	6.05e-91	0.000107511	1	3.74e-05	5.73e-07	2e-13	1.02e-46	1.18e-11
TF6_00001_3790503_E	1	3790503	0.983213	1	1	0.944444	1	0.981818	0.980952	0.978723	1	2	C	A	0.139024	0.0666667	0	0.0588235	0.230769	0.0925926	0.0970874	0.0434783	0.5	0.860976	0.933333	1	0.941176	0.769231	0.907407	0.902913	0.956522	0.5	57	1	0	1	6	5	20	2	22	3.67e-91	0.000107511	1	3.74e-05	3.41e-07	2e-13	1.02e-46	1.18e-11
TF6_00001_3790503_F	1	3790503	0.983213	1	1	0.944444	1	0.981818	0.980952	0.978723	1	2	C	A	0.373171	0.2	0	0.411765	0.307692	0.333333	0.354369	0.326087	0.659091	0.626829	0.8	1	0.588235	0.692308	0.666667	0.645631	0.673913	0.340909	153	3	0	7	8	18	73	15	29	3.67e-91	0.000107511	1	3.74e-05	3.41e-07	2e-13	1.02e-46	1.18e-11
TF6_00001_3790505_D	1	3790505	0.980815	1	1	0.944444	1	0.963636	0.980952	0.978723	1	2	C	A	0.0513447	0	0	0	0.0384615	0.0943396	0.0485437	0.0869565	0.0227273	0.948655	1	1	1	0.961538	0.90566	0.951456	0.913043	0.977273	21	0	0	0	1	5	10	4	1	6.05e-91	1	1	1	3.41e-07	3.34e-13	1.02e-46	1.18e-11
TF6_00001_3790505_E	1	3790505	0.980815	1	1	0.944444	1	0.963636	0.980952	0.978723	1	2	C	A	0.215159	0.333333	0	0.117647	0.230769	0.301887	0.208738	0.217391	0.136364	0.784841	0.666667	1	0.882353	0.769231	0.698113	0.791262	0.782609	0.863636	88	5	0	2	6	16	43	10	6	6.05e-91	0.000107511	1	3.74e-05	3.41e-07	3.34e-13	1.02e-46	1.18e-11
TF6_00001_3790505_F	1	3790505	0.980815	1	1	0.944444	1	0.963636	0.980952	0.978723	1	2	A	C	0.332518	0.333333	0.5	0.588235	0.384615	0.188679	0.300971	0.282609	0.568182	0.667482	0.666667	0.5	0.411765	0.615385	0.811321	0.699029	0.717391	0.431818	136	5	1	10	10	10	62	13	25	6.05e-91	0.000107511	0.157298	3.74e-05	3.41e-07	3.34e-13	1.02e-46	1.18e-11
TF6_00001_3817260_B	1	3817260	0.940048	1	1	1	0.923077	0.945455	0.933333	0.914894	0.954545	2	C	A	0.344388	0.2	0	0.444444	0.125	0.269231	0.418367	0.209302	0.380952	0.655612	0.8	1	0.555556	0.875	0.730769	0.581633	0.790698	0.619048	135	3	0	8	3	14	82	9	16	3.04e-87	0.000107511	1	2.21e-05	9.63e-07	5.55e-13	1.56e-44	5.47e-11
TF6_00001_3817260_C	1	3817260	0.940048	1	1	1	0.923077	0.945455	0.933333	0.914894	0.954545	2	A	C	0.357143	0.4	0.5	0.333333	0.791667	0.423077	0.285714	0.418605	0.285714	0.642857	0.6	0.5	0.666667	0.208333	0.576923	0.714286	0.581395	0.714286	140	6	1	6	19	22	56	18	12	3.04e-87	0.000107511	0.157298	2.21e-05	9.63e-07	5.55e-13	1.56e-44	5.47e-11
TF6_00001_3817260_D	1	3817260	0.940048	1	1	1	0.923077	0.945455	0.933333	0.914894	0.954545	2	A	C	0.114796	0.266667	0	0	0.25	0.192308	0.0714286	0.186047	0.0714286	0.885204	0.733333	1	1	0.75	0.807692	0.928571	0.813953	0.928571	45	4	0	0	6	10	14	8	3	3.04e-87	0.000107511	1	1	9.63e-07	5.55e-13	1.56e-44	5.47e-11
TF6_00001_3817272_A	1	3817272	0.93765	1	1	1	0.923077	0.927273	0.938095	0.93617	0.909091	2	C	A	0.460358	0.333333	0.5	0.5	0.333333	0.27451	0.553299	0.295455	0.525	0.539642	0.666667	0.5	0.5	0.666667	0.72549	0.446701	0.704545	0.475	180	5	1	9	8	14	109	13	21	5.01e-87	0.000107511	0.157298	2.21e-05	9.63e-07	9.24e-13	9.43e-45	3.28e-11
TF6_00001_3817272_B	1	3817272	0.93765	1	1	1	0.923077	0.927273	0.938095	0.93617	0.909091	2	A	C	0.168798	0.2	0.5	0.0555556	0.416667	0.254902	0.0964467	0.340909	0.1	0.831202	0.8	0.5	0.944444	0.583333	0.745098	0.903553	0.659091	0.9	66	3	1	1	10	13	19	15	4	5.01e-87	0.000107511	0.157298	2.21e-05	9.63e-07	9.24e-13	9.43e-45	3.28e-11
TF6_00001_3876720_D	1	3876720	0.94964	0.933333	1	0.944444	0.923077	0.945455	0.980952	0.893617	0.886364	2	C	A	0.0656566	0	0.5	0	0.0416667	0	0.0970874	0.0238095	0.0769231	0.934343	1	0.5	1	0.958333	1	0.902913	0.97619	0.923077	26	0	1	0	1	0	20	1	3	4.09e-88	1	0.157298	1	9.63e-07	1	1.02e-46	9.13e-11
TF6_00001_3876720_E	1	3876720	0.94964	0.933333	1	0.944444	0.923077	0.945455	0.980952	0.893617	0.886364	2	C	A	0.270202	0.142857	1	0.117647	0.166667	0.0769231	0.393204	0.166667	0.128205	0.729798	0.857143	0	0.882353	0.833333	0.923077	0.606796	0.833333	0.871795	107	2	2	2	4	4	81	7	5	4.09e-88	0.000182811	1	3.74e-05	9.63e-07	5.55e-13	1.02e-46	9.13e-11
TF6_00001_3876720_F	1	3876720	0.94964	0.933333	1	0.944444	0.923077	0.945455	0.980952	0.893617	0.886364	2	A	C	0.487374	0.714286	0	0.470588	0.5	0.673077	0.320388	0.690476	0.846154	0.512626	0.285714	1	0.529412	0.5	0.326923	0.679612	0.309524	0.153846	193	10	0	8	12	35	66	29	33	4.09e-88	0.000182811	1	3.74e-05	9.63e-07	5.55e-13	1.02e-46	9.13e-11
TF6_00001_3876744_A	1	3876744	0.947242	0.933333	1	0.888889	0.923077	0.945455	0.985714	0.87234	0.886364	2	C	A	0.129114	0	1	0.0625	0.125	0.0769231	0.154589	0.146341	0.0769231	0.870886	1	0	0.9375	0.875	0.923077	0.845411	0.853659	0.923077	51	0	2	1	3	4	32	6	3	6.75e-88	1	1	6.33e-05	9.63e-07	5.55e-13	6.2e-47	1.52e-10
TF6_00001_3876744_B	1	3876744	0.947242	0.933333	1	0.888889	0.923077	0.945455	0.985714	0.87234	0.886364	2	C	A	0.351899	0.0714286	1	0.25	0.291667	0.326923	0.410628	0.341463	0.230769	0.648101	0.928571	0	0.75	0.708333	0.673077	0.589372	0.658537	0.769231	139	1	2	4	7	17	85	14	9	6.75e-88	0.000182811	1	6.33e-05	9.63e-07	5.55e-13	6.2e-47	1.52e-10
TF6_00001_3876744_C	1	3876744	0.947242	0.933333	1	0.888889	0.923077	0.945455	0.985714	0.87234	0.886364	2	A	C	0.38481	0.5	0	0.3125	0.5	0.403846	0.328502	0.414634	0.564103	0.61519	0.5	1	0.6875	0.5	0.596154	0.671498	0.585366	0.435897	152	7	0	5	12	21	68	17	22	6.75e-88	0.000182811	1	6.33e-05	9.63e-07	5.55e-13	6.2e-47	1.52e-10
TF6_00001_3876744_D	1	3876744	0.947242	0.933333	1	0.888889	0.923077	0.945455	0.985714	0.87234	0.886364	2	A	C	0.182278	0.142857	0	0.1875	0.416667	0.192308	0.111111	0.170732	0.435897	0.817722	0.857143	1	0.8125	0.583333	0.807692	0.888889	0.829268	0.564103	72	2	0	3	10	10	23	7	17	6.75e-88	0.000182811	1	6.33e-05	9.63e-07	5.55e-13	6.2e-47	1.52e-10
TF6_00001_3876744_E	1	3876744	0.947242	0.933333	1	0.888889	0.923077	0.945455	0.985714	0.87234	0.886364	2	A	C	0.0658228	0.0714286	0	0.1875	0.125	0.0384615	0.0241546	0.0487805	0.25641	0.934177	0.928571	1	0.8125	0.875	0.961538	0.975845	0.95122	0.74359	26	1	0	3	3	2	5	2	10	6.75e-88	0.000182811	1	6.33e-05	9.63e-07	5.55e-13	6.2e-47	1.52e-10
TF6_00001_3876759_F	1	3876759	0.954436	0.933333	1	0.944444	0.923077	0.945455	0.990476	0.893617	0.886364	2	C	A	0.0653266	0.0714286	0	0.0588235	0.125	0	0.0673077	0.119048	0.0512821	0.934673	0.928571	1	0.941176	0.875	1	0.932692	0.880952	0.948718	26	1	0	1	3	0	14	5	2	1.5e-88	0.000182811	1	3.74e-05	9.63e-07	1	3.75e-47	9.13e-11
TF6_00001_3948736_E	1	3948736	0.966427	1	1	1	1	0.927273	0.980952	0.93617	0.931818	2	C	A	0.0967742	0	0	0	0.230769	0.0196078	0.140777	0.0681818	0	0.903226	1	1	1	0.769231	0.980392	0.859223	0.931818	1	39	0	0	0	6	1	29	3	0	1.22e-89	1	1	1	3.41e-07	9.24e-13	1.02e-46	3.28e-11
TF6_00001_3948736_F	1	3948736	0.966427	1	1	1	1	0.927273	0.980952	0.93617	0.931818	2	C	A	0.431762	0.6	0	0.333333	0.5	0.294118	0.543689	0.25	0.195122	0.568238	0.4	1	0.666667	0.5	0.705882	0.456311	0.75	0.804878	174	9	0	6	13	15	112	11	8	1.22e-89	0.000107511	1	2.21e-05	3.41e-07	9.24e-13	1.02e-46	3.28e-11
TF6_00001_3948831_F	1	3948831	0.918465	0.933333	1	0.944444	0.961538	0.872727	0.928571	0.87234	0.931818	2	C	A	0.180157	0.142857	0	0.294118	0.28	0.229167	0.189744	0.0731707	0.097561	0.819843	0.857143	1	0.705882	0.72	0.770833	0.810256	0.926829	0.902439	69	2	0	5	7	11	37	3	4	2.77e-85	0.000182811	1	3.74e-05	5.73e-07	4.26e-12	2.58e-44	1.52e-10
TF6_00001_3948834_F	1	3948834	0.918465	0.933333	1	0.944444	0.961538	0.872727	0.928571	0.87234	0.931818	2	C	A	0.140992	0.142857	0.5	0.0588235	0.36	0.3125	0.0512821	0.317073	0.0731707	0.859008	0.857143	0.5	0.941176	0.64	0.6875	0.948718	0.682927	0.926829	54	2	1	1	9	15	10	13	3	2.77e-85	0.000182811	0.157298	3.74e-05	5.73e-07	4.26e-12	2.58e-44	1.52e-10
TF6_00001_3998857_C	1	3998857	0.94964	1	1	0.888889	0.961538	0.945455	0.957143	0.914894	0.954545	2	C	A	0.0782828	0	0	0.125	0.2	0.0769231	0.0547264	0.116279	0.0952381	0.921717	1	1	0.875	0.8	0.923077	0.945274	0.883721	0.904762	31	0	0	2	5	4	11	5	4	4.09e-88	1	1	6.33e-05	5.73e-07	5.55e-13	1.26e-45	5.47e-11
TF6_00001_3998857_D	1	3998857	0.94964	1	1	0.888889	0.961538	0.945455	0.957143	0.914894	0.954545	2	C	A	0.224747	0.133333	0	0.125	0.32	0.173077	0.20398	0.302326	0.333333	0.775253	0.866667	1	0.875	0.68	0.826923	0.79602	0.697674	0.666667	89	2	0	2	8	9	41	13	14	4.09e-88	0.000107511	1	6.33e-05	5.73e-07	5.55e-13	1.26e-45	5.47e-11
TF6_00001_3998857_E	1	3998857	0.94964	1	1	0.888889	0.961538	0.945455	0.957143	0.914894	0.954545	2	A	C	0.494949	0.866667	1	0.875	0.56	0.576923	0.467662	0.372093	0.309524	0.505051	0.133333	0	0.125	0.44	0.423077	0.532338	0.627907	0.690476	196	13	2	14	14	30	94	16	13	4.09e-88	0.000107511	1	6.33e-05	5.73e-07	5.55e-13	1.26e-45	5.47e-11
TF6_00001_3998857_F	1	3998857	0.94964	1	1	0.888889	0.961538	0.945455	0.957143	0.914894	0.954545	2	A	C	0.252525	0.6	1	0.4375	0.24	0.288462	0.243781	0.0930233	0.190476	0.747475	0.4	0	0.5625	0.76	0.711538	0.756219	0.906977	0.809524	100	9	2	7	6	15	49	4	8	4.09e-88	0.000107511	1	6.33e-05	5.73e-07	5.55e-13	1.26e-45	5.47e-11
TF6_00001_3998860_E	1	3998860	0.952038	1	1	0.888889	1	0.945455	0.957143	0.914894	0.954545	2	C	A	0.125945	0.533333	0	0.0625	0.0384615	0.0769231	0.139303	0.0232558	0.166667	0.874055	0.466667	1	0.9375	0.961538	0.923077	0.860697	0.976744	0.833333	50	8	0	1	1	4	28	1	7	2.48e-88	0.000107511	1	6.33e-05	3.41e-07	5.55e-13	1.26e-45	5.47e-11
TF6_00001_3998892_F	1	3998892	0.947242	1	1	0.888889	1	0.945455	0.947619	0.914894	0.954545	2	C	A	0.113924	0.133333	0	0.25	0.0384615	0.115385	0.110553	0.116279	0.119048	0.886076	0.866667	1	0.75	0.961538	0.884615	0.889447	0.883721	0.880952	45	2	0	4	1	6	22	5	5	6.75e-88	0.000107511	1	6.33e-05	3.41e-07	5.55e-13	3.45e-45	5.47e-11
TF6_00001_4011165_D	1	4011165	0.94964	0.933333	1	0.944444	0.923077	0.927273	0.952381	0.978723	0.954545	2	C	A	0.143939	0.0714286	0.5	0.117647	0.333333	0.156863	0.13	0.195652	0.047619	0.856061	0.928571	0.5	0.882353	0.666667	0.843137	0.87	0.804348	0.952381	57	1	1	2	8	8	26	9	2	4.09e-88	0.000182811	0.157298	3.74e-05	9.63e-07	9.24e-13	2.09e-45	1.18e-11
TF6_00001_4011165_E	1	4011165	0.94964	0.933333	1	0.944444	0.923077	0.927273	0.952381	0.978723	0.954545	2	C	A	0.335859	0.357143	1	0.235294	0.583333	0.352941	0.325	0.5	0.047619	0.664141	0.642857	0	0.764706	0.416667	0.647059	0.675	0.5	0.952381	133	5	2	4	14	18	65	23	2	4.09e-88	0.000182811	1	3.74e-05	9.63e-07	9.24e-13	2.09e-45	1.18e-11
TF6_00001_4011165_F	1	4011165	0.94964	0.933333	1	0.944444	0.923077	0.927273	0.952381	0.978723	0.954545	2	A	C	0.234848	0.285714	0	0.176471	0.0416667	0.176471	0.235	0.173913	0.5	0.765152	0.714286	1	0.823529	0.958333	0.823529	0.765	0.826087	0.5	93	4	0	3	1	9	47	8	21	4.09e-88	0.000182811	1	3.74e-05	9.63e-07	9.24e-13	2.09e-45	1.18e-11
TF6_00001_4013434_B	1	4013434	0.923261	0.8	1	1	1	0.909091	0.919048	0.93617	0.909091	2	C	A	0.0727273	0.0833333	0	0.111111	0.0769231	0.06	0.0725389	0.0909091	0.05	0.927273	0.916667	1	0.888889	0.923077	0.94	0.927461	0.909091	0.95	28	1	0	2	2	3	14	4	2	1.01e-85	0.000532005	1	2.21e-05	3.41e-07	1.54e-12	7.04e-44	3.28e-11
TF6_00001_4013434_C	1	4013434	0.923261	0.8	1	1	1	0.909091	0.919048	0.93617	0.909091	2	C	A	0.150649	0.166667	0	0.277778	0.153846	0.14	0.145078	0.181818	0.1	0.849351	0.833333	1	0.722222	0.846154	0.86	0.854922	0.818182	0.9	58	2	0	5	4	7	28	8	4	1.01e-85	0.000532005	1	2.21e-05	3.41e-07	1.54e-12	7.04e-44	3.28e-11
TF6_00001_4013434_D	1	4013434	0.923261	0.8	1	1	1	0.909091	0.919048	0.93617	0.909091	2	C	A	0.290909	0.333333	0	0.388889	0.307692	0.2	0.300518	0.318182	0.275	0.709091	0.666667	1	0.611111	0.692308	0.8	0.699482	0.681818	0.725	112	4	0	7	8	10	58	14	11	1.01e-85	0.000532005	1	2.21e-05	3.41e-07	1.54e-12	7.04e-44	3.28e-11
TF6_00001_4013434_E	1	4013434	0.923261	0.8	1	1	1	0.909091	0.919048	0.93617	0.909091	2	A	C	0.451948	0.583333	0	0.5	0.384615	0.58	0.42487	0.363636	0.525	0.548052	0.416667	1	0.5	0.615385	0.42	0.57513	0.636364	0.475	174	7	0	9	10	29	82	16	21	1.01e-85	0.000532005	1	2.21e-05	3.41e-07	1.54e-12	7.04e-44	3.28e-11
TF6_00001_4013434_F	1	4013434	0.923261	0.8	1	1	1	0.909091	0.919048	0.93617	0.909091	2	A	C	0.153247	0.416667	0	0.222222	0.115385	0.26	0.103627	0.0681818	0.275	0.846753	0.583333	1	0.777778	0.884615	0.74	0.896373	0.931818	0.725	59	5	0	4	3	13	20	3	11	1.01e-85	0.000532005	1	2.21e-05	3.41e-07	1.54e-12	7.04e-44	3.28e-11
TF6_00001_4013446_E	1	4013446	0.935252	0.866667	1	1	1	0.909091	0.938095	0.93617	0.909091	2	C	A	0.169231	0.153846	0	0.0555556	0.0769231	0.14	0.208122	0.204545	0.1	0.830769	0.846154	1	0.944444	0.923077	0.86	0.791878	0.795455	0.9	66	2	0	1	2	7	41	9	4	8.28e-87	0.000311491	1	2.21e-05	3.41e-07	1.54e-12	9.43e-45	3.28e-11
TF6_00001_4013446_F	1	4013446	0.935252	0.866667	1	1	1	0.909091	0.938095	0.93617	0.909091	2	C	A	0.315385	0.230769	0	0.277778	0.115385	0.28	0.375635	0.340909	0.225	0.684615	0.769231	1	0.722222	0.884615	0.72	0.624365	0.659091	0.775	123	3	0	5	3	14	74	15	9	8.28e-87	0.000311491	1	2.21e-05	3.41e-07	1.54e-12	9.43e-45	3.28e-11
TF6_00001_4013461_E	1	4013461	0.932854	0.866667	1	1	0.961538	0.909091	0.938095	0.93617	0.909091	2	C	A	0.0565553	0	0.5	0.0555556	0.04	0.02	0.0203046	0.318182	0	0.943445	1	0.5	0.944444	0.96	0.98	0.979695	0.681818	1	22	0	1	1	1	1	4	14	0	1.37e-86	1	0.157298	2.21e-05	5.73e-07	1.54e-12	9.43e-45	3.28e-11
TF6_00001_4013461_F	1	4013461	0.932854	0.866667	1	1	0.961538	0.909091	0.938095	0.93617	0.909091	2	C	A	0.123393	0.0769231	0.5	0.0555556	0.16	0.1	0.0812183	0.454545	0	0.876607	0.923077	0.5	0.944444	0.84	0.9	0.918782	0.545455	1	48	1	1	1	4	5	16	20	0	1.37e-86	0.000311491	0.157298	2.21e-05	5.73e-07	1.54e-12	9.43e-45	3.28e-11
TF6_00001_4026580_B	1	4026580	0.94964	0.933333	1	1	1	0.945455	0.942857	0.957447	0.931818	2	C	A	0.0808081	0.0714286	0	0.111111	0.0384615	0.0961538	0.0555556	0	0.292683	0.919192	0.928571	1	0.888889	0.961538	0.903846	0.944444	1	0.707317	32	1	0	2	1	5	11	0	12	4.09e-88	0.000182811	1	2.21e-05	3.41e-07	5.55e-13	5.71e-45	1
TF6_00001_4026580_C	1	4026580	0.94964	0.933333	1	1	1	0.945455	0.942857	0.957447	0.931818	2	C	A	0.207071	0.214286	0.5	0.333333	0.0384615	0.288462	0.181818	0.0666667	0.414634	0.792929	0.785714	0.5	0.666667	0.961538	0.711538	0.818182	0.933333	0.585366	82	3	1	6	1	15	36	3	17	4.09e-88	0.000182811	0.157298	2.21e-05	3.41e-07	5.55e-13	5.71e-45	1.97e-11
TF6_00001_4026580_D	1	4026580	0.94964	0.933333	1	1	1	0.945455	0.942857	0.957447	0.931818	2	C	A	0.489899	0.428571	1	0.555556	0.192308	0.634615	0.494949	0.266667	0.682927	0.510101	0.571429	0	0.444444	0.807692	0.365385	0.505051	0.733333	0.317073	194	6	2	10	5	33	98	12	28	4.09e-88	0.000182811	1	2.21e-05	3.41e-07	5.55e-13	5.71e-45	1.97e-11
TF6_00001_4026580_E	1	4026580	0.94964	0.933333	1	1	1	0.945455	0.942857	0.957447	0.931818	2	A	C	0.257576	0.285714	0	0.222222	0.461538	0.173077	0.252525	0.355556	0.170732	0.742424	0.714286	1	0.777778	0.538462	0.826923	0.747475	0.644444	0.829268	102	4	0	4	12	9	50	16	7	4.09e-88	0.000182811	1	2.21e-05	3.41e-07	5.55e-13	5.71e-45	1.97e-11
TF6_00001_4026582_D	1	4026582	0.947242	0.933333	1	1	1	0.945455	0.952381	0.893617	0.931818	2	C	A	0.0962025	0	0	0.0555556	0.192308	0.134615	0.08	0.166667	0.0487805	0.903797	1	1	0.944444	0.807692	0.865385	0.92	0.833333	0.95122	38	0	0	1	5	7	16	7	2	6.75e-88	1	1	2.21e-05	3.41e-07	5.55e-13	2.09e-45	9.13e-11
TF6_00001_4026582_E	1	4026582	0.947242	0.933333	1	1	1	0.945455	0.952381	0.893617	0.931818	2	C	A	0.311392	0.285714	0	0.333333	0.5	0.384615	0.245	0.547619	0.195122	0.688608	0.714286	1	0.666667	0.5	0.615385	0.755	0.452381	0.804878	123	4	0	6	13	20	49	23	8	6.75e-88	0.000182811	1	2.21e-05	3.41e-07	5.55e-13	2.09e-45	9.13e-11
TF6_00001_4026582_F	1	4026582	0.947242	0.933333	1	1	1	0.945455	0.952381	0.893617	0.931818	2	A	C	0.303797	0.285714	0.5	0.333333	0.230769	0.307692	0.295	0.166667	0.512195	0.696203	0.714286	0.5	0.666667	0.769231	0.692308	0.705	0.833333	0.487805	120	4	1	6	6	16	59	7	21	6.75e-88	0.000182811	0.157298	2.21e-05	3.41e-07	5.55e-13	2.09e-45	9.13e-11
TF6_00001_4026594_E	1	4026594	0.956835	0.933333	1	1	1	0.945455	0.957143	0.957447	0.931818	2	C	A	0.0626566	0.285714	0	0	0.153846	0.0384615	0.039801	0	0.170732	0.937343	0.714286	1	1	0.846154	0.961538	0.960199	1	0.829268	25	4	0	0	4	2	8	0	7	9.09e-89	0.000182811	1	1	3.41e-07	5.55e-13	1.26e-45	1
TF6_00001_4026594_F	1	4026594	0.956835	0.933333	1	1	1	0.945455	0.957143	0.957447	0.931818	2	C	A	0.45614	0.571429	0	0.388889	0.615385	0.461538	0.457711	0.377778	0.439024	0.54386	0.428571	1	0.611111	0.384615	0.538462	0.542289	0.622222	0.560976	182	8	0	7	16	24	92	17	18	9.09e-89	0.000182811	1	2.21e-05	3.41e-07	5.55e-13	1.26e-45	1.97e-11
TF6_00001_4026607_C	1	4026607	0.942446	0.933333	1	1	1	0.927273	0.942857	0.957447	0.886364	2	C	A	0.124682	0.142857	0	0.277778	0.0384615	0.215686	0.0606061	0.111111	0.333333	0.875318	0.857143	1	0.722222	0.961538	0.784314	0.939394	0.888889	0.666667	49	2	0	5	1	11	12	5	13	1.84e-87	0.000182811	1	2.21e-05	3.41e-07	9.24e-13	5.71e-45	1.97e-11
TF6_00001_4026607_D	1	4026607	0.942446	0.933333	1	1	1	0.927273	0.942857	0.957447	0.886364	2	C	A	0.318066	0.428571	1	0.5	0.153846	0.431373	0.242424	0.288889	0.538462	0.681934	0.571429	0	0.5	0.846154	0.568627	0.757576	0.711111	0.461538	125	6	2	9	4	22	48	13	21	1.84e-87	0.000182811	1	2.21e-05	3.41e-07	9.24e-13	5.71e-45	1.97e-11
TF6_00001_4026607_E	1	4026607	0.942446	0.933333	1	1	1	0.927273	0.942857	0.957447	0.886364	2	A	C	0.361323	0.357143	0	0.333333	0.653846	0.313725	0.40404	0.266667	0.153846	0.638677	0.642857	1	0.666667	0.346154	0.686275	0.59596	0.733333	0.846154	142	5	0	6	17	16	80	12	6	1.84e-87	0.000182811	1	2.21e-05	3.41e-07	9.24e-13	5.71e-45	1.97e-11
TF6_00001_4026607_F	1	4026607	0.942446	0.933333	1	1	1	0.927273	0.942857	0.957447	0.886364	2	A	C	0.0839695	0	0	0.0555556	0.192308	0.0196078	0.111111	0.0888889	0	0.916031	1	1	0.944444	0.807692	0.980392	0.888889	0.911111	1	33	0	0	1	5	1	22	4	0	1.84e-87	1	1	2.21e-05	3.41e-07	9.24e-13	5.71e-45	1.97e-11
TF6_00001_4026635_E	1	4026635	0.956835	0.933333	1	1	1	0.945455	0.957143	0.957447	0.931818	2	C	A	0.0551378	0.142857	0	0	0.0384615	0.0769231	0.0497512	0.0666667	0.0487805	0.944862	0.857143	1	1	0.961538	0.923077	0.950249	0.933333	0.95122	22	2	0	0	1	4	10	3	2	9.09e-89	0.000182811	1	1	3.41e-07	5.55e-13	1.26e-45	1.97e-11
TF6_00001_4026635_F	1	4026635	0.956835	0.933333	1	1	1	0.945455	0.957143	0.957447	0.931818	2	C	A	0.343358	0.5	1	0.333333	0.346154	0.461538	0.288557	0.511111	0.195122	0.656642	0.5	0	0.666667	0.653846	0.538462	0.711443	0.488889	0.804878	137	7	2	6	9	24	58	23	8	9.09e-89	0.000182811	1	2.21e-05	3.41e-07	5.55e-13	1.26e-45	1.97e-11
TF6_00001_4085850_C	1	4085850	0.93765	1	1	1	0.961538	0.927273	0.909524	1	0.954545	2	C	A	0.0588235	0	0	0	0.12	0	0.0994764	0	0.0238095	0.941176	1	1	1	0.88	1	0.900524	1	0.97619	23	0	0	0	3	0	19	0	1	5.01e-87	1	1	1	5.73e-07	1	1.92e-43	1
TF6_00001_4085850_D	1	4085850	0.93765	1	1	1	0.961538	0.927273	0.909524	1	0.954545	2	C	A	0.214834	0.133333	0	0.222222	0.16	0.0784314	0.340314	0.0425532	0.0714286	0.785166	0.866667	1	0.777778	0.84	0.921569	0.659686	0.957447	0.928571	84	2	0	4	4	4	65	2	3	5.01e-87	0.000107511	1	2.21e-05	5.73e-07	9.24e-13	1.92e-43	7.1e-12
TF6_00001_4085850_E	1	4085850	0.93765	1	1	1	0.961538	0.927273	0.909524	1	0.954545	2	A	C	0.488491	0.466667	1	0.388889	0.44	0.607843	0.397906	0.680851	0.595238	0.511509	0.533333	0	0.611111	0.56	0.392157	0.602094	0.319149	0.404762	191	7	2	7	11	31	76	32	25	5.01e-87	0.000107511	1	2.21e-05	5.73e-07	9.24e-13	1.92e-43	7.1e-12
TF6_00001_4085850_F	1	4085850	0.93765	1	1	1	0.961538	0.927273	0.909524	1	0.954545	2	A	C	0.0792839	0	0.5	0.0555556	0	0.137255	0.0628272	0.106383	0.119048	0.920716	1	0.5	0.944444	1	0.862745	0.937173	0.893617	0.880952	31	0	1	1	0	7	12	5	5	5.01e-87	1	0.157298	2.21e-05	1	9.24e-13	1.92e-43	7.1e-12
TF6_00001_4085880_A	1	4085880	0.93765	1	1	1	0.923077	0.927273	0.914286	1	0.954545	2	C	A	0.496164	0.733333	0	0.777778	0.458333	0.352941	0.484375	0.340426	0.738095	0.503836	0.266667	1	0.222222	0.541667	0.647059	0.515625	0.659574	0.261905	194	11	0	14	11	18	93	16	31	5.01e-87	0.000107511	1	2.21e-05	9.63e-07	9.24e-13	1.16e-43	7.1e-12
TF6_00001_4085880_B	1	4085880	0.93765	1	1	1	0.923077	0.927273	0.914286	1	0.954545	2	A	C	0.102302	0.0666667	0.5	0.111111	0.0833333	0.117647	0.0833333	0.255319	0	0.897698	0.933333	0.5	0.888889	0.916667	0.882353	0.916667	0.744681	1	40	1	1	2	2	6	16	12	0	5.01e-87	0.000107511	0.157298	2.21e-05	9.63e-07	9.24e-13	1.16e-43	7.1e-12
TF6_00001_4129710_F	1	4129710	0.992806	1	1	1	1	0.981818	0.995238	0.978723	1	2	C	A	0.188406	0.2	0.5	0.444444	0.0384615	0.203704	0.129187	0.173913	0.431818	0.811594	0.8	0.5	0.555556	0.961538	0.796296	0.870813	0.826087	0.568182	78	3	1	8	1	11	27	8	19	4.94e-92	0.000107511	0.157298	2.21e-05	3.41e-07	2e-13	2.27e-47	1.18e-11
TF6_00001_4129732_F	1	4129732	0.992806	1	1	1	1	0.981818	0.995238	0.978723	1	2	C	A	0.195652	0.2	0	0.277778	0.153846	0.111111	0.205742	0.347826	0.0909091	0.804348	0.8	1	0.722222	0.846154	0.888889	0.794258	0.652174	0.909091	81	3	0	5	4	6	43	16	4	4.94e-92	0.000107511	1	2.21e-05	3.41e-07	2e-13	2.27e-47	1.18e-11
TF6_00001_4197925_F	1	4197925	0.997602	0.933333	1	1	1	1	1	1	1	2	C	A	0.0552885	0	0	0	0	0.0727273	0.0666667	0.0212766	0.0909091	0.944712	1	1	1	1	0.927273	0.933333	0.978723	0.909091	23	0	0	0	0	4	14	1	4	1.81e-92	1	1	1	1	1.21e-13	1.37e-47	7.1e-12
TF6_00001_4197959_E	1	4197959	0.997602	0.933333	1	1	1	1	1	1	1	2	C	A	0.117788	0.357143	0	0.0555556	0.0769231	0.0363636	0.171429	0.0212766	0.0454545	0.882212	0.642857	1	0.944444	0.923077	0.963636	0.828571	0.978723	0.954545	49	5	0	1	2	2	36	1	2	1.81e-92	0.000182811	1	2.21e-05	3.41e-07	1.21e-13	1.37e-47	7.1e-12
TF6_00001_4197959_F	1	4197959	0.997602	0.933333	1	1	1	1	1	1	1	2	C	A	0.449519	0.428571	0	0.333333	0.423077	0.236364	0.595238	0.361702	0.204545	0.550481	0.571429	1	0.666667	0.576923	0.763636	0.404762	0.638298	0.795455	187	6	0	6	11	13	125	17	9	1.81e-92	0.000182811	1	2.21e-05	3.41e-07	1.21e-13	1.37e-47	7.1e-12
TF6_00001_4197987_E	1	4197987	0.992806	0.933333	1	1	1	0.981818	0.995238	1	1	2	C	A	0.0990338	0	0	0.222222	0.153846	0.037037	0.129187	0	0.0909091	0.900966	1	1	0.777778	0.846154	0.962963	0.870813	1	0.909091	41	0	0	4	4	2	27	0	4	4.94e-92	1	1	2.21e-05	3.41e-07	2e-13	2.27e-47	1
TF6_00001_4197987_F	1	4197987	0.992806	0.933333	1	1	1	0.981818	0.995238	1	1	2	A	C	0.42029	0.642857	0.5	0.555556	0.346154	0.444444	0.411483	0.382979	0.386364	0.57971	0.357143	0.5	0.444444	0.653846	0.555556	0.588517	0.617021	0.613636	174	9	1	10	9	24	86	18	17	4.94e-92	0.000182811	0.157298	2.21e-05	3.41e-07	2e-13	2.27e-47	7.1e-12
TF6_00001_4209024_F	1	4209024	0.983213	1	1	1	1	0.981818	0.97619	1	0.977273	2	C	A	0.368293	0.2	1	0.166667	0.346154	0.5	0.409756	0.340426	0.162791	0.631707	0.8	0	0.833333	0.653846	0.5	0.590244	0.659574	0.837209	151	3	2	3	9	27	84	16	7	3.67e-91	0.000107511	1	2.21e-05	3.41e-07	2e-13	1.69e-46	7.1e-12
TF6_00001_4209048_C	1	4209048	0.978417	1	1	0.944444	1	0.981818	0.97619	1	0.954545	2	C	A	0.0784314	0	0	0.0588235	0.0769231	0.0185185	0.112195	0	0.119048	0.921569	1	1	0.941176	0.923077	0.981481	0.887805	1	0.880952	32	0	0	1	2	1	23	0	5	9.99e-91	1	1	3.74e-05	3.41e-07	2e-13	1.69e-46	1
TF6_00001_4209048_D	1	4209048	0.978417	1	1	0.944444	1	0.981818	0.97619	1	0.954545	2	C	A	0.272059	0.0666667	0	0.294118	0.423077	0.185185	0.312195	0.212766	0.238095	0.727941	0.933333	1	0.705882	0.576923	0.814815	0.687805	0.787234	0.761905	111	1	0	5	11	10	64	10	10	9.99e-91	0.000107511	1	3.74e-05	3.41e-07	2e-13	1.69e-46	7.1e-12
TF6_00001_4209048_E	1	4209048	0.978417	1	1	0.944444	1	0.981818	0.97619	1	0.954545	2	A	C	0.392157	0.866667	1	0.294118	0.307692	0.5	0.302439	0.510638	0.452381	0.607843	0.133333	0	0.705882	0.692308	0.5	0.697561	0.489362	0.547619	160	13	2	5	8	27	62	24	19	9.99e-91	0.000107511	1	3.74e-05	3.41e-07	2e-13	1.69e-46	7.1e-12
TF6_00001_4209048_F	1	4209048	0.978417	1	1	0.944444	1	0.981818	0.97619	1	0.954545	2	A	C	0.0710784	0.0666667	0.5	0	0.0384615	0.037037	0.0634146	0.12766	0.119048	0.928922	0.933333	0.5	1	0.961538	0.962963	0.936585	0.87234	0.880952	29	1	1	0	1	2	13	6	5	9.99e-91	0.000107511	0.157298	1	3.41e-07	2e-13	1.69e-46	7.1e-12
TF6_00001_4209049_B	1	4209049	0.976019	1	1	1	1	0.981818	0.971429	0.978723	0.954545	2	C	A	0.228501	0.733333	0	0.222222	0.230769	0.296296	0.166667	0.173913	0.333333	0.771499	0.266667	1	0.777778	0.769231	0.703704	0.833333	0.826087	0.666667	93	11	0	4	6	16	34	8	14	1.65e-90	0.000107511	1	2.21e-05	3.41e-07	2e-13	2.8e-46	1.18e-11
TF6_00001_4209049_C	1	4209049	0.976019	1	1	1	1	0.981818	0.971429	0.978723	0.954545	2	A	C	0.434889	0.0666667	0	0.333333	0.423077	0.407407	0.504902	0.391304	0.380952	0.565111	0.933333	1	0.666667	0.576923	0.592593	0.495098	0.608696	0.619048	177	1	0	6	11	22	103	18	16	1.65e-90	0.000107511	1	2.21e-05	3.41e-07	2e-13	2.8e-46	1.18e-11
TF6_00001_4209049_D	1	4209049	0.976019	1	1	1	1	0.981818	0.971429	0.978723	0.954545	2	A	C	0.140049	0	0	0.0555556	0.0769231	0.0925926	0.205882	0.0434783	0.119048	0.859951	1	1	0.944444	0.923077	0.907407	0.794118	0.956522	0.880952	57	0	0	1	2	5	42	2	5	1.65e-90	1	1	2.21e-05	3.41e-07	2e-13	2.8e-46	1.18e-11
TF6_00001_4209062_F	1	4209062	0.983213	1	1	1	1	0.981818	0.97619	1	0.977273	2	C	A	0.121951	0.0666667	0.5	0.0555556	0.192308	0.0925926	0.0780488	0.425532	0.0232558	0.878049	0.933333	0.5	0.944444	0.807692	0.907407	0.921951	0.574468	0.976744	50	1	1	1	5	5	16	20	1	3.67e-91	0.000107511	0.157298	2.21e-05	3.41e-07	2e-13	1.69e-46	7.1e-12
TF6_00001_4382630_B	1	4382630	0.98801	1	1	1	1	0.981818	0.980952	1	1	2	C	A	0.0631068	0	0	0.166667	0.0384615	0.037037	0.0873786	0.0425532	0	0.936893	1	1	0.833333	0.961538	0.962963	0.912621	0.957447	1	26	0	0	3	1	2	18	2	0	1.35e-91	1	1	2.21e-05	3.41e-07	2e-13	1.02e-46	7.1e-12
TF6_00001_4382630_C	1	4382630	0.98801	1	1	1	1	0.981818	0.980952	1	1	2	C	A	0.208738	0.0666667	0.5	0.388889	0.192308	0.148148	0.199029	0.255319	0.25	0.791262	0.933333	0.5	0.611111	0.807692	0.851852	0.800971	0.744681	0.75	86	1	1	7	5	8	41	12	11	1.35e-91	0.000107511	0.157298	2.21e-05	3.41e-07	2e-13	1.02e-46	7.1e-12
TF6_00001_4382630_D	1	4382630	0.98801	1	1	1	1	0.981818	0.980952	1	1	2	C	A	0.451456	0.266667	1	0.611111	0.307692	0.407407	0.461165	0.510638	0.454545	0.548544	0.733333	0	0.388889	0.692308	0.592593	0.538835	0.489362	0.545455	186	4	2	11	8	22	95	24	20	1.35e-91	0.000107511	1	2.21e-05	3.41e-07	2e-13	1.02e-46	7.1e-12
TF6_00001_4382630_E	1	4382630	0.98801	1	1	1	1	0.981818	0.980952	1	1	2	A	C	0.237864	0.466667	0	0.166667	0.346154	0.240741	0.218447	0.148936	0.318182	0.762136	0.533333	1	0.833333	0.653846	0.759259	0.781553	0.851064	0.681818	98	7	0	3	9	13	45	7	14	1.35e-91	0.000107511	1	2.21e-05	3.41e-07	2e-13	1.02e-46	7.1e-12
TF6_00001_4382630_F	1	4382630	0.98801	1	1	1	1	0.981818	0.980952	1	1	2	A	C	0.0582524	0.266667	0	0	0.0769231	0.0555556	0.0533981	0.0425532	0.0454545	0.941748	0.733333	1	1	0.923077	0.944444	0.946602	0.957447	0.954545	24	4	0	0	2	3	11	2	2	1.35e-91	0.000107511	1	1	3.41e-07	2e-13	1.02e-46	7.1e-12
TF6_00001_4409458_F	1	4409458	0.997602	1	1	1	1	1	0.995238	1	1	2	C	A	0.230769	0	0	0.0555556	0.307692	0.254545	0.248804	0.255319	0.204545	0.769231	1	1	0.944444	0.692308	0.745455	0.751196	0.744681	0.795455	96	0	0	1	8	14	52	12	9	1.81e-92	1	1	2.21e-05	3.41e-07	1.21e-13	2.27e-47	7.1e-12
TF6_00001_4409518_E	1	4409518	0.968825	0.933333	1	0.944444	1	0.981818	0.966667	0.978723	0.954545	2	C	A	0.173267	0.0714286	0.5	0.176471	0.384615	0.351852	0.1133	0.217391	0.0714286	0.826733	0.928571	0.5	0.823529	0.615385	0.648148	0.8867	0.782609	0.928571	70	1	1	3	10	19	23	10	3	7.42e-90	0.000182811	0.157298	3.74e-05	3.41e-07	2e-13	4.63e-46	1.18e-11
TF6_00001_4409518_F	1	4409518	0.968825	0.933333	1	0.944444	1	0.981818	0.966667	0.978723	0.954545	2	C	A	0.462871	0.0714286	0.5	0.411765	0.653846	0.703704	0.438424	0.543478	0.214286	0.537129	0.928571	0.5	0.588235	0.346154	0.296296	0.561576	0.456522	0.785714	187	1	1	7	17	38	89	25	9	7.42e-90	0.000182811	0.157298	3.74e-05	3.41e-07	2e-13	4.63e-46	1.18e-11
TF6_00001_4418663_C	1	4418663	0.932854	0.933333	1	1	0.884615	0.836364	0.952381	0.914894	0.977273	2	C	A	0.169666	0.0714286	0.5	0.0555556	0.26087	0.217391	0.19	0.162791	0.0465116	0.830334	0.928571	0.5	0.944444	0.73913	0.782609	0.81	0.837209	0.953488	66	1	1	1	6	10	38	7	2	1.37e-86	0.000182811	0.157298	2.21e-05	1.62e-06	1.18e-11	2.09e-45	5.47e-11
TF6_00001_4418663_D	1	4418663	0.932854	0.933333	1	1	0.884615	0.836364	0.952381	0.914894	0.977273	2	C	A	0.380463	0.285714	1	0.222222	0.478261	0.478261	0.4	0.395349	0.186047	0.619537	0.714286	0	0.777778	0.521739	0.521739	0.6	0.604651	0.813953	148	4	2	4	11	22	80	17	8	1.37e-86	0.000182811	1	2.21e-05	1.62e-06	1.18e-11	2.09e-45	5.47e-11
TF6_00001_4418663_E	1	4418663	0.932854	0.933333	1	1	0.884615	0.836364	0.952381	0.914894	0.977273	2	A	C	0.367609	0.5	0	0.555556	0.391304	0.282609	0.325	0.348837	0.55814	0.632391	0.5	1	0.444444	0.608696	0.717391	0.675	0.651163	0.44186	143	7	0	10	9	13	65	15	24	1.37e-86	0.000182811	1	2.21e-05	1.62e-06	1.18e-11	2.09e-45	5.47e-11
TF6_00001_4418663_F	1	4418663	0.932854	0.933333	1	1	0.884615	0.836364	0.952381	0.914894	0.977273	2	A	C	0.164524	0.214286	0	0.111111	0.173913	0.0869565	0.125	0.162791	0.44186	0.835476	0.785714	1	0.888889	0.826087	0.913043	0.875	0.837209	0.55814	64	3	0	2	4	4	25	7	19	1.37e-86	0.000182811	1	2.21e-05	1.62e-06	1.18e-11	2.09e-45	5.47e-11
TF6_00001_4418670_D	1	4418670	0.930456	0.933333	1	1	0.846154	0.8	0.957143	0.93617	0.977273	2	C	A	0.0541237	0.142857	0	0	0	0.0227273	0.0348259	0.0909091	0.162791	0.945876	0.857143	1	1	1	0.977273	0.965174	0.909091	0.837209	21	2	0	0	0	1	7	4	7	2.26e-86	0.000182811	1	1	1	3.28e-11	1.26e-45	3.28e-11
TF6_00001_4418670_E	1	4418670	0.930456	0.933333	1	1	0.846154	0.8	0.957143	0.93617	0.977273	2	C	A	0.21134	0.142857	0	0	0.272727	0.272727	0.179104	0.227273	0.372093	0.78866	0.857143	1	1	0.727273	0.727273	0.820896	0.772727	0.627907	82	2	0	0	6	12	36	10	16	2.26e-86	0.000182811	1	1	2.73e-06	3.28e-11	1.26e-45	3.28e-11
TF6_00001_4418670_F	1	4418670	0.930456	0.933333	1	1	0.846154	0.8	0.957143	0.93617	0.977273	2	A	C	0.396907	0.214286	1	0.444444	0.409091	0.340909	0.432836	0.386364	0.302326	0.603093	0.785714	0	0.555556	0.590909	0.659091	0.567164	0.613636	0.697674	154	3	2	8	9	15	87	17	13	2.26e-86	0.000182811	1	2.21e-05	2.73e-06	3.28e-11	1.26e-45	3.28e-11
TF6_00001_4418694_A	1	4418694	0.935252	0.933333	1	1	0.884615	0.836364	0.952381	0.93617	0.977273	2	C	A	0.282051	0.571429	0.5	0.111111	0.347826	0.478261	0.22	0.25	0.325581	0.717949	0.428571	0.5	0.888889	0.652174	0.521739	0.78	0.75	0.674419	110	8	1	2	8	22	44	11	14	8.28e-87	0.000182811	0.157298	2.21e-05	1.62e-06	1.18e-11	2.09e-45	3.28e-11
TF6_00001_4418694_B	1	4418694	0.935252	0.933333	1	1	0.884615	0.836364	0.952381	0.93617	0.977273	2	A	C	0.44359	0.357143	0.5	0.611111	0.521739	0.23913	0.47	0.409091	0.488372	0.55641	0.642857	0.5	0.388889	0.478261	0.76087	0.53	0.590909	0.511628	173	5	1	11	12	11	94	18	21	8.28e-87	0.000182811	0.157298	2.21e-05	1.62e-06	1.18e-11	2.09e-45	3.28e-11
TF6_00001_4418694_C	1	4418694	0.935252	0.933333	1	1	0.884615	0.836364	0.952381	0.93617	0.977273	2	A	C	0.161538	0.285714	0	0.444444	0.130435	0.108696	0.135	0.136364	0.232558	0.838462	0.714286	1	0.555556	0.869565	0.891304	0.865	0.863636	0.767442	63	4	0	8	3	5	27	6	10	8.28e-87	0.000182811	1	2.21e-05	1.62e-06	1.18e-11	2.09e-45	3.28e-11
TF6_00001_4418694_D	1	4418694	0.935252	0.933333	1	1	0.884615	0.836364	0.952381	0.93617	0.977273	2	A	C	0.0615385	0.0714286	0	0.222222	0.0434783	0.0434783	0.055	0.0909091	0.0232558	0.938462	0.928571	1	0.777778	0.956522	0.956522	0.945	0.909091	0.976744	24	1	0	4	1	2	11	4	1	8.28e-87	0.000182811	1	2.21e-05	1.62e-06	1.18e-11	2.09e-45	3.28e-11
TF6_00001_4466605_F	1	4466605	0.98801	1	1	1	0.961538	0.981818	0.985714	1	1	2	C	A	0.106796	0	0	0	0.12	0.111111	0.0966184	0.276596	0.0454545	0.893204	1	1	1	0.88	0.888889	0.903382	0.723404	0.954545	44	0	0	0	3	6	20	13	2	1.35e-91	1	1	1	5.73e-07	2e-13	6.2e-47	7.1e-12
TF6_00001_4489097_C	1	4489097	0.916067	0.866667	1	0.944444	0.961538	0.818182	0.933333	0.914894	0.931818	2	C	A	0.065445	0	0.5	0.0588235	0	0.0222222	0.102041	0.0232558	0.0243902	0.934555	1	0.5	0.941176	1	0.977778	0.897959	0.976744	0.97561	25	0	1	1	0	1	20	1	1	4.57e-85	1	0.157298	3.74e-05	1	1.97e-11	1.56e-44	5.47e-11
TF6_00001_4489097_D	1	4489097	0.916067	0.866667	1	0.944444	0.961538	0.818182	0.933333	0.914894	0.931818	2	C	A	0.225131	0	1	0.176471	0.24	0.2	0.295918	0.0930233	0.097561	0.774869	1	0	0.823529	0.76	0.8	0.704082	0.906977	0.902439	86	0	2	3	6	9	58	4	4	4.57e-85	1	1	3.74e-05	5.73e-07	1.97e-11	1.56e-44	5.47e-11
TF6_00001_4489097_E	1	4489097	0.916067	0.866667	1	0.944444	0.961538	0.818182	0.933333	0.914894	0.931818	2	A	C	0.481675	0.692308	0	0.470588	0.48	0.422222	0.397959	0.627907	0.756098	0.518325	0.307692	1	0.529412	0.52	0.577778	0.602041	0.372093	0.243902	184	9	0	8	12	19	78	27	31	4.57e-85	0.000311491	1	3.74e-05	5.73e-07	1.97e-11	1.56e-44	5.47e-11
TF6_00001_4489097_F	1	4489097	0.916067	0.866667	1	0.944444	0.961538	0.818182	0.933333	0.914894	0.931818	2	A	C	0.188482	0.384615	0	0.294118	0.28	0.133333	0.0969388	0.27907	0.439024	0.811518	0.615385	1	0.705882	0.72	0.866667	0.903061	0.72093	0.560976	72	5	0	5	7	6	19	12	18	4.57e-85	0.000311491	1	3.74e-05	5.73e-07	1.97e-11	1.56e-44	5.47e-11
TF6_00001_4489118_F	1	4489118	0.920863	0.866667	1	0.944444	0.923077	0.836364	0.942857	0.914894	0.931818	2	C	A	0.164062	0.384615	0	0.117647	0.166667	0.195652	0.161616	0.162791	0.097561	0.835938	0.615385	1	0.882353	0.833333	0.804348	0.838384	0.837209	0.902439	63	5	0	2	4	9	32	7	4	1.68e-85	0.000311491	1	3.74e-05	9.63e-07	1.18e-11	5.71e-45	5.47e-11
TF6_00001_4607872_B	1	4607872	0.942446	0.933333	1	0.944444	1	0.927273	0.957143	0.851064	0.954545	2	C	A	0.175573	0	0	0.294118	0.269231	0.196078	0.149254	0.15	0.261905	0.824427	1	1	0.705882	0.730769	0.803922	0.850746	0.85	0.738095	69	0	0	5	7	10	30	6	11	1.84e-87	1	1	3.74e-05	3.41e-07	9.24e-13	1.26e-45	2.54e-10
TF6_00001_4607872_C	1	4607872	0.942446	0.933333	1	0.944444	1	0.927273	0.957143	0.851064	0.954545	2	C	A	0.43257	0.0714286	0	0.588235	0.615385	0.490196	0.373134	0.475	0.571429	0.56743	0.928571	1	0.411765	0.384615	0.509804	0.626866	0.525	0.428571	170	1	0	10	16	25	75	19	24	1.84e-87	0.000182811	1	3.74e-05	3.41e-07	9.24e-13	1.26e-45	2.54e-10
TF6_00001_4607872_D	1	4607872	0.942446	0.933333	1	0.944444	1	0.927273	0.957143	0.851064	0.954545	2	A	C	0.333333	0.5	0.5	0.117647	0.115385	0.352941	0.402985	0.25	0.214286	0.666667	0.5	0.5	0.882353	0.884615	0.647059	0.597015	0.75	0.785714	131	7	1	2	3	18	81	10	9	1.84e-87	0.000182811	0.157298	3.74e-05	3.41e-07	9.24e-13	1.26e-45	2.54e-10
TF6_00001_4607872_E	1	4607872	0.942446	0.933333	1	0.944444	1	0.927273	0.957143	0.851064	0.954545	2	A	C	0.119593	0.142857	0.5	0.117647	0.0384615	0.156863	0.119403	0.15	0.0714286	0.880407	0.857143	0.5	0.882353	0.961538	0.843137	0.880597	0.85	0.928571	47	2	1	2	1	8	24	6	3	1.84e-87	0.000182811	0.157298	3.74e-05	3.41e-07	9.24e-13	1.26e-45	2.54e-10
TF6_00001_4607883_E	1	4607883	0.959233	0.866667	1	1	1	0.963636	0.97619	0.87234	0.954545	2	C	A	0.0775	0	0	0	0.115385	0.0754717	0.0682927	0.170732	0.0714286	0.9225	1	1	1	0.884615	0.924528	0.931707	0.829268	0.928571	31	0	0	0	3	4	14	7	3	5.51e-89	1	1	1	3.41e-07	3.34e-13	1.69e-46	1.52e-10
TF6_00001_4607883_F	1	4607883	0.959233	0.866667	1	1	1	0.963636	0.97619	0.87234	0.954545	2	C	A	0.415	0.846154	0	0.333333	0.269231	0.509434	0.419512	0.439024	0.261905	0.585	0.153846	1	0.666667	0.730769	0.490566	0.580488	0.560976	0.738095	166	11	0	6	7	27	86	18	11	5.51e-89	0.000311491	1	2.21e-05	3.41e-07	3.34e-13	1.69e-46	1.52e-10
TF6_00001_4607887_A	1	4607887	0.959233	0.933333	1	0.944444	1	0.945455	0.980952	0.87234	0.954545	2	A	C	0.365	0.5	1	0.470588	0.423077	0.346154	0.334951	0.487805	0.261905	0.635	0.5	0	0.529412	0.576923	0.653846	0.665049	0.512195	0.738095	146	7	2	8	11	18	69	20	11	5.51e-89	0.000182811	1	3.74e-05	3.41e-07	5.55e-13	1.02e-46	1.52e-10
TF6_00001_4607887_B	1	4607887	0.959233	0.933333	1	0.944444	1	0.945455	0.980952	0.87234	0.954545	2	A	C	0.09	0.0714286	0	0.117647	0.0769231	0.0576923	0.0873786	0.243902	0	0.91	0.928571	1	0.882353	0.923077	0.942308	0.912621	0.756098	1	36	1	0	2	2	3	18	10	0	5.51e-89	0.000182811	1	3.74e-05	3.41e-07	5.55e-13	1.02e-46	1.52e-10
TF6_00001_4607891_F	1	4607891	0.961631	0.933333	1	1	1	0.945455	0.980952	0.87234	0.954545	2	C	A	0.154613	0.142857	0	0.166667	0.192308	0.211538	0.165049	0.097561	0.0714286	0.845387	0.857143	1	0.833333	0.807692	0.788462	0.834951	0.902439	0.928571	62	2	0	3	5	11	34	4	3	3.34e-89	0.000182811	1	2.21e-05	3.41e-07	5.55e-13	1.02e-46	1.52e-10
TF6_00001_4607901_D	1	4607901	0.954436	0.933333	1	1	1	0.963636	0.961905	0.87234	0.954545	2	C	A	0.148241	0.214286	0	0.111111	0	0.0754717	0.232673	0	0.0714286	0.851759	0.785714	1	0.888889	1	0.924528	0.767327	1	0.928571	59	3	0	2	0	4	47	0	3	1.5e-88	0.000182811	1	2.21e-05	1	3.34e-13	7.65e-46	1
TF6_00001_4607901_E	1	4607901	0.954436	0.933333	1	1	1	0.963636	0.961905	0.87234	0.954545	2	C	A	0.389447	0.571429	0	0.333333	0.153846	0.283019	0.519802	0.195122	0.214286	0.610553	0.428571	1	0.666667	0.846154	0.716981	0.480198	0.804878	0.785714	155	8	0	6	4	15	105	8	9	1.5e-88	0.000182811	1	2.21e-05	3.41e-07	3.34e-13	7.65e-46	1.52e-10
TF6_00001_4607901_F	1	4607901	0.954436	0.933333	1	1	1	0.963636	0.961905	0.87234	0.954545	2	A	C	0.268844	0.0714286	0	0.222222	0.423077	0.320755	0.158416	0.463415	0.547619	0.731156	0.928571	1	0.777778	0.576923	0.679245	0.841584	0.536585	0.452381	107	1	0	4	11	17	32	19	23	1.5e-88	0.000182811	1	2.21e-05	3.41e-07	3.34e-13	7.65e-46	1.52e-10
TF6_00001_4607925_F	1	4607925	0.966427	0.933333	1	1	1	0.963636	0.985714	0.87234	0.954545	2	C	A	0.0521092	0	0.5	0.111111	0.115385	0.0188679	0.0483092	0.0731707	0.0238095	0.947891	1	0.5	0.888889	0.884615	0.981132	0.951691	0.926829	0.97619	21	0	1	2	3	1	10	3	1	1.22e-89	1	0.157298	2.21e-05	3.41e-07	3.34e-13	6.2e-47	1.52e-10
TF6_00001_4621071_D	1	4621071	0.94964	1	1	1	0.961538	0.963636	0.961905	0.851064	0.931818	2	C	A	0.0656566	0.133333	0	0	0.04	0.113208	0.0495049	0.1	0.0731707	0.934343	0.866667	1	1	0.96	0.886792	0.950495	0.9	0.926829	26	2	0	0	1	6	10	4	3	4.09e-88	0.000107511	1	1	5.73e-07	3.34e-13	7.65e-46	2.54e-10
TF6_00001_4621071_E	1	4621071	0.94964	1	1	1	0.961538	0.963636	0.961905	0.851064	0.931818	2	C	A	0.207071	0.333333	0.5	0.166667	0.16	0.226415	0.193069	0.375	0.0731707	0.792929	0.666667	0.5	0.833333	0.84	0.773585	0.806931	0.625	0.926829	82	5	1	3	4	12	39	15	3	4.09e-88	0.000107511	0.157298	2.21e-05	5.73e-07	3.34e-13	7.65e-46	2.54e-10
TF6_00001_4621071_F	1	4621071	0.94964	1	1	1	0.961538	0.963636	0.961905	0.851064	0.931818	2	A	C	0.409091	0.266667	0.5	0.388889	0.2	0.433962	0.410891	0.25	0.707317	0.590909	0.733333	0.5	0.611111	0.8	0.566038	0.589109	0.75	0.292683	162	4	1	7	5	23	83	10	29	4.09e-88	0.000107511	0.157298	2.21e-05	5.73e-07	3.34e-13	7.65e-46	2.54e-10
TF6_00001_4621074_B	1	4621074	0.947242	1	1	1	0.923077	0.945455	0.966667	0.851064	0.931818	2	C	A	0.0556962	0	0	0	0.0416667	0.0769231	0.0541872	0.125	0.0243902	0.944304	1	1	1	0.958333	0.923077	0.945813	0.875	0.97561	22	0	0	0	1	4	11	5	1	6.75e-88	1	1	1	9.63e-07	5.55e-13	4.63e-46	2.54e-10
TF6_00001_4621074_C	1	4621074	0.947242	1	1	1	0.923077	0.945455	0.966667	0.851064	0.931818	2	C	A	0.225316	0.2	0	0.222222	0.333333	0.288462	0.20197	0.325	0.121951	0.774684	0.8	1	0.777778	0.666667	0.711538	0.79803	0.675	0.878049	89	3	0	4	8	15	41	13	5	6.75e-88	0.000107511	1	2.21e-05	9.63e-07	5.55e-13	4.63e-46	2.54e-10
TF6_00001_4621074_D	1	4621074	0.947242	1	1	1	0.923077	0.945455	0.966667	0.851064	0.931818	2	A	C	0.470886	0.2	1	0.388889	0.375	0.384615	0.492611	0.475	0.634146	0.529114	0.8	0	0.611111	0.625	0.615385	0.507389	0.525	0.365854	186	3	2	7	9	20	100	19	26	6.75e-88	0.000107511	1	2.21e-05	9.63e-07	5.55e-13	4.63e-46	2.54e-10
TF6_00001_4621074_E	1	4621074	0.947242	1	1	1	0.923077	0.945455	0.966667	0.851064	0.931818	2	A	C	0.174684	0.0666667	0.5	0.222222	0.125	0.173077	0.172414	0.075	0.317073	0.825316	0.933333	0.5	0.777778	0.875	0.826923	0.827586	0.925	0.682927	69	1	1	4	3	9	35	3	13	6.75e-88	0.000107511	0.157298	2.21e-05	9.63e-07	5.55e-13	4.63e-46	2.54e-10
TF6_00001_4621077_E	1	4621077	0.94964	1	1	1	0.923077	0.963636	0.971429	0.829787	0.931818	2	C	A	0.176768	0.0666667	0.5	0.0555556	0.25	0.339623	0.186275	0.0769231	0.0487805	0.823232	0.933333	0.5	0.944444	0.75	0.660377	0.813725	0.923077	0.95122	70	1	1	1	6	18	38	3	2	4.09e-88	0.000107511	0.157298	2.21e-05	9.63e-07	3.34e-13	2.8e-46	4.24e-10
TF6_00001_4621077_F	1	4621077	0.94964	1	1	1	0.923077	0.963636	0.971429	0.829787	0.931818	2	A	C	0.396465	0.466667	0.5	0.611111	0.416667	0.245283	0.323529	0.538462	0.682927	0.603535	0.533333	0.5	0.388889	0.583333	0.754717	0.676471	0.461538	0.317073	157	7	1	11	10	13	66	21	28	4.09e-88	0.000107511	0.157298	2.21e-05	9.63e-07	3.34e-13	2.8e-46	4.24e-10
TF6_00001_4621080_E	1	4621080	0.954436	1	1	1	0.961538	0.963636	0.971429	0.851064	0.931818	2	C	A	0.0854271	0.133333	0	0	0.16	0.0188679	0.0784314	0.225	0.0487805	0.914573	0.866667	1	1	0.84	0.981132	0.921569	0.775	0.95122	34	2	0	0	4	1	16	9	2	1.5e-88	0.000107511	1	1	5.73e-07	3.34e-13	2.8e-46	2.54e-10
TF6_00001_4621080_F	1	4621080	0.954436	1	1	1	0.961538	0.963636	0.971429	0.851064	0.931818	2	C	A	0.452261	0.4	0.5	0.333333	0.44	0.358491	0.514706	0.575	0.219512	0.547739	0.6	0.5	0.666667	0.56	0.641509	0.485294	0.425	0.780488	180	6	1	6	11	19	105	23	9	1.5e-88	0.000107511	0.157298	2.21e-05	5.73e-07	3.34e-13	2.8e-46	2.54e-10
TF6_00001_4621104_F	1	4621104	0.932854	0.866667	1	0.944444	0.961538	0.927273	0.957143	0.829787	0.931818	2	C	A	0.159383	0.0769231	0.5	0.117647	0.24	0.313725	0.0696517	0.0512821	0.487805	0.840617	0.923077	0.5	0.882353	0.76	0.686275	0.930348	0.948718	0.512195	62	1	1	2	6	16	14	2	20	1.37e-86	0.000311491	0.157298	3.74e-05	5.73e-07	9.24e-13	1.26e-45	4.24e-10
TF6_00001_4825364_D	1	4825364	0.932854	0.866667	1	0.888889	1	0.909091	0.942857	0.893617	0.954545	2	C	A	0.156812	0.230769	0	0.3125	0.192308	0.12	0.121212	0.0952381	0.333333	0.843188	0.769231	1	0.6875	0.807692	0.88	0.878788	0.904762	0.666667	61	3	0	5	5	6	24	4	14	1.37e-86	0.000311491	1	6.33e-05	3.41e-07	1.54e-12	5.71e-45	9.13e-11
TF6_00001_4825364_E	1	4825364	0.932854	0.866667	1	0.888889	1	0.909091	0.942857	0.893617	0.954545	2	C	A	0.383033	0.384615	0.5	0.5625	0.384615	0.3	0.348485	0.380952	0.571429	0.616967	0.615385	0.5	0.4375	0.615385	0.7	0.651515	0.619048	0.428571	149	5	1	9	10	15	69	16	24	1.37e-86	0.000311491	0.157298	6.33e-05	3.41e-07	1.54e-12	5.71e-45	9.13e-11
TF6_00001_4825364_F	1	4825364	0.932854	0.866667	1	0.888889	1	0.909091	0.942857	0.893617	0.954545	2	A	C	0.267352	0.307692	0.5	0.1875	0.384615	0.32	0.267677	0.261905	0.142857	0.732648	0.692308	0.5	0.8125	0.615385	0.68	0.732323	0.738095	0.857143	104	4	1	3	10	16	53	11	6	1.37e-86	0.000311491	0.157298	6.33e-05	3.41e-07	1.54e-12	5.71e-45	9.13e-11
TF6_00001_4825376_F	1	4825376	0.947242	0.933333	1	0.888889	1	0.927273	0.952381	0.914894	0.977273	2	C	A	0.255696	0.285714	0	0.1875	0.192308	0.215686	0.28	0.0697674	0.44186	0.744304	0.714286	1	0.8125	0.807692	0.784314	0.72	0.930233	0.55814	101	4	0	3	5	11	56	3	19	6.75e-88	0.000182811	1	6.33e-05	3.41e-07	9.24e-13	2.09e-45	5.47e-11
TF6_00001_4888013_F	1	4888013	0.920863	0.933333	1	1	0.923077	0.927273	0.933333	0.829787	0.909091	2	C	A	0.0911458	0.142857	0	0	0.291667	0.156863	0.0102041	0.0512821	0.35	0.908854	0.857143	1	1	0.708333	0.843137	0.989796	0.948718	0.65	35	2	0	0	7	8	2	2	14	1.68e-85	0.000182811	1	1	9.63e-07	9.24e-13	1.56e-44	4.24e-10
TF6_00001_4888060_F	1	4888060	0.920863	0.933333	1	1	0.923077	0.927273	0.933333	0.829787	0.909091	2	C	A	0.0755208	0.428571	0	0.0555556	0.25	0.156863	0.0102041	0.102564	0.05	0.924479	0.571429	1	0.944444	0.75	0.843137	0.989796	0.897436	0.95	29	6	0	1	6	8	2	4	2	1.68e-85	0.000182811	1	2.21e-05	9.63e-07	9.24e-13	1.56e-44	4.24e-10
TF6_00001_4982177_A	1	4982177	0.995204	1	1	1	1	1	0.990476	1	1	2	C	A	0.0746988	0.133333	0.5	0.111111	0.0384615	0.0363636	0.0817308	0.0212766	0.113636	0.925301	0.866667	0.5	0.888889	0.961538	0.963636	0.918269	0.978723	0.886364	31	2	1	2	1	2	17	1	5	2.99e-92	0.000107511	0.157298	2.21e-05	3.41e-07	1.21e-13	3.75e-47	7.1e-12
TF6_00001_4982177_B	1	4982177	0.995204	1	1	1	1	1	0.990476	1	1	2	C	A	0.419277	0.6	1	0.333333	0.307692	0.545455	0.427885	0.255319	0.409091	0.580723	0.4	0	0.666667	0.692308	0.454545	0.572115	0.744681	0.590909	174	9	2	6	8	30	89	12	18	2.99e-92	0.000107511	1	2.21e-05	3.41e-07	1.21e-13	3.75e-47	7.1e-12
TF6_00001_4982177_C	1	4982177	0.995204	1	1	1	1	1	0.990476	1	1	2	A	C	0.20241	0.2	0	0.333333	0.576923	0.0909091	0.177885	0.234043	0.159091	0.79759	0.8	1	0.666667	0.423077	0.909091	0.822115	0.765957	0.840909	84	3	0	6	15	5	37	11	7	2.99e-92	0.000107511	1	2.21e-05	3.41e-07	1.21e-13	3.75e-47	7.1e-12
TF6_00001_4982177_D	1	4982177	0.995204	1	1	1	1	1	0.990476	1	1	2	A	C	0.053012	0	0	0.111111	0.230769	0.0181818	0.0336538	0.0851064	0.0454545	0.946988	1	1	0.888889	0.769231	0.981818	0.966346	0.914894	0.954545	22	0	0	2	6	1	7	4	2	2.99e-92	1	1	2.21e-05	3.41e-07	1.21e-13	3.75e-47	7.1e-12
TF6_00001_4982202_A	1	4982202	0.995204	1	1	1	1	0.981818	0.995238	1	1	2	C	A	0.277108	0.333333	0.5	0.333333	0.153846	0.277778	0.22488	0.446809	0.363636	0.722892	0.666667	0.5	0.666667	0.846154	0.722222	0.77512	0.553191	0.636364	115	5	1	6	4	15	47	21	16	2.99e-92	0.000107511	0.157298	2.21e-05	3.41e-07	2e-13	2.27e-47	7.1e-12
TF6_00001_4982202_B	1	4982202	0.995204	1	1	1	1	0.981818	0.995238	1	1	2	A	C	0.257831	0.333333	0	0.444444	0.269231	0.166667	0.301435	0.212766	0.113636	0.742169	0.666667	1	0.555556	0.730769	0.833333	0.698565	0.787234	0.886364	107	5	0	8	7	9	63	10	5	2.99e-92	0.000107511	1	2.21e-05	3.41e-07	2e-13	2.27e-47	7.1e-12
TF6_00001_4982210_A	1	4982210	0.997602	1	1	1	1	1	0.995238	1	1	2	C	A	0.461538	0.666667	0.5	0.388889	0.423077	0.418182	0.425837	0.531915	0.590909	0.538462	0.333333	0.5	0.611111	0.576923	0.581818	0.574163	0.468085	0.409091	192	10	1	7	11	23	89	25	26	1.81e-92	0.000107511	0.157298	2.21e-05	3.41e-07	1.21e-13	2.27e-47	7.1e-12
TF6_00001_4982210_B	1	4982210	0.997602	1	1	1	1	1	0.995238	1	1	2	A	C	0.112981	0.2	0	0.333333	0.153846	0.0727273	0.129187	0.0638298	0	0.887019	0.8	1	0.666667	0.846154	0.927273	0.870813	0.93617	1	47	3	0	6	4	4	27	3	0	1.81e-92	0.000107511	1	2.21e-05	3.41e-07	1.21e-13	2.27e-47	7.1e-12
TF6_00001_4982218_E	1	4982218	0.992806	1	1	1	1	1	0.995238	0.978723	0.977273	2	C	A	0.0869565	0.133333	0	0.111111	0.0384615	0.181818	0.0909091	0.0434783	0	0.913043	0.866667	1	0.888889	0.961538	0.818182	0.909091	0.956522	1	36	2	0	2	1	10	19	2	0	4.94e-92	0.000107511	1	2.21e-05	3.41e-07	1.21e-13	2.27e-47	1.18e-11
TF6_00001_4982218_F	1	4982218	0.992806	1	1	1	1	1	0.995238	0.978723	0.977273	2	A	C	0.487923	0.533333	0.5	0.722222	0.730769	0.381818	0.430622	0.5	0.627907	0.512077	0.466667	0.5	0.277778	0.269231	0.618182	0.569378	0.5	0.372093	202	8	1	13	19	21	90	23	27	4.94e-92	0.000107511	0.157298	2.21e-05	3.41e-07	1.21e-13	2.27e-47	1.18e-11
TF6_00001_4982239_E	1	4982239	0.992806	1	1	1	0.961538	1	0.995238	1	0.977273	2	C	A	0.108696	0	0	0.0555556	0.32	0.0909091	0.0526316	0.382979	0.0465116	0.891304	1	1	0.944444	0.68	0.909091	0.947368	0.617021	0.953488	45	0	0	1	8	5	11	18	2	4.94e-92	1	1	2.21e-05	5.73e-07	1.21e-13	2.27e-47	7.1e-12
TF6_00001_4982239_F	1	4982239	0.992806	1	1	1	0.961538	1	0.995238	1	0.977273	2	C	A	0.31401	0.2	0.5	0.277778	0.64	0.454545	0.205742	0.595745	0.209302	0.68599	0.8	0.5	0.722222	0.36	0.545455	0.794258	0.404255	0.790698	130	3	1	5	16	25	43	28	9	4.94e-92	0.000107511	0.157298	2.21e-05	5.73e-07	1.21e-13	2.27e-47	7.1e-12
TF6_00001_4986115_F	1	4986115	1	1	1	1	1	1	1	1	1	2	C	A	0.275779	0.133333	0	0.333333	0.192308	0.127273	0.338095	0.212766	0.318182	0.724221	0.866667	1	0.666667	0.807692	0.872727	0.661905	0.787234	0.681818	115	2	0	6	5	7	71	10	14	1.1e-92	0.000107511	1	2.21e-05	3.41e-07	1.21e-13	1.37e-47	7.1e-12
TF6_00001_4986132_B	1	4986132	0.997602	1	1	1	1	1	0.995238	1	1	2	C	A	0.0528846	0	0	0.0555556	0.192308	0.0363636	0.0287081	0.0851064	0.0909091	0.947115	1	1	0.944444	0.807692	0.963636	0.971292	0.914894	0.909091	22	0	0	1	5	2	6	4	4	1.81e-92	1	1	2.21e-05	3.41e-07	1.21e-13	2.27e-47	7.1e-12
TF6_00001_4986132_C	1	4986132	0.997602	1	1	1	1	1	0.995238	1	1	2	C	A	0.240385	0.4	0	0.222222	0.538462	0.181818	0.205742	0.297872	0.204545	0.759615	0.6	1	0.777778	0.461538	0.818182	0.794258	0.702128	0.795455	100	6	0	4	14	10	43	14	9	1.81e-92	0.000107511	1	2.21e-05	3.41e-07	1.21e-13	2.27e-47	7.1e-12
TF6_00001_4986132_D	1	4986132	0.997602	1	1	1	1	1	0.995238	1	1	2	A	C	0.430288	0.266667	1	0.444444	0.307692	0.472727	0.488038	0.297872	0.340909	0.569712	0.733333	0	0.555556	0.692308	0.527273	0.511962	0.702128	0.659091	179	4	2	8	8	26	102	14	15	1.81e-92	0.000107511	1	2.21e-05	3.41e-07	1.21e-13	2.27e-47	7.1e-12
TF6_00001_4986132_E	1	4986132	0.997602	1	1	1	1	1	0.995238	1	1	2	A	C	0.175481	0.0666667	0.5	0.222222	0.0384615	0.163636	0.23445	0.0851064	0.0909091	0.824519	0.933333	0.5	0.777778	0.961538	0.836364	0.76555	0.914894	0.909091	73	1	1	4	1	9	49	4	4	1.81e-92	0.000107511	0.157298	2.21e-05	3.41e-07	1.21e-13	2.27e-47	7.1e-12
TF6_00001_4986153_C	1	4986153	0.995204	1	1	1	1	1	0.990476	1	1	2	C	A	0.103614	0.2	0	0.166667	0.153846	0.0727273	0.0961538	0.0212766	0.181818	0.896386	0.8	1	0.833333	0.846154	0.927273	0.903846	0.978723	0.818182	43	3	0	3	4	4	20	1	8	2.99e-92	0.000107511	1	2.21e-05	3.41e-07	1.21e-13	3.75e-47	7.1e-12
TF6_00001_4986153_D	1	4986153	0.995204	1	1	1	1	1	0.990476	1	1	2	C	A	0.344578	0.666667	0	0.444444	0.576923	0.309091	0.293269	0.255319	0.454545	0.655422	0.333333	1	0.555556	0.423077	0.690909	0.706731	0.744681	0.545455	143	10	0	8	15	17	61	12	20	2.99e-92	0.000107511	1	2.21e-05	3.41e-07	1.21e-13	3.75e-47	7.1e-12
TF6_00001_4986153_E	1	4986153	0.995204	1	1	1	1	1	0.990476	1	1	2	A	C	0.349398	0.0666667	0.5	0.333333	0.230769	0.345455	0.384615	0.425532	0.272727	0.650602	0.933333	0.5	0.666667	0.769231	0.654545	0.615385	0.574468	0.727273	145	1	1	6	6	19	80	20	12	2.99e-92	0.000107511	0.157298	2.21e-05	3.41e-07	1.21e-13	3.75e-47	7.1e-12
TF6_00001_4986153_F	1	4986153	0.995204	1	1	1	1	1	0.990476	1	1	2	A	C	0.0915663	0.0666667	0	0.0555556	0.230769	0.0909091	0.0913462	0.0638298	0.0681818	0.908434	0.933333	1	0.944444	0.769231	0.909091	0.908654	0.93617	0.931818	38	1	0	1	6	5	19	3	3	2.99e-92	0.000107511	1	2.21e-05	3.41e-07	1.21e-13	3.75e-47	7.1e-12
TF6_00001_4986154_F	1	4986154	1	1	1	1	1	1	1	1	1	2	C	A	0.0719424	0	0	0.111111	0.0769231	0.0545455	0.0666667	0.0425532	0.159091	0.928058	1	1	0.888889	0.923077	0.945455	0.933333	0.957447	0.840909	30	0	0	2	2	3	14	2	7	1.1e-92	1	1	2.21e-05	3.41e-07	1.21e-13	1.37e-47	7.1e-12
TF6_00001_4986161_F	1	4986161	0.995204	1	1	1	1	1	0.995238	0.978723	1	2	C	A	0.327711	0.133333	0.5	0.166667	0.230769	0.454545	0.373206	0.26087	0.204545	0.672289	0.866667	0.5	0.833333	0.769231	0.545455	0.626794	0.73913	0.795455	136	2	1	3	6	25	78	12	9	2.99e-92	0.000107511	0.157298	2.21e-05	3.41e-07	1.21e-13	2.27e-47	1.18e-11
TF6_00001_4986162_F	1	4986162	0.997602	1	1	1	1	0.981818	1	1	1	2	C	A	0.1875	0.133333	0	0	0.153846	0.240741	0.157143	0.340426	0.227273	0.8125	0.866667	1	1	0.846154	0.759259	0.842857	0.659574	0.772727	78	2	0	0	4	13	33	16	10	1.81e-92	0.000107511	1	1	3.41e-07	2e-13	1.37e-47	7.1e-12
TF6_00001_4994101_E	1	4994101	0.973621	1	1	1	0.961538	0.981818	0.97619	0.93617	0.977273	2	C	A	0.199507	0.4	0.5	0.555556	0.04	0.185185	0.141463	0.159091	0.395349	0.800493	0.6	0.5	0.444444	0.96	0.814815	0.858537	0.840909	0.604651	81	6	1	10	1	10	29	7	17	2.72e-90	0.000107511	0.157298	2.21e-05	5.73e-07	2e-13	1.69e-46	3.28e-11
TF6_00001_4994101_F	1	4994101	0.973621	1	1	1	0.961538	0.981818	0.97619	0.93617	0.977273	2	A	C	0.391626	0.466667	0.5	0.166667	0.64	0.481481	0.370732	0.431818	0.255814	0.608374	0.533333	0.5	0.833333	0.36	0.518519	0.629268	0.568182	0.744186	159	7	1	3	16	26	76	19	11	2.72e-90	0.000107511	0.157298	2.21e-05	5.73e-07	2e-13	1.69e-46	3.28e-11
TF6_00001_4994124_F	1	4994124	0.980815	1	1	1	1	0.981818	0.985714	0.93617	0.977273	2	C	A	0.288509	0.4	0	0.333333	0.461538	0.222222	0.299517	0.318182	0.139535	0.711491	0.6	1	0.666667	0.538462	0.777778	0.700483	0.681818	0.860465	118	6	0	6	12	12	62	14	6	6.05e-91	0.000107511	1	2.21e-05	3.41e-07	2e-13	6.2e-47	3.28e-11
TF6_00001_4994127_F	1	4994127	0.983213	1	1	1	1	0.981818	0.990476	0.93617	0.977273	2	C	A	0.287805	0.2	1	0.111111	0.384615	0.314815	0.302885	0.295455	0.186047	0.712195	0.8	0	0.888889	0.615385	0.685185	0.697115	0.704545	0.813953	118	3	2	2	10	17	63	13	8	3.67e-91	0.000107511	1	2.21e-05	3.41e-07	2e-13	3.75e-47	3.28e-11
TF6_00001_4994129_A	1	4994129	0.976019	1	1	1	0.923077	0.981818	0.985714	0.93617	0.977273	2	C	A	0.265356	0.266667	0	0.333333	0.166667	0.333333	0.251208	0.136364	0.418605	0.734644	0.733333	1	0.666667	0.833333	0.666667	0.748792	0.863636	0.581395	108	4	0	6	4	18	52	6	18	1.65e-90	0.000107511	1	2.21e-05	9.63e-07	2e-13	6.2e-47	3.28e-11
TF6_00001_4994129_B	1	4994129	0.976019	1	1	1	0.923077	0.981818	0.985714	0.93617	0.977273	2	A	C	0.223587	0.2	0.5	0.222222	0.416667	0.203704	0.198068	0.295455	0.186047	0.776413	0.8	0.5	0.777778	0.583333	0.796296	0.801932	0.704545	0.813953	91	3	1	4	10	11	41	13	8	1.65e-90	0.000107511	0.157298	2.21e-05	9.63e-07	2e-13	6.2e-47	3.28e-11
TF6_00001_4994129_C	1	4994129	0.976019	1	1	1	0.923077	0.981818	0.985714	0.93617	0.977273	2	A	C	0.0786241	0	0	0.111111	0.166667	0.037037	0.0676328	0.181818	0.0465116	0.921376	1	1	0.888889	0.833333	0.962963	0.932367	0.818182	0.953488	32	0	0	2	4	2	14	8	2	1.65e-90	1	1	2.21e-05	9.63e-07	2e-13	6.2e-47	3.28e-11
TF6_00001_4994145_B	1	4994145	0.976019	1	1	1	1	0.963636	0.980952	0.93617	0.977273	2	C	A	0.144963	0.133333	0	0.222222	0.0769231	0.283019	0.126214	0	0.232558	0.855037	0.866667	1	0.777778	0.923077	0.716981	0.873786	1	0.767442	59	2	0	4	2	15	26	0	10	1.65e-90	0.000107511	1	2.21e-05	3.41e-07	3.34e-13	1.02e-46	1
TF6_00001_4994145_C	1	4994145	0.976019	1	1	1	1	0.963636	0.980952	0.93617	0.977273	2	C	A	0.346437	0.4	0	0.5	0.153846	0.528302	0.315534	0.0681818	0.604651	0.653563	0.6	1	0.5	0.846154	0.471698	0.684466	0.931818	0.395349	141	6	0	9	4	28	65	3	26	1.65e-90	0.000107511	1	2.21e-05	3.41e-07	3.34e-13	1.02e-46	3.28e-11
TF6_00001_4994145_D	1	4994145	0.976019	1	1	1	1	0.963636	0.980952	0.93617	0.977273	2	A	C	0.383292	0.533333	1	0.444444	0.769231	0.226415	0.339806	0.636364	0.186047	0.616708	0.466667	0	0.555556	0.230769	0.773585	0.660194	0.363636	0.813953	156	8	2	8	20	12	70	28	8	1.65e-90	0.000107511	1	2.21e-05	3.41e-07	3.34e-13	1.02e-46	3.28e-11
TF6_00001_4994145_E	1	4994145	0.976019	1	1	1	1	0.963636	0.980952	0.93617	0.977273	2	A	C	0.125307	0.0666667	0	0.277778	0.346154	0.0943396	0.0970874	0.181818	0.0697674	0.874693	0.933333	1	0.722222	0.653846	0.90566	0.902913	0.818182	0.930233	51	1	0	5	9	5	20	8	3	1.65e-90	0.000107511	1	2.21e-05	3.41e-07	3.34e-13	1.02e-46	3.28e-11
TF6_00001_4994146_A	1	4994146	0.978417	1	1	1	0.923077	0.981818	0.990476	0.93617	0.977273	2	A	C	0.438725	0.333333	0.5	0.388889	0.333333	0.444444	0.413462	0.636364	0.465116	0.561275	0.666667	0.5	0.611111	0.666667	0.555556	0.586538	0.363636	0.534884	179	5	1	7	8	24	86	28	20	9.99e-91	0.000107511	0.157298	2.21e-05	9.63e-07	2e-13	3.75e-47	3.28e-11
TF6_00001_4994146_B	1	4994146	0.978417	1	1	1	0.923077	0.981818	0.990476	0.93617	0.977273	2	A	C	0.0735294	0	0	0.111111	0.208333	0.0740741	0.0528846	0.136364	0.0465116	0.926471	1	1	0.888889	0.791667	0.925926	0.947115	0.863636	0.953488	30	0	0	2	5	4	11	6	2	9.99e-91	1	1	2.21e-05	9.63e-07	2e-13	3.75e-47	3.28e-11
TF6_00001_5012323_F	1	5012323	0.932854	0.933333	1	0.944444	0.961538	0.927273	0.947619	0.829787	0.954545	2	C	A	0.0771208	0.0714286	0.5	0.0588235	0.08	0.117647	0.0653266	0.128205	0.0238095	0.922879	0.928571	0.5	0.941176	0.92	0.882353	0.934673	0.871795	0.97619	30	1	1	1	2	6	13	5	1	1.37e-86	0.000182811	0.157298	3.74e-05	5.73e-07	9.24e-13	3.45e-45	4.24e-10
TF6_00001_5012413_A	1	5012413	0.940048	1	1	1	0.923077	0.945455	0.933333	0.914894	0.954545	2	A	C	0.392857	0.333333	0.5	0.222222	0.541667	0.423077	0.352041	0.72093	0.214286	0.607143	0.666667	0.5	0.777778	0.458333	0.576923	0.647959	0.27907	0.785714	154	5	1	4	13	22	69	31	9	3.04e-87	0.000107511	0.157298	2.21e-05	9.63e-07	5.55e-13	1.56e-44	5.47e-11
TF6_00001_5012413_B	1	5012413	0.940048	1	1	1	0.923077	0.945455	0.933333	0.914894	0.954545	2	A	C	0.0841837	0.0666667	0	0.0555556	0.208333	0.0576923	0.0408163	0.302326	0.047619	0.915816	0.933333	1	0.944444	0.791667	0.942308	0.959184	0.697674	0.952381	33	1	0	1	5	3	8	13	2	3.04e-87	0.000107511	1	2.21e-05	9.63e-07	5.55e-13	1.56e-44	5.47e-11
TF6_00001_5012422_F	1	5012422	0.94964	1	1	1	1	0.927273	0.942857	0.957447	0.931818	2	C	A	0.313131	0.6	0	0.333333	0.230769	0.490196	0.217172	0.377778	0.439024	0.686869	0.4	1	0.666667	0.769231	0.509804	0.782828	0.622222	0.560976	124	9	0	6	6	25	43	17	18	4.09e-88	0.000107511	1	2.21e-05	3.41e-07	9.24e-13	5.71e-45	1.97e-11
TF6_00001_5012447_D	1	5012447	0.94964	1	1	1	1	0.945455	0.938095	0.957447	0.931818	2	C	A	0.174242	0.133333	0	0.333333	0.115385	0.0769231	0.22335	0.111111	0.121951	0.825758	0.866667	1	0.666667	0.884615	0.923077	0.77665	0.888889	0.878049	69	2	0	6	3	4	44	5	5	4.09e-88	0.000107511	1	2.21e-05	3.41e-07	5.55e-13	9.43e-45	1.97e-11
TF6_00001_5012447_E	1	5012447	0.94964	1	1	1	1	0.945455	0.938095	0.957447	0.931818	2	C	A	0.479798	0.4	0.5	0.722222	0.269231	0.403846	0.553299	0.266667	0.512195	0.520202	0.6	0.5	0.277778	0.730769	0.596154	0.446701	0.733333	0.487805	190	6	1	13	7	21	109	12	21	4.09e-88	0.000107511	0.157298	2.21e-05	3.41e-07	5.55e-13	9.43e-45	1.97e-11
TF6_00001_5012447_F	1	5012447	0.94964	1	1	1	1	0.945455	0.938095	0.957447	0.931818	2	A	C	0.186869	0.4	0	0.111111	0.269231	0.230769	0.13198	0.288889	0.195122	0.813131	0.6	1	0.888889	0.730769	0.769231	0.86802	0.711111	0.804878	74	6	0	2	7	12	26	13	8	4.09e-88	0.000107511	1	2.21e-05	3.41e-07	5.55e-13	9.43e-45	1.97e-11
TF6_00001_5037408_D	1	5037408	0.923261	0.933333	1	0.888889	1	0.854545	0.942857	0.829787	0.977273	2	C	A	0.171429	0.142857	0	0.125	0.230769	0.191489	0.207071	0.128205	0.0232558	0.828571	0.857143	1	0.875	0.769231	0.808511	0.792929	0.871795	0.976744	66	2	0	2	6	9	41	5	1	1.01e-85	0.000182811	1	6.33e-05	3.41e-07	7.1e-12	5.71e-45	4.24e-10
TF6_00001_5037408_E	1	5037408	0.923261	0.933333	1	0.888889	1	0.854545	0.942857	0.829787	0.977273	2	C	A	0.451948	0.285714	0.5	0.375	0.5	0.553191	0.494949	0.461538	0.186047	0.548052	0.714286	0.5	0.625	0.5	0.446809	0.505051	0.538462	0.813953	174	4	1	6	13	26	98	18	8	1.01e-85	0.000182811	0.157298	6.33e-05	3.41e-07	7.1e-12	5.71e-45	4.24e-10
TF6_00001_5037408_F	1	5037408	0.923261	0.933333	1	0.888889	1	0.854545	0.942857	0.829787	0.977273	2	A	C	0.272727	0.214286	0.5	0.5	0.346154	0.191489	0.237374	0.282051	0.395349	0.727273	0.785714	0.5	0.5	0.653846	0.808511	0.762626	0.717949	0.604651	105	3	1	8	9	9	47	11	17	1.01e-85	0.000182811	0.157298	6.33e-05	3.41e-07	7.1e-12	5.71e-45	4.24e-10
TF6_00001_5041460_F	1	5041460	0.997602	1	1	0.944444	1	1	1	1	1	2	C	A	0.286058	0.0666667	0.5	0.411765	0.461538	0.218182	0.27619	0.0851064	0.545455	0.713942	0.933333	0.5	0.588235	0.538462	0.781818	0.72381	0.914894	0.454545	119	1	1	7	12	12	58	4	24	1.81e-92	0.000107511	0.157298	3.74e-05	3.41e-07	1.21e-13	1.37e-47	7.1e-12
TF6_00001_5041472_F	1	5041472	0.997602	1	1	1	1	1	0.995238	1	1	2	C	A	0.115385	0.2	0	0	0	0.0181818	0.191388	0.0638298	0.0227273	0.884615	0.8	1	1	1	0.981818	0.808612	0.93617	0.977273	48	3	0	0	0	1	40	3	1	1.81e-92	0.000107511	1	1	1	1.21e-13	2.27e-47	7.1e-12
TF6_00001_5044791_E	1	5044791	0.971223	0.933333	1	1	1	0.945455	0.97619	0.957447	0.977273	2	C	A	0.111111	0.0714286	0	0	0.115385	0.153846	0.126829	0.111111	0.0465116	0.888889	0.928571	1	1	0.884615	0.846154	0.873171	0.888889	0.953488	45	1	0	0	3	8	26	5	2	4.49e-90	0.000182811	1	1	3.41e-07	5.55e-13	1.69e-46	1.97e-11
TF6_00001_5044791_F	1	5044791	0.971223	0.933333	1	1	1	0.945455	0.97619	0.957447	0.977273	2	C	A	0.471605	0.285714	0	0.333333	0.5	0.442308	0.507317	0.6	0.325581	0.528395	0.714286	1	0.666667	0.5	0.557692	0.492683	0.4	0.674419	191	4	0	6	13	23	104	27	14	4.49e-90	0.000182811	1	2.21e-05	3.41e-07	5.55e-13	1.69e-46	1.97e-11
TF6_00001_5044818_E	1	5044818	0.973621	0.933333	1	1	1	0.963636	0.97619	0.957447	0.977273	2	C	A	0.0566502	0.214286	0	0.111111	0.0384615	0	0.0682927	0.0666667	0	0.94335	0.785714	1	0.888889	0.961538	1	0.931707	0.933333	1	23	3	0	2	1	0	14	3	0	2.72e-90	0.000182811	1	2.21e-05	3.41e-07	1	1.69e-46	1.97e-11
TF6_00001_5044818_F	1	5044818	0.973621	0.933333	1	1	1	0.963636	0.97619	0.957447	0.977273	2	C	A	0.366995	0.357143	0.5	0.444444	0.346154	0.358491	0.37561	0.533333	0.139535	0.633005	0.642857	0.5	0.555556	0.653846	0.641509	0.62439	0.466667	0.860465	149	5	1	8	9	19	77	24	6	2.72e-90	0.000182811	0.157298	2.21e-05	3.41e-07	3.34e-13	1.69e-46	1.97e-11
TF6_00001_5088036_E	1	5088036	1	1	1	1	1	1	1	1	1	2	C	A	0.0527578	0	0	0.0555556	0.0384615	0.0545455	0.0142857	0.276596	0.0227273	0.947242	1	1	0.944444	0.961538	0.945455	0.985714	0.723404	0.977273	22	0	0	1	1	3	3	13	1	1.1e-92	1	1	2.21e-05	3.41e-07	1.21e-13	1.37e-47	7.1e-12
TF6_00001_5088036_F	1	5088036	1	1	1	1	1	1	1	1	1	2	C	A	0.273381	0.266667	1	0.166667	0.5	0.381818	0.147619	0.595745	0.272727	0.726619	0.733333	0	0.833333	0.5	0.618182	0.852381	0.404255	0.727273	114	4	2	3	13	21	31	28	12	1.1e-92	0.000107511	1	2.21e-05	3.41e-07	1.21e-13	1.37e-47	7.1e-12
TF6_00001_5088088_F	1	5088088	1	1	1	1	1	1	1	1	1	2	C	A	0.170264	0.533333	0	0.277778	0.153846	0.109091	0.17619	0.191489	0.0454545	0.829736	0.466667	1	0.722222	0.846154	0.890909	0.82381	0.808511	0.954545	71	8	0	5	4	6	37	9	2	1.1e-92	0.000107511	1	2.21e-05	3.41e-07	1.21e-13	1.37e-47	7.1e-12
TF6_00001_5088240_C	1	5088240	0.990408	1	1	1	1	0.981818	0.985714	1	1	2	C	A	0.0823245	0	0.5	0.0555556	0.153846	0.148148	0.0483092	0.212766	0	0.917676	1	0.5	0.944444	0.846154	0.851852	0.951691	0.787234	1	34	0	1	1	4	8	10	10	0	8.15e-92	1	0.157298	2.21e-05	3.41e-07	2e-13	6.2e-47	7.1e-12
TF6_00001_5088240_D	1	5088240	0.990408	1	1	1	1	0.981818	0.985714	1	1	2	C	A	0.256659	0.133333	0.5	0.166667	0.384615	0.277778	0.246377	0.425532	0.0909091	0.743341	0.866667	0.5	0.833333	0.615385	0.722222	0.753623	0.574468	0.909091	106	2	1	3	10	15	51	20	4	8.15e-92	0.000107511	0.157298	2.21e-05	3.41e-07	2e-13	6.2e-47	7.1e-12
TF6_00001_5088240_E	1	5088240	0.990408	1	1	1	1	0.981818	0.985714	1	1	2	A	C	0.445521	0.533333	0.5	0.611111	0.346154	0.314815	0.434783	0.319149	0.75	0.554479	0.466667	0.5	0.388889	0.653846	0.685185	0.565217	0.680851	0.25	184	8	1	11	9	17	90	15	33	8.15e-92	0.000107511	0.157298	2.21e-05	3.41e-07	2e-13	6.2e-47	7.1e-12
TF6_00001_5088240_F	1	5088240	0.990408	1	1	1	1	0.981818	0.985714	1	1	2	A	C	0.140436	0.266667	0	0.0555556	0.153846	0.0925926	0.111111	0.0425532	0.431818	0.859564	0.733333	1	0.944444	0.846154	0.907407	0.888889	0.957447	0.568182	58	4	0	1	4	5	23	2	19	8.15e-92	0.000107511	1	2.21e-05	3.41e-07	2e-13	6.2e-47	7.1e-12
TF6_00001_5088241_F	1	5088241	0.997602	1	1	1	1	1	0.995238	1	1	2	C	A	0.0745192	0.0666667	0	0.0555556	0.0384615	0.0909091	0.062201	0.170213	0.0454545	0.925481	0.933333	1	0.944444	0.961538	0.909091	0.937799	0.829787	0.954545	31	1	0	1	1	5	13	8	2	1.81e-92	0.000107511	1	2.21e-05	3.41e-07	1.21e-13	2.27e-47	7.1e-12
TF6_00001_5088258_F	1	5088258	0.997602	1	1	1	1	1	0.995238	1	1	2	C	A	0.144231	0	0	0	0	0.0181818	0.282297	0	0	0.855769	1	1	1	1	0.981818	0.717703	1	1	60	0	0	0	0	1	59	0	0	1.81e-92	1	1	1	1	1.21e-13	2.27e-47	1
TF6_00001_5120546_F	1	5120546	0.935252	1	1	0.944444	0.769231	0.927273	0.957143	0.914894	0.931818	2	C	A	0.0974359	0.0666667	0	0.117647	0	0.117647	0.0696517	0.139535	0.219512	0.902564	0.933333	1	0.882353	1	0.882353	0.930348	0.860465	0.780488	38	1	0	2	0	6	14	6	9	8.28e-87	0.000107511	1	3.74e-05	1	9.24e-13	1.26e-45	5.47e-11
TF6_00001_5158747_D	1	5158747	0.928058	0.866667	1	0.888889	0.884615	0.909091	0.966667	0.829787	0.931818	2	C	A	0.0878553	0.384615	0	0	0.217391	0.12	0.0492611	0.0512821	0.146341	0.912145	0.615385	1	1	0.782609	0.88	0.950739	0.948718	0.853659	34	5	0	0	5	6	10	2	6	3.72e-86	0.000311491	1	1	1.62e-06	1.54e-12	4.63e-46	4.24e-10
TF6_00001_5158747_E	1	5158747	0.928058	0.866667	1	0.888889	0.884615	0.909091	0.966667	0.829787	0.931818	2	C	A	0.30491	0.384615	0	0.1875	0.608696	0.36	0.231527	0.358974	0.414634	0.69509	0.615385	1	0.8125	0.391304	0.64	0.768473	0.641026	0.585366	118	5	0	3	14	18	47	14	17	3.72e-86	0.000311491	1	6.33e-05	1.62e-06	1.54e-12	4.63e-46	4.24e-10
TF6_00001_5158747_F	1	5158747	0.928058	0.866667	1	0.888889	0.884615	0.909091	0.966667	0.829787	0.931818	2	A	C	0.330749	0.461538	0	0.5	0.130435	0.24	0.413793	0.25641	0.121951	0.669251	0.538462	1	0.5	0.869565	0.76	0.586207	0.74359	0.878049	128	6	0	8	3	12	84	10	5	3.72e-86	0.000311491	1	6.33e-05	1.62e-06	1.54e-12	4.63e-46	4.24e-10
TF6_00001_5158777_A	1	5158777	0.942446	0.866667	1	0.944444	0.923077	0.945455	0.971429	0.829787	0.954545	2	C	A	0.43257	0.461538	0.5	0.588235	0.166667	0.326923	0.529412	0.282051	0.309524	0.56743	0.538462	0.5	0.411765	0.833333	0.673077	0.470588	0.717949	0.690476	170	6	1	10	4	17	108	11	13	1.84e-87	0.000311491	0.157298	3.74e-05	9.63e-07	5.55e-13	2.8e-46	4.24e-10
TF6_00001_5158777_B	1	5158777	0.942446	0.866667	1	0.944444	0.923077	0.945455	0.971429	0.829787	0.954545	2	A	C	0.229008	0.384615	0	0.117647	0.541667	0.346154	0.147059	0.307692	0.238095	0.770992	0.615385	1	0.882353	0.458333	0.653846	0.852941	0.692308	0.761905	90	5	0	2	13	18	30	12	10	1.84e-87	0.000311491	1	3.74e-05	9.63e-07	5.55e-13	2.8e-46	4.24e-10
TF6_00001_5158777_C	1	5158777	0.942446	0.866667	1	0.944444	0.923077	0.945455	0.971429	0.829787	0.954545	2	A	C	0.0610687	0.230769	0	0.0588235	0.125	0.115385	0.0245098	0.025641	0.119048	0.938931	0.769231	1	0.941176	0.875	0.884615	0.97549	0.974359	0.880952	24	3	0	1	3	6	5	1	5	1.84e-87	0.000311491	1	3.74e-05	9.63e-07	5.55e-13	2.8e-46	4.24e-10
TF6_00001_5248053_E	1	5248053	0.959233	1	1	0.944444	0.961538	0.981818	0.961905	0.914894	0.954545	2	C	A	0.1775	0.0666667	0.5	0.294118	0	0.166667	0.242574	0.139535	0	0.8225	0.933333	0.5	0.705882	1	0.833333	0.757426	0.860465	1	71	1	1	5	0	9	49	6	0	5.51e-89	0.000107511	0.157298	3.74e-05	1	2e-13	7.65e-46	5.47e-11
TF6_00001_5248053_F	1	5248053	0.959233	1	1	0.944444	0.961538	0.981818	0.961905	0.914894	0.954545	2	A	C	0.4225	0.6	0	0.470588	0.52	0.407407	0.321782	0.581395	0.642857	0.5775	0.4	1	0.529412	0.48	0.592593	0.678218	0.418605	0.357143	169	9	0	8	13	22	65	25	27	5.51e-89	0.000107511	1	3.74e-05	5.73e-07	2e-13	7.65e-46	5.47e-11
TF6_00001_5248076_F	1	5248076	0.964029	1	1	0.944444	1	0.981818	0.961905	0.93617	0.954545	2	C	A	0.261194	0.133333	0	0	0.153846	0.222222	0.346535	0.295455	0.0952381	0.738806	0.866667	1	1	0.846154	0.777778	0.653465	0.704545	0.904762	105	2	0	0	4	12	70	13	4	2.02e-89	0.000107511	1	1	3.41e-07	2e-13	7.65e-46	3.28e-11
TF6_00001_5248090_B	1	5248090	0.944844	1	1	0.944444	1	0.981818	0.928571	0.93617	0.931818	2	C	A	0.124365	0.133333	0.5	0.0588235	0.0384615	0.111111	0.138462	0.181818	0.0731707	0.875635	0.866667	0.5	0.941176	0.961538	0.888889	0.861538	0.818182	0.926829	49	2	1	1	1	6	27	8	3	1.11e-87	0.000107511	0.157298	3.74e-05	3.41e-07	2e-13	2.58e-44	3.28e-11
TF6_00001_5248090_C	1	5248090	0.944844	1	1	0.944444	1	0.981818	0.928571	0.93617	0.931818	2	C	A	0.284264	0.333333	1	0.117647	0.115385	0.388889	0.297436	0.363636	0.121951	0.715736	0.666667	0	0.882353	0.884615	0.611111	0.702564	0.636364	0.878049	112	5	2	2	3	21	58	16	5	1.11e-87	0.000107511	1	3.74e-05	3.41e-07	2e-13	2.58e-44	3.28e-11
TF6_00001_5248090_D	1	5248090	0.944844	1	1	0.944444	1	0.981818	0.928571	0.93617	0.931818	2	A	C	0.43401	0.466667	0	0.529412	0.615385	0.37037	0.410256	0.295455	0.634146	0.56599	0.533333	1	0.470588	0.384615	0.62963	0.589744	0.704545	0.365854	171	7	0	9	16	20	80	13	26	1.11e-87	0.000107511	1	3.74e-05	3.41e-07	2e-13	2.58e-44	3.28e-11
TF6_00001_5248090_E	1	5248090	0.944844	1	1	0.944444	1	0.981818	0.928571	0.93617	0.931818	2	A	C	0.187817	0.133333	0	0.294118	0.269231	0.166667	0.128205	0.136364	0.487805	0.812183	0.866667	1	0.705882	0.730769	0.833333	0.871795	0.863636	0.512195	74	2	0	5	7	9	25	6	20	1.11e-87	0.000107511	1	3.74e-05	3.41e-07	2e-13	2.58e-44	3.28e-11
TF6_00001_5351557_D	1	5351557	0.980815	1	1	1	1	0.963636	0.980952	0.957447	1	2	C	A	0.119804	0.0666667	0	0.333333	0.0769231	0.113208	0.11165	0.155556	0.0909091	0.880196	0.933333	1	0.666667	0.923077	0.886792	0.88835	0.844444	0.909091	49	1	0	6	2	6	23	7	4	6.05e-91	0.000107511	1	2.21e-05	3.41e-07	3.34e-13	1.02e-46	1.97e-11
TF6_00001_5351557_E	1	5351557	0.980815	1	1	1	1	0.963636	0.980952	0.957447	1	2	C	A	0.371638	0.2	0	0.5	0.346154	0.283019	0.42233	0.4	0.25	0.628362	0.8	1	0.5	0.653846	0.716981	0.57767	0.6	0.75	152	3	0	9	9	15	87	18	11	6.05e-91	0.000107511	1	2.21e-05	3.41e-07	3.34e-13	1.02e-46	1.97e-11
TF6_00001_5351557_F	1	5351557	0.980815	1	1	1	1	0.963636	0.980952	0.957447	1	2	A	C	0.322738	0.466667	0.5	0.222222	0.576923	0.377358	0.213592	0.333333	0.590909	0.677262	0.533333	0.5	0.777778	0.423077	0.622642	0.786408	0.666667	0.409091	132	7	1	4	15	20	44	15	26	6.05e-91	0.000107511	0.157298	2.21e-05	3.41e-07	3.34e-13	1.02e-46	1.97e-11
TF6_00001_5351588_D	1	5351588	0.995204	1	1	1	1	1	1	0.957447	1	2	C	A	0.113253	0	0	0.0555556	0	0.0727273	0.185714	0.0222222	0.0454545	0.886747	1	1	0.944444	1	0.927273	0.814286	0.977778	0.954545	47	0	0	1	0	4	39	1	2	2.99e-92	1	1	2.21e-05	1	1.21e-13	1.37e-47	1.97e-11
TF6_00001_5351588_E	1	5351588	0.995204	1	1	1	1	1	1	0.957447	1	2	C	A	0.303614	0.133333	0.5	0.111111	0.153846	0.272727	0.433333	0.0666667	0.181818	0.696386	0.866667	0.5	0.888889	0.846154	0.727273	0.566667	0.933333	0.818182	126	2	1	2	4	15	91	3	8	2.99e-92	0.000107511	0.157298	2.21e-05	3.41e-07	1.21e-13	1.37e-47	1.97e-11
TF6_00001_5351588_F	1	5351588	0.995204	1	1	1	1	1	1	0.957447	1	2	A	C	0.373494	0.6	0	0.611111	0.461538	0.4	0.238095	0.555556	0.590909	0.626506	0.4	1	0.388889	0.538462	0.6	0.761905	0.444444	0.409091	155	9	0	11	12	22	50	25	26	2.99e-92	0.000107511	1	2.21e-05	3.41e-07	1.21e-13	1.37e-47	1.97e-11
TF6_00001_5354860_A	1	5354860	0.925659	0.933333	1	1	0.884615	0.927273	0.928571	0.93617	0.886364	2	C	A	0.0829016	0.0714286	0	0.333333	0.130435	0.0784314	0.0461538	0.0227273	0.205128	0.917098	0.928571	1	0.666667	0.869565	0.921569	0.953846	0.977273	0.794872	32	1	0	6	3	4	9	1	8	6.15e-86	0.000182811	1	2.21e-05	1.62e-06	9.24e-13	2.58e-44	3.28e-11
TF6_00001_5354860_B	1	5354860	0.925659	0.933333	1	1	0.884615	0.927273	0.928571	0.93617	0.886364	2	A	C	0.365285	0.428571	0.5	0.166667	0.217391	0.470588	0.364103	0.477273	0.25641	0.634715	0.571429	0.5	0.833333	0.782609	0.529412	0.635897	0.522727	0.74359	141	6	1	3	5	24	71	21	10	6.15e-86	0.000182811	0.157298	2.21e-05	1.62e-06	9.24e-13	2.58e-44	3.28e-11
TF6_00001_5354860_C	1	5354860	0.925659	0.933333	1	1	0.884615	0.927273	0.928571	0.93617	0.886364	2	A	C	0.137306	0.285714	0	0.0555556	0.173913	0.196078	0.14359	0.0227273	0.128205	0.862694	0.714286	1	0.944444	0.826087	0.803922	0.85641	0.977273	0.871795	53	4	0	1	4	10	28	1	5	6.15e-86	0.000182811	1	2.21e-05	1.62e-06	9.24e-13	2.58e-44	3.28e-11
TF6_00001_5354862_E	1	5354862	0.925659	0.933333	1	1	0.846154	0.945455	0.928571	0.957447	0.863636	2	C	A	0.0854922	0	0	0.111111	0.136364	0.0769231	0.0717949	0	0.263158	0.914508	1	1	0.888889	0.863636	0.923077	0.928205	1	0.736842	33	0	0	2	3	4	14	0	10	6.15e-86	1	1	2.21e-05	2.73e-06	5.55e-13	2.58e-44	1
TF6_00001_5354862_F	1	5354862	0.925659	0.933333	1	1	0.846154	0.945455	0.928571	0.957447	0.863636	2	A	C	0.321244	0.285714	0.5	0.388889	0.545455	0.365385	0.317949	0.266667	0.184211	0.678756	0.714286	0.5	0.611111	0.454545	0.634615	0.682051	0.733333	0.815789	124	4	1	7	12	19	62	12	7	6.15e-86	0.000182811	0.157298	2.21e-05	2.73e-06	5.55e-13	2.58e-44	1.97e-11
TF6_00001_5354869_F	1	5354869	0.930456	0.933333	1	1	0.884615	0.945455	0.928571	0.957447	0.886364	2	C	A	0.0798969	0.285714	0	0.111111	0.0434783	0.211538	0.0358974	0.0888889	0.0512821	0.920103	0.714286	1	0.888889	0.956522	0.788462	0.964103	0.911111	0.948718	31	4	0	2	1	11	7	4	2	2.26e-86	0.000182811	1	2.21e-05	1.62e-06	5.55e-13	2.58e-44	1.97e-11
TF6_00001_5437061_F	1	5437061	0.992806	0.933333	1	0.944444	1	1	0.995238	1	1	2	C	A	0.0555556	0.214286	0	0.176471	0.230769	0.0181818	0.0382775	0.0212766	0.0227273	0.944444	0.785714	1	0.823529	0.769231	0.981818	0.961722	0.978723	0.977273	23	3	0	3	6	1	8	1	1	4.94e-92	0.000182811	1	3.74e-05	3.41e-07	1.21e-13	2.27e-47	7.1e-12
TF6_00001_5438378_E	1	5438378	0.976019	1	1	1	1	0.981818	0.966667	0.978723	0.977273	2	C	A	0.144963	0.4	0.5	0.111111	0.115385	0.222222	0.1133	0.152174	0.116279	0.855037	0.6	0.5	0.888889	0.884615	0.777778	0.8867	0.847826	0.883721	59	6	1	2	3	12	23	7	5	1.65e-90	0.000107511	0.157298	2.21e-05	3.41e-07	2e-13	4.63e-46	1.18e-11
TF6_00001_5438378_F	1	5438378	0.976019	1	1	1	1	0.981818	0.966667	0.978723	0.977273	2	C	A	0.447174	0.733333	1	0.722222	0.269231	0.518519	0.35468	0.521739	0.581395	0.552826	0.266667	0	0.277778	0.730769	0.481481	0.64532	0.478261	0.418605	182	11	2	13	7	28	72	24	25	1.65e-90	0.000107511	1	2.21e-05	3.41e-07	2e-13	4.63e-46	1.18e-11
TF6_00001_5438381_F	1	5438381	0.976019	1	1	1	1	0.981818	0.966667	0.978723	0.977273	2	C	A	0.280098	0.4	0.5	0.277778	0.153846	0.222222	0.285714	0.456522	0.162791	0.719902	0.6	0.5	0.722222	0.846154	0.777778	0.714286	0.543478	0.837209	114	6	1	5	4	12	58	21	7	1.65e-90	0.000107511	0.157298	2.21e-05	3.41e-07	2e-13	4.63e-46	1.18e-11
TF6_00001_5438410_F	1	5438410	0.976019	1	1	1	1	0.981818	0.966667	0.978723	0.977273	2	C	A	0.110565	0.0666667	0	0.0555556	0.269231	0.037037	0.0935961	0.152174	0.186047	0.889435	0.933333	1	0.944444	0.730769	0.962963	0.906404	0.847826	0.813953	45	1	0	1	7	2	19	7	8	1.65e-90	0.000107511	1	2.21e-05	3.41e-07	2e-13	4.63e-46	1.18e-11
TF6_00001_5438423_E	1	5438423	0.973621	1	1	1	1	0.981818	0.961905	0.978723	0.977273	2	C	A	0.135468	0	0	0.444444	0.576923	0.111111	0.0594059	0.173913	0.139535	0.864532	1	1	0.555556	0.423077	0.888889	0.940594	0.826087	0.860465	55	0	0	8	15	6	12	8	6	2.72e-90	1	1	2.21e-05	3.41e-07	2e-13	7.65e-46	1.18e-11
TF6_00001_5438423_F	1	5438423	0.973621	1	1	1	1	0.981818	0.961905	0.978723	0.977273	2	A	C	0.480296	0.533333	1	0.333333	0.153846	0.5	0.509901	0.5	0.511628	0.519704	0.466667	0	0.666667	0.846154	0.5	0.490099	0.5	0.488372	195	8	2	6	4	27	103	23	22	2.72e-90	0.000107511	1	2.21e-05	3.41e-07	2e-13	7.65e-46	1.18e-11
TF6_00001_5438431_E	1	5438431	0.961631	0.933333	1	1	0.961538	0.981818	0.947619	0.978723	0.977273	2	C	A	0.102244	0.214286	0	0.111111	0.04	0.0555556	0.105528	0.108696	0.139535	0.897756	0.785714	1	0.888889	0.96	0.944444	0.894472	0.891304	0.860465	41	3	0	2	1	3	21	5	6	3.34e-89	0.000182811	1	2.21e-05	5.73e-07	2e-13	3.45e-45	1.18e-11
TF6_00001_5450668_F	1	5450668	0.990408	0.933333	1	1	1	0.981818	0.995238	0.978723	1	2	C	A	0.288136	0.571429	0.5	0.222222	0.269231	0.37037	0.22488	0.391304	0.318182	0.711864	0.428571	0.5	0.777778	0.730769	0.62963	0.77512	0.608696	0.681818	119	8	1	4	7	20	47	18	14	8.15e-92	0.000182811	0.157298	2.21e-05	3.41e-07	2e-13	2.27e-47	1.18e-11
TF6_00001_5450691_E	1	5450691	0.98801	0.933333	1	1	1	0.981818	0.995238	0.978723	0.977273	2	C	A	0.145631	0.285714	0	0.111111	0.0384615	0.166667	0.157895	0.0869565	0.162791	0.854369	0.714286	1	0.888889	0.961538	0.833333	0.842105	0.913043	0.837209	60	4	0	2	1	9	33	4	7	1.35e-91	0.000182811	1	2.21e-05	3.41e-07	2e-13	2.27e-47	1.18e-11
TF6_00001_5450691_F	1	5450691	0.98801	0.933333	1	1	1	0.981818	0.995238	0.978723	0.977273	2	A	C	0.461165	0.285714	1	0.5	0.538462	0.425926	0.4689	0.478261	0.418605	0.538835	0.714286	0	0.5	0.461538	0.574074	0.5311	0.521739	0.581395	190	4	2	9	14	23	98	22	18	1.35e-91	0.000182811	1	2.21e-05	3.41e-07	2e-13	2.27e-47	1.18e-11
TF6_00001_5450700_D	1	5450700	0.985612	0.933333	1	1	1	0.963636	0.990476	0.978723	1	2	C	A	0.0729927	0.142857	0	0.111111	0.115385	0.113208	0.0384615	0.173913	0.0227273	0.927007	0.857143	1	0.888889	0.884615	0.886792	0.961538	0.826087	0.977273	30	2	0	2	3	6	8	8	1	2.22e-91	0.000182811	1	2.21e-05	3.41e-07	3.34e-13	3.75e-47	1.18e-11
TF6_00001_5450700_E	1	5450700	0.985612	0.933333	1	1	1	0.963636	0.990476	0.978723	1	2	C	A	0.245742	0.285714	0.5	0.277778	0.346154	0.301887	0.163462	0.521739	0.181818	0.754258	0.714286	0.5	0.722222	0.653846	0.698113	0.836538	0.478261	0.818182	101	4	1	5	9	16	34	24	8	2.22e-91	0.000182811	0.157298	2.21e-05	3.41e-07	3.34e-13	3.75e-47	1.18e-11
TF6_00001_5450700_F	1	5450700	0.985612	0.933333	1	1	1	0.963636	0.990476	0.978723	1	2	A	C	0.374696	0.428571	0	0.277778	0.192308	0.358491	0.408654	0.152174	0.613636	0.625304	0.571429	1	0.722222	0.807692	0.641509	0.591346	0.847826	0.386364	154	6	0	5	5	19	85	7	27	2.22e-91	0.000182811	1	2.21e-05	3.41e-07	3.34e-13	3.75e-47	1.18e-11
TF6_00001_5450731_A	1	5450731	0.990408	0.933333	1	1	1	0.981818	0.995238	0.978723	1	2	C	A	0.42615	0.214286	0	0.222222	0.423077	0.333333	0.569378	0.326087	0.136364	0.57385	0.785714	1	0.777778	0.576923	0.666667	0.430622	0.673913	0.863636	176	3	0	4	11	18	119	15	6	8.15e-92	0.000182811	1	2.21e-05	3.41e-07	2e-13	2.27e-47	1.18e-11
TF6_00001_5450731_B	1	5450731	0.990408	0.933333	1	1	1	0.981818	0.995238	0.978723	1	2	A	C	0.145278	0.214286	0	0.222222	0.269231	0.166667	0.0574163	0.152174	0.409091	0.854722	0.785714	1	0.777778	0.730769	0.833333	0.942584	0.847826	0.590909	60	3	0	4	7	9	12	7	18	8.15e-92	0.000182811	1	2.21e-05	3.41e-07	2e-13	2.27e-47	1.18e-11
TF6_00001_5538789_B	1	5538789	0.98801	1	1	1	1	1	0.990476	0.978723	0.954545	2	A	C	0.123786	0.2	0	0	0.0769231	0.0727273	0.163462	0.108696	0.0714286	0.876214	0.8	1	1	0.923077	0.927273	0.836538	0.891304	0.928571	51	3	0	0	2	4	34	5	3	1.35e-91	0.000107511	1	1	3.41e-07	1.21e-13	3.75e-47	1.18e-11
TF6_00001_5538826_C	1	5538826	0.983213	1	1	1	1	1	0.985714	0.978723	0.931818	2	C	A	0.0731707	0	0	0.166667	0.0384615	0.0727273	0.0628019	0.108696	0.097561	0.926829	1	1	0.833333	0.961538	0.927273	0.937198	0.891304	0.902439	30	0	0	3	1	4	13	5	4	3.67e-91	1	1	2.21e-05	3.41e-07	1.21e-13	6.2e-47	1.18e-11
TF6_00001_5538826_D	1	5538826	0.983213	1	1	1	1	1	0.985714	0.978723	0.931818	2	C	A	0.265854	0.266667	0	0.222222	0.384615	0.145455	0.2657	0.326087	0.317073	0.734146	0.733333	1	0.777778	0.615385	0.854545	0.7343	0.673913	0.682927	109	4	0	4	10	8	55	15	13	3.67e-91	0.000107511	1	2.21e-05	3.41e-07	1.21e-13	6.2e-47	1.18e-11
TF6_00001_5538826_E	1	5538826	0.983213	1	1	1	1	1	0.985714	0.978723	0.931818	2	A	C	0.397561	0.4	0.5	0.555556	0.346154	0.509091	0.36715	0.434783	0.317073	0.602439	0.6	0.5	0.444444	0.653846	0.490909	0.63285	0.565217	0.682927	163	6	1	10	9	28	76	20	13	3.67e-91	0.000107511	0.157298	2.21e-05	3.41e-07	1.21e-13	6.2e-47	1.18e-11
TF6_00001_5538826_F	1	5538826	0.983213	1	1	1	1	1	0.985714	0.978723	0.931818	2	A	C	0.1	0.2	0.5	0.111111	0.230769	0.2	0.0386473	0.173913	0.0487805	0.9	0.8	0.5	0.888889	0.769231	0.8	0.961353	0.826087	0.95122	41	3	1	2	6	11	8	8	2	3.67e-91	0.000107511	0.157298	2.21e-05	3.41e-07	1.21e-13	6.2e-47	1.18e-11
TF6_00001_5538871_F	1	5538871	0.961631	1	1	1	1	0.963636	0.957143	0.957447	0.931818	2	C	A	0.0548628	0.0666667	0	0.0555556	0	0.0377358	0.0746269	0.0444444	0.0243902	0.945137	0.933333	1	0.944444	1	0.962264	0.925373	0.955556	0.97561	22	1	0	1	0	2	15	2	1	3.34e-89	0.000107511	1	2.21e-05	1	3.34e-13	1.26e-45	1.97e-11
TF6_00001_5589587_F	1	5589587	0.971223	0.933333	1	1	1	0.963636	0.97619	0.93617	0.977273	2	C	A	0.0617284	0	0	0.0555556	0.0384615	0.150943	0.0146341	0.0227273	0.255814	0.938272	1	1	0.944444	0.961538	0.849057	0.985366	0.977273	0.744186	25	0	0	1	1	8	3	1	11	4.49e-90	1	1	2.21e-05	3.41e-07	3.34e-13	1.69e-46	3.28e-11
TF6_00001_5589636_D	1	5589636	0.966427	0.933333	1	1	0.961538	0.981818	0.971429	0.914894	0.977273	2	C	A	0.08933	0.0714286	0	0.0555556	0.08	0.0925926	0.117647	0.0465116	0.0232558	0.91067	0.928571	1	0.944444	0.92	0.907407	0.882353	0.953488	0.976744	36	1	0	1	2	5	24	2	1	1.22e-89	0.000182811	1	2.21e-05	5.73e-07	2e-13	2.8e-46	5.47e-11
TF6_00001_5589636_E	1	5589636	0.966427	0.933333	1	1	0.961538	0.981818	0.971429	0.914894	0.977273	2	C	A	0.37469	0.214286	0.5	0.333333	0.24	0.37037	0.465686	0.325581	0.139535	0.62531	0.785714	0.5	0.666667	0.76	0.62963	0.534314	0.674419	0.860465	151	3	1	6	6	20	95	14	6	1.22e-89	0.000182811	0.157298	2.21e-05	5.73e-07	2e-13	2.8e-46	5.47e-11
TF6_00001_5589636_F	1	5589636	0.966427	0.933333	1	1	0.961538	0.981818	0.971429	0.914894	0.977273	2	A	C	0.228288	0.428571	0	0.277778	0.16	0.222222	0.142157	0.325581	0.511628	0.771712	0.571429	1	0.722222	0.84	0.777778	0.857843	0.674419	0.488372	92	6	0	5	4	12	29	14	22	1.22e-89	0.000182811	1	2.21e-05	5.73e-07	2e-13	2.8e-46	5.47e-11
TF6_00001_5589637_D	1	5589637	0.968825	0.933333	1	1	1	0.963636	0.97619	0.93617	0.954545	2	C	A	0.141089	0.0714286	0	0.166667	0.115385	0.113208	0.146341	0.204545	0.119048	0.858911	0.928571	1	0.833333	0.884615	0.886792	0.853659	0.795455	0.880952	57	1	0	3	3	6	30	9	5	7.42e-90	0.000182811	1	2.21e-05	3.41e-07	3.34e-13	1.69e-46	3.28e-11
TF6_00001_5589637_E	1	5589637	0.968825	0.933333	1	1	1	0.963636	0.97619	0.93617	0.954545	2	C	A	0.339109	0.0714286	0	0.166667	0.461538	0.358491	0.356098	0.454545	0.214286	0.660891	0.928571	1	0.833333	0.538462	0.641509	0.643902	0.545455	0.785714	137	1	0	3	12	19	73	20	9	7.42e-90	0.000182811	1	2.21e-05	3.41e-07	3.34e-13	1.69e-46	3.28e-11
TF6_00001_5589637_F	1	5589637	0.968825	0.933333	1	1	1	0.963636	0.97619	0.93617	0.954545	2	A	C	0.225248	0.571429	0	0.444444	0.269231	0.301887	0.17561	0.0909091	0.285714	0.774752	0.428571	1	0.555556	0.730769	0.698113	0.82439	0.909091	0.714286	91	8	0	8	7	16	36	4	12	7.42e-90	0.000182811	1	2.21e-05	3.41e-07	3.34e-13	1.69e-46	3.28e-11
TF6_00001_5589643_F	1	5589643	0.973621	0.933333	1	1	1	0.981818	0.97619	0.93617	0.977273	2	C	A	0.278325	0.285714	1	0.111111	0.0769231	0.148148	0.42439	0.113636	0.0697674	0.721675	0.714286	0	0.888889	0.923077	0.851852	0.57561	0.886364	0.930233	113	4	2	2	2	8	87	5	3	2.72e-90	0.000182811	1	2.21e-05	3.41e-07	2e-13	1.69e-46	3.28e-11
TF6_00001_5600994_D	1	5600994	0.942446	0.933333	1	0.944444	1	0.963636	0.938095	0.87234	0.977273	2	C	A	0.0712468	0.0714286	0	0.235294	0	0.0377358	0.0964467	0	0.0465116	0.928753	0.928571	1	0.764706	1	0.962264	0.903553	1	0.953488	28	1	0	4	0	2	19	0	2	1.84e-87	0.000182811	1	3.74e-05	1	3.34e-13	9.43e-45	1
TF6_00001_5600994_E	1	5600994	0.942446	0.933333	1	0.944444	1	0.963636	0.938095	0.87234	0.977273	2	C	A	0.208651	0.142857	0.5	0.411765	0.0769231	0.0943396	0.28934	0.0731707	0.116279	0.791349	0.857143	0.5	0.588235	0.923077	0.90566	0.71066	0.926829	0.883721	82	2	1	7	2	5	57	3	5	1.84e-87	0.000182811	0.157298	3.74e-05	3.41e-07	3.34e-13	9.43e-45	1.52e-10
TF6_00001_5600994_F	1	5600994	0.942446	0.933333	1	0.944444	1	0.963636	0.938095	0.87234	0.977273	2	A	C	0.463104	0.571429	0	0.411765	0.576923	0.622642	0.314721	0.658537	0.697674	0.536896	0.428571	1	0.588235	0.423077	0.377358	0.685279	0.341463	0.302326	182	8	0	7	15	33	62	27	30	1.84e-87	0.000182811	1	3.74e-05	3.41e-07	3.34e-13	9.43e-45	1.52e-10
TF6_00001_5600995_F	1	5600995	0.93765	0.933333	1	0.944444	0.961538	0.963636	0.933333	0.87234	0.977273	2	C	A	0.248082	0.285714	0	0	0.12	0.283019	0.306122	0.292683	0.0697674	0.751918	0.714286	1	1	0.88	0.716981	0.693878	0.707317	0.930233	97	4	0	0	3	15	60	12	3	5.01e-87	0.000182811	1	1	5.73e-07	3.34e-13	1.56e-44	1.52e-10
TF6_00001_5601027_A	1	5601027	0.928058	0.933333	1	0.944444	0.961538	0.963636	0.919048	0.851064	0.977273	2	C	A	0.18863	0.357143	0.5	0.470588	0.12	0.188679	0.150259	0.05	0.348837	0.81137	0.642857	0.5	0.529412	0.88	0.811321	0.849741	0.95	0.651163	73	5	1	8	3	10	29	2	15	3.72e-86	0.000182811	0.157298	3.74e-05	5.73e-07	3.34e-13	7.04e-44	2.54e-10
TF6_00001_5601027_B	1	5601027	0.928058	0.933333	1	0.944444	0.961538	0.963636	0.919048	0.851064	0.977273	2	C	A	0.485788	0.785714	1	0.588235	0.32	0.490566	0.42487	0.4	0.767442	0.514212	0.214286	0	0.411765	0.68	0.509434	0.57513	0.6	0.232558	188	11	2	10	8	26	82	16	33	3.72e-86	0.000182811	1	3.74e-05	5.73e-07	3.34e-13	7.04e-44	2.54e-10
TF6_00001_5601027_C	1	5601027	0.928058	0.933333	1	0.944444	0.961538	0.963636	0.919048	0.851064	0.977273	2	A	C	0.245478	0	0	0.176471	0.2	0.207547	0.284974	0.375	0.139535	0.754522	1	1	0.823529	0.8	0.792453	0.715026	0.625	0.860465	95	0	0	3	5	11	55	15	6	3.72e-86	1	1	3.74e-05	5.73e-07	3.34e-13	7.04e-44	2.54e-10
TF6_00001_5601027_D	1	5601027	0.928058	0.933333	1	0.944444	0.961538	0.963636	0.919048	0.851064	0.977273	2	A	C	0.118863	0	0	0.117647	0.04	0.132075	0.124352	0.175	0.116279	0.881137	1	1	0.882353	0.96	0.867925	0.875648	0.825	0.883721	46	0	0	2	1	7	24	7	5	3.72e-86	1	1	3.74e-05	5.73e-07	3.34e-13	7.04e-44	2.54e-10
TF6_00001_5659907_F	1	5659907	0.944844	0.933333	1	1	0.961538	0.945455	0.919048	0.978723	1	2	C	A	0.0659898	0.214286	0	0.0555556	0.04	0.173077	0.0207254	0.130435	0.0454545	0.93401	0.785714	1	0.944444	0.96	0.826923	0.979275	0.869565	0.954545	26	3	0	1	1	9	4	6	2	1.11e-87	0.000182811	1	2.21e-05	5.73e-07	5.55e-13	7.04e-44	1.18e-11
TF6_00001_5659915_D	1	5659915	0.93765	0.933333	1	1	0.961538	0.927273	0.909524	0.978723	1	2	C	A	0.148338	0.357143	0	0.111111	0.04	0.254902	0.162304	0.0652174	0.0681818	0.851662	0.642857	1	0.888889	0.96	0.745098	0.837696	0.934783	0.931818	58	5	0	2	1	13	31	3	3	5.01e-87	0.000182811	1	2.21e-05	5.73e-07	9.24e-13	1.92e-43	1.18e-11
TF6_00001_5659915_E	1	5659915	0.93765	0.933333	1	1	0.961538	0.927273	0.909524	0.978723	1	2	C	A	0.391304	0.357143	0.5	0.5	0.36	0.45098	0.403141	0.434783	0.204545	0.608696	0.642857	0.5	0.5	0.64	0.54902	0.596859	0.565217	0.795455	153	5	1	9	9	23	77	20	9	5.01e-87	0.000182811	0.157298	2.21e-05	5.73e-07	9.24e-13	1.92e-43	1.18e-11
TF6_00001_5659915_F	1	5659915	0.93765	0.933333	1	1	0.961538	0.927273	0.909524	0.978723	1	2	A	C	0.322251	0.285714	0	0.277778	0.28	0.196078	0.340314	0.23913	0.545455	0.677749	0.714286	1	0.722222	0.72	0.803922	0.659686	0.76087	0.454545	126	4	0	5	7	10	65	11	24	5.01e-87	0.000182811	1	2.21e-05	5.73e-07	9.24e-13	1.92e-43	1.18e-11
TF6_00001_5659919_E	1	5659919	0.940048	0.933333	1	1	0.961538	0.927273	0.914286	0.978723	1	2	C	A	0.0535714	0	0	0	0.08	0.0196078	0.0572917	0.152174	0	0.946429	1	1	1	0.92	0.980392	0.942708	0.847826	1	21	0	0	0	2	1	11	7	0	3.04e-87	1	1	1	5.73e-07	9.24e-13	1.16e-43	1.18e-11
TF6_00001_5659919_F	1	5659919	0.940048	0.933333	1	1	0.961538	0.927273	0.914286	0.978723	1	2	A	C	0.469388	0.714286	0.5	0.388889	0.72	0.509804	0.34375	0.478261	0.772727	0.530612	0.285714	0.5	0.611111	0.28	0.490196	0.65625	0.521739	0.227273	184	10	1	7	18	26	66	22	34	3.04e-87	0.000182811	0.157298	2.21e-05	5.73e-07	9.24e-13	1.16e-43	1.18e-11
TF6_00001_5671853_F	1	5671853	0.983213	0.933333	1	1	1	0.981818	0.990476	0.957447	0.977273	2	C	A	0.209756	0.214286	0	0.166667	0.346154	0.185185	0.240385	0.111111	0.139535	0.790244	0.785714	1	0.833333	0.653846	0.814815	0.759615	0.888889	0.860465	86	3	0	3	9	10	50	5	6	3.67e-91	0.000182811	1	2.21e-05	3.41e-07	2e-13	3.75e-47	1.97e-11
TF6_00001_5671880_B	1	5671880	0.976019	0.933333	1	1	1	0.981818	0.980952	0.957447	0.954545	2	C	A	0.108108	0.214286	0	0.222222	0.0769231	0.0925926	0.0631068	0.0444444	0.357143	0.891892	0.785714	1	0.777778	0.923077	0.907407	0.936893	0.955556	0.642857	44	3	0	4	2	5	13	2	15	1.65e-90	0.000182811	1	2.21e-05	3.41e-07	2e-13	1.02e-46	1.97e-11
TF6_00001_5671880_C	1	5671880	0.976019	0.933333	1	1	1	0.981818	0.980952	0.957447	0.954545	2	C	A	0.289926	0.714286	0	0.444444	0.269231	0.333333	0.179612	0.311111	0.571429	0.710074	0.285714	1	0.555556	0.730769	0.666667	0.820388	0.688889	0.428571	118	10	0	8	7	18	37	14	24	1.65e-90	0.000182811	1	2.21e-05	3.41e-07	2e-13	1.02e-46	1.97e-11
TF6_00001_5671880_D	1	5671880	0.976019	0.933333	1	1	1	0.981818	0.980952	0.957447	0.954545	2	A	C	0.479115	0	1	0.388889	0.653846	0.462963	0.558252	0.422222	0.238095	0.520885	1	0	0.611111	0.346154	0.537037	0.441748	0.577778	0.761905	195	0	2	7	17	25	115	19	10	1.65e-90	1	1	2.21e-05	3.41e-07	2e-13	1.02e-46	1.97e-11
TF6_00001_5671880_E	1	5671880	0.976019	0.933333	1	1	1	0.981818	0.980952	0.957447	0.954545	2	A	C	0.169533	0	0.5	0.0555556	0.269231	0.185185	0.194175	0.133333	0.0952381	0.830467	1	0.5	0.944444	0.730769	0.814815	0.805825	0.866667	0.904762	69	0	1	1	7	10	40	6	4	1.65e-90	1	0.157298	2.21e-05	3.41e-07	2e-13	1.02e-46	1.97e-11
TF6_00001_5675153_F	1	5675153	0.985612	0.933333	1	1	1	0.981818	0.995238	0.957447	0.977273	2	C	A	0.340633	0.357143	0	0.166667	0.192308	0.314815	0.363636	0.577778	0.186047	0.659367	0.642857	1	0.833333	0.807692	0.685185	0.636364	0.422222	0.813953	140	5	0	3	5	17	76	26	8	2.22e-91	0.000182811	1	2.21e-05	3.41e-07	2e-13	2.27e-47	1.97e-11
TF6_00001_5675157_F	1	5675157	0.983213	0.866667	1	1	1	0.981818	0.995238	0.957447	0.977273	2	C	A	0.0512195	0.153846	0	0.111111	0.0769231	0.0740741	0.0239234	0.111111	0.0232558	0.94878	0.846154	1	0.888889	0.923077	0.925926	0.976077	0.888889	0.976744	21	2	0	2	2	4	5	5	1	3.67e-91	0.000311491	1	2.21e-05	3.41e-07	2e-13	2.27e-47	1.97e-11
TF6_00001_5675165_F	1	5675165	0.985612	0.933333	1	1	1	0.981818	0.995238	0.957447	0.977273	2	C	A	0.114355	0.0714286	0	0.166667	0.0769231	0.185185	0.0191388	0.111111	0.511628	0.885645	0.928571	1	0.833333	0.923077	0.814815	0.980861	0.888889	0.488372	47	1	0	3	2	10	4	5	22	2.22e-91	0.000182811	1	2.21e-05	3.41e-07	2e-13	2.27e-47	1.97e-11
TF6_00001_5675176_E	1	5675176	0.980815	0.866667	1	1	1	0.963636	0.995238	0.957447	0.977273	2	C	A	0.0733496	0	0.5	0.111111	0	0.150943	0.0669856	0.0222222	0.0930233	0.92665	1	0.5	0.888889	1	0.849057	0.933014	0.977778	0.906977	30	0	1	2	0	8	14	1	4	6.05e-91	1	0.157298	2.21e-05	1	3.34e-13	2.27e-47	1.97e-11
TF6_00001_5675176_F	1	5675176	0.980815	0.866667	1	1	1	0.963636	0.995238	0.957447	0.977273	2	C	A	0.493888	0.461538	0.5	0.444444	0.346154	0.679245	0.492823	0.444444	0.44186	0.506112	0.538462	0.5	0.555556	0.653846	0.320755	0.507177	0.555556	0.55814	202	6	1	8	9	36	103	20	19	6.05e-91	0.000311491	0.157298	2.21e-05	3.41e-07	3.34e-13	2.27e-47	1.97e-11
TF6_00001_5702833_F	1	5702833	0.923261	1	1	0.888889	0.884615	0.927273	0.942857	0.829787	0.931818	2	C	A	0.0727273	0	0	0	0.130435	0.117647	0.0606061	0.128205	0.0487805	0.927273	1	1	1	0.869565	0.882353	0.939394	0.871795	0.95122	28	0	0	0	3	6	12	5	2	1.01e-85	1	1	1	1.62e-06	9.24e-13	5.71e-45	4.24e-10
TF6_00001_5702854_D	1	5702854	0.920863	1	1	0.888889	0.846154	0.927273	0.942857	0.829787	0.931818	2	C	A	0.0859375	0.0666667	0	0	0.0454545	0.0980392	0.0707071	0.0512821	0.243902	0.914062	0.933333	1	1	0.954545	0.901961	0.929293	0.948718	0.756098	33	1	0	0	1	5	14	2	10	1.68e-85	0.000107511	1	1	2.73e-06	9.24e-13	5.71e-45	4.24e-10
TF6_00001_5702854_E	1	5702854	0.920863	1	1	0.888889	0.846154	0.927273	0.942857	0.829787	0.931818	2	C	A	0.278646	0.133333	0.5	0.0625	0.136364	0.294118	0.262626	0.230769	0.585366	0.721354	0.866667	0.5	0.9375	0.863636	0.705882	0.737374	0.769231	0.414634	107	2	1	1	3	15	52	9	24	1.68e-85	0.000107511	0.157298	6.33e-05	2.73e-06	9.24e-13	5.71e-45	4.24e-10
TF6_00001_5702854_F	1	5702854	0.920863	1	1	0.888889	0.846154	0.927273	0.942857	0.829787	0.931818	2	A	C	0.302083	0.4	0	0.4375	0.318182	0.392157	0.30303	0.179487	0.219512	0.697917	0.6	1	0.5625	0.681818	0.607843	0.69697	0.820513	0.780488	116	6	0	7	7	20	60	7	9	1.68e-85	0.000107511	1	6.33e-05	2.73e-06	9.24e-13	5.71e-45	4.24e-10
TF6_00001_5705328_E	1	5705328	0.990408	0.933333	1	1	1	0.981818	0.995238	0.978723	1	2	C	A	0.138015	0.428571	0	0.388889	0.115385	0.166667	0.0909091	0.173913	0.113636	0.861985	0.571429	1	0.611111	0.884615	0.833333	0.909091	0.826087	0.886364	57	6	0	7	3	9	19	8	5	8.15e-92	0.000182811	1	2.21e-05	3.41e-07	2e-13	2.27e-47	1.18e-11
TF6_00001_5705328_F	1	5705328	0.990408	0.933333	1	1	1	0.981818	0.995238	0.978723	1	2	A	C	0.484262	0.428571	0	0.333333	0.538462	0.444444	0.507177	0.521739	0.454545	0.515738	0.571429	1	0.666667	0.461538	0.555556	0.492823	0.478261	0.545455	200	6	0	6	14	24	106	24	20	8.15e-92	0.000182811	1	2.21e-05	3.41e-07	2e-13	2.27e-47	1.18e-11
TF6_00001_5747795_F	1	5747795	0.940048	0.933333	1	0.888889	1	0.945455	0.938095	0.93617	0.931818	2	C	A	0.288265	0.5	0.5	0.25	0.192308	0.269231	0.279188	0.386364	0.243902	0.711735	0.5	0.5	0.75	0.807692	0.730769	0.720812	0.613636	0.756098	113	7	1	4	5	14	55	17	10	3.04e-87	0.000182811	0.157298	6.33e-05	3.41e-07	5.55e-13	9.43e-45	3.28e-11
TF6_00001_5747844_F	1	5747844	0.942446	0.933333	1	0.888889	1	0.945455	0.942857	0.93617	0.931818	2	C	A	0.19084	0.357143	0	0.1875	0.192308	0.211538	0.186869	0.227273	0.097561	0.80916	0.642857	1	0.8125	0.807692	0.788462	0.813131	0.772727	0.902439	75	5	0	3	5	11	37	10	4	1.84e-87	0.000182811	1	6.33e-05	3.41e-07	5.55e-13	5.71e-45	3.28e-11
TF6_00001_5750171_F	1	5750171	0.983213	1	1	1	0.961538	0.981818	0.985714	1	0.954545	2	C	A	0.385366	0.333333	0.5	0.277778	0.36	0.333333	0.444444	0.382979	0.238095	0.614634	0.666667	0.5	0.722222	0.64	0.666667	0.555556	0.617021	0.761905	158	5	1	5	9	18	92	18	10	3.67e-91	0.000107511	0.157298	2.21e-05	5.73e-07	2e-13	6.2e-47	7.1e-12
TF6_00001_5750178_F	1	5750178	0.992806	1	1	0.944444	1	0.981818	1	1	0.977273	2	C	A	0.13285	0.0666667	0	0.117647	0.230769	0.166667	0.12381	0.170213	0.0697674	0.86715	0.933333	1	0.882353	0.769231	0.833333	0.87619	0.829787	0.930233	55	1	0	2	6	9	26	8	3	4.94e-92	0.000107511	1	3.74e-05	3.41e-07	2e-13	1.37e-47	7.1e-12
TF6_00001_5771068_D	1	5771068	0.966427	1	1	0.944444	0.961538	0.981818	0.966667	0.93617	0.977273	2	C	A	0.0645161	0	0	0.176471	0.04	0.037037	0.0147783	0.0681818	0.325581	0.935484	1	1	0.823529	0.96	0.962963	0.985222	0.931818	0.674419	26	0	0	3	1	2	3	3	14	1.22e-89	1	1	3.74e-05	5.73e-07	2e-13	4.63e-46	3.28e-11
TF6_00001_5771068_E	1	5771068	0.966427	1	1	0.944444	0.961538	0.981818	0.966667	0.93617	0.977273	2	C	A	0.176179	0.266667	0	0.470588	0.24	0.0925926	0.0788177	0.204545	0.534884	0.823821	0.733333	1	0.529412	0.76	0.907407	0.921182	0.795455	0.465116	71	4	0	8	6	5	16	9	23	1.22e-89	0.000107511	1	3.74e-05	5.73e-07	2e-13	4.63e-46	3.28e-11
TF6_00001_5771068_F	1	5771068	0.966427	1	1	0.944444	0.961538	0.981818	0.966667	0.93617	0.977273	2	C	A	0.441687	0.866667	0	0.823529	0.52	0.481481	0.236453	0.681818	0.790698	0.558313	0.133333	1	0.176471	0.48	0.518519	0.763547	0.318182	0.209302	178	13	0	14	13	26	48	30	34	1.22e-89	0.000107511	1	3.74e-05	5.73e-07	2e-13	4.63e-46	3.28e-11
TF6_00001_5771077_A	1	5771077	0.968825	1	1	1	1	0.981818	0.961905	0.914894	1	2	C	A	0.0594059	0.0666667	0	0	0	0.037037	0.0594059	0.0232558	0.181818	0.940594	0.933333	1	1	1	0.962963	0.940594	0.976744	0.818182	24	1	0	0	0	2	12	1	8	7.42e-90	0.000107511	1	1	1	2e-13	7.65e-46	5.47e-11
TF6_00001_5771077_B	1	5771077	0.968825	1	1	1	1	0.981818	0.961905	0.914894	1	2	C	A	0.344059	0.533333	0	0.444444	0.461538	0.277778	0.306931	0.255814	0.522727	0.655941	0.466667	1	0.555556	0.538462	0.722222	0.693069	0.744186	0.477273	139	8	0	8	12	15	62	11	23	7.42e-90	0.000107511	1	2.21e-05	3.41e-07	2e-13	7.65e-46	5.47e-11
TF6_00001_5771077_C	1	5771077	0.968825	1	1	1	1	0.981818	0.961905	0.914894	1	2	A	C	0.381188	0.266667	1	0.222222	0.384615	0.481481	0.381188	0.418605	0.295455	0.618812	0.733333	0	0.777778	0.615385	0.518519	0.618812	0.581395	0.704545	154	4	2	4	10	26	77	18	13	7.42e-90	0.000107511	1	2.21e-05	3.41e-07	2e-13	7.65e-46	5.47e-11
TF6_00001_5771077_D	1	5771077	0.968825	1	1	1	1	0.981818	0.961905	0.914894	1	2	A	C	0.158416	0.0666667	0	0	0.230769	0.166667	0.178218	0.186047	0.0909091	0.841584	0.933333	1	1	0.769231	0.833333	0.821782	0.813953	0.909091	64	1	0	0	6	9	36	8	4	7.42e-90	0.000107511	1	1	3.41e-07	2e-13	7.65e-46	5.47e-11
TF6_00001_5781492_F	1	5781492	0.971223	0.933333	1	1	1	0.963636	0.966667	0.978723	0.977273	2	C	A	0.0641975	0	0	0	0	0.0188679	0.0985222	0.0652174	0.0465116	0.935802	1	1	1	1	0.981132	0.901478	0.934783	0.953488	26	0	0	0	0	1	20	3	2	4.49e-90	1	1	1	1	3.34e-13	4.63e-46	1.18e-11
TF6_00001_5781493_F	1	5781493	0.906475	0.933333	1	1	1	0.945455	0.866667	0.914894	0.931818	2	C	A	0.26455	0.357143	0	0.333333	0.230769	0.307692	0.214286	0.209302	0.463415	0.73545	0.642857	1	0.666667	0.769231	0.692308	0.785714	0.790698	0.536585	100	5	0	6	6	16	39	9	19	3.39e-84	0.000182811	1	2.21e-05	3.41e-07	5.55e-13	1.77e-41	5.47e-11
TF6_00001_5781499_F	1	5781499	0.971223	0.933333	1	1	1	0.963636	0.966667	0.978723	0.977273	2	C	A	0.0962963	0	0	0.111111	0.0384615	0.0754717	0.137931	0	0.0930233	0.903704	1	1	0.888889	0.961538	0.924528	0.862069	1	0.906977	39	0	0	2	1	4	28	0	4	4.49e-90	1	1	2.21e-05	3.41e-07	3.34e-13	4.63e-46	1
TF6_00001_5781506_B	1	5781506	0.952038	0.933333	1	1	1	0.927273	0.942857	0.957447	0.977273	2	C	A	0.0554156	0.142857	0	0	0.0384615	0.0980392	0.0606061	0.0222222	0.0232558	0.944584	0.857143	1	1	0.961538	0.901961	0.939394	0.977778	0.976744	22	2	0	0	1	5	12	1	1	2.48e-88	0.000182811	1	1	3.41e-07	9.24e-13	5.71e-45	1.97e-11
TF6_00001_5781506_C	1	5781506	0.952038	0.933333	1	1	1	0.927273	0.942857	0.957447	0.977273	2	C	A	0.282116	0.214286	1	0.277778	0.230769	0.27451	0.318182	0.333333	0.0930233	0.717884	0.785714	0	0.722222	0.769231	0.72549	0.681818	0.666667	0.906977	112	3	2	5	6	14	63	15	4	2.48e-88	0.000182811	1	2.21e-05	3.41e-07	9.24e-13	5.71e-45	1.97e-11
TF6_00001_5781506_D	1	5781506	0.952038	0.933333	1	1	1	0.927273	0.942857	0.957447	0.977273	2	A	C	0.488665	0.357143	0	0.555556	0.423077	0.490196	0.429293	0.488889	0.837209	0.511335	0.642857	1	0.444444	0.576923	0.509804	0.570707	0.511111	0.162791	194	5	0	10	11	25	85	22	36	2.48e-88	0.000182811	1	2.21e-05	3.41e-07	9.24e-13	5.71e-45	1.97e-11
TF6_00001_5781506_E	1	5781506	0.952038	0.933333	1	1	1	0.927273	0.942857	0.957447	0.977273	2	A	C	0.18136	0.142857	0	0.166667	0.192308	0.215686	0.141414	0.0888889	0.44186	0.81864	0.857143	1	0.833333	0.807692	0.784314	0.858586	0.911111	0.55814	72	2	0	3	5	11	28	4	19	2.48e-88	0.000182811	1	2.21e-05	3.41e-07	9.24e-13	5.71e-45	1.97e-11
TF6_00001_5781512_E	1	5781512	0.964029	0.933333	1	1	1	0.927273	0.961905	0.978723	0.977273	2	C	A	0.126866	0.142857	0	0.111111	0.0384615	0.0784314	0.183168	0.0652174	0.0465116	0.873134	0.857143	1	0.888889	0.961538	0.921569	0.816832	0.934783	0.953488	51	2	0	2	1	4	37	3	2	2.02e-89	0.000182811	1	2.21e-05	3.41e-07	9.24e-13	7.65e-46	1.18e-11
TF6_00001_5781512_F	1	5781512	0.964029	0.933333	1	1	1	0.927273	0.961905	0.978723	0.977273	2	C	A	0.41791	0.285714	0.5	0.388889	0.115385	0.27451	0.574257	0.23913	0.27907	0.58209	0.714286	0.5	0.611111	0.884615	0.72549	0.425743	0.76087	0.72093	168	4	1	7	3	14	116	11	12	2.02e-89	0.000182811	0.157298	2.21e-05	3.41e-07	9.24e-13	7.65e-46	1.18e-11
TF6_00001_5781515_E	1	5781515	0.961631	0.933333	1	1	1	0.963636	0.957143	0.93617	0.977273	2	C	A	0.189526	0.0714286	0	0.111111	0.192308	0.207547	0.20398	0.272727	0.0930233	0.810474	0.928571	1	0.888889	0.807692	0.792453	0.79602	0.727273	0.906977	76	1	0	2	5	11	41	12	4	3.34e-89	0.000182811	1	2.21e-05	3.41e-07	3.34e-13	1.26e-45	3.28e-11
TF6_00001_5781515_F	1	5781515	0.961631	0.933333	1	1	1	0.963636	0.957143	0.93617	0.977273	2	C	A	0.473815	0.285714	0.5	0.277778	0.346154	0.471698	0.542289	0.613636	0.232558	0.526185	0.714286	0.5	0.722222	0.653846	0.528302	0.457711	0.386364	0.767442	190	4	1	5	9	25	109	27	10	3.34e-89	0.000182811	0.157298	2.21e-05	3.41e-07	3.34e-13	1.26e-45	3.28e-11
TF6_00001_5781554_E	1	5781554	0.966427	0.866667	1	1	1	0.963636	0.961905	0.978723	0.977273	2	C	A	0.0669975	0.0769231	0	0.0555556	0.115385	0.0566038	0.0544554	0.130435	0.0465116	0.933002	0.923077	1	0.944444	0.884615	0.943396	0.945545	0.869565	0.953488	27	1	0	1	3	3	11	6	2	1.22e-89	0.000311491	1	2.21e-05	3.41e-07	3.34e-13	7.65e-46	1.18e-11
TF6_00001_5781554_F	1	5781554	0.966427	0.866667	1	1	1	0.963636	0.961905	0.978723	0.977273	2	C	A	0.334988	0.307692	0	0.166667	0.192308	0.415094	0.341584	0.456522	0.255814	0.665012	0.692308	1	0.833333	0.807692	0.584906	0.658416	0.543478	0.744186	135	4	0	3	5	22	69	21	11	1.22e-89	0.000311491	1	2.21e-05	3.41e-07	3.34e-13	7.65e-46	1.18e-11
TF6_00001_5806769_F	1	5806769	0.964029	0.933333	1	0.944444	1	0.963636	0.957143	0.957447	1	2	C	A	0.131841	0	0	0	0	0.0377358	0.208955	0.133333	0.0681818	0.868159	1	1	1	1	0.962264	0.791045	0.866667	0.931818	53	0	0	0	0	2	42	6	3	2.02e-89	1	1	1	1	3.34e-13	1.26e-45	1.97e-11
TF6_00001_5806772_F	1	5806772	0.964029	0.933333	1	0.944444	1	0.963636	0.957143	0.957447	1	2	C	A	0.0572139	0.214286	0	0	0.0769231	0.169811	0.00995025	0.111111	0.0454545	0.942786	0.785714	1	1	0.923077	0.830189	0.99005	0.888889	0.954545	23	3	0	0	2	9	2	5	2	2.02e-89	0.000182811	1	1	3.41e-07	3.34e-13	1.26e-45	1.97e-11
TF6_00001_5806774_F	1	5806774	0.964029	0.933333	1	0.944444	1	0.963636	0.957143	0.957447	1	2	C	A	0.218905	0.142857	0.5	0.0588235	0.115385	0.132075	0.298507	0.266667	0.0454545	0.781095	0.857143	0.5	0.941176	0.884615	0.867925	0.701493	0.733333	0.954545	88	2	1	1	3	7	60	12	2	2.02e-89	0.000182811	0.157298	3.74e-05	3.41e-07	3.34e-13	1.26e-45	1.97e-11
TF6_00001_5835055_A	1	5835055	0.916067	0.933333	1	0.944444	1	0.854545	0.933333	0.893617	0.863636	2	C	A	0.0680628	0	0	0	0.0769231	0.0638298	0.0510204	0.0714286	0.210526	0.931937	1	1	1	0.923077	0.93617	0.94898	0.928571	0.789474	26	0	0	0	2	3	10	3	8	4.57e-85	1	1	1	3.41e-07	7.1e-12	1.56e-44	9.13e-11
TF6_00001_5835055_B	1	5835055	0.916067	0.933333	1	0.944444	1	0.854545	0.933333	0.893617	0.863636	2	C	A	0.314136	0.214286	0.5	0.235294	0.384615	0.340426	0.295918	0.0952381	0.631579	0.685864	0.785714	0.5	0.764706	0.615385	0.659574	0.704082	0.904762	0.368421	120	3	1	4	10	16	58	4	24	4.57e-85	0.000182811	0.157298	3.74e-05	3.41e-07	7.1e-12	1.56e-44	9.13e-11
TF6_00001_5835055_C	1	5835055	0.916067	0.933333	1	0.944444	1	0.854545	0.933333	0.893617	0.863636	2	A	C	0.376963	0.214286	0.5	0.411765	0.423077	0.319149	0.397959	0.547619	0.157895	0.623037	0.785714	0.5	0.588235	0.576923	0.680851	0.602041	0.452381	0.842105	144	3	1	7	11	15	78	23	6	4.57e-85	0.000182811	0.157298	3.74e-05	3.41e-07	7.1e-12	1.56e-44	9.13e-11
TF6_00001_5835055_D	1	5835055	0.916067	0.933333	1	0.944444	1	0.854545	0.933333	0.893617	0.863636	2	A	C	0.157068	0.142857	0.5	0.235294	0.115385	0.170213	0.147959	0.285714	0.0263158	0.842932	0.857143	0.5	0.764706	0.884615	0.829787	0.852041	0.714286	0.973684	60	2	1	4	3	8	29	12	1	4.57e-85	0.000182811	0.157298	3.74e-05	3.41e-07	7.1e-12	1.56e-44	9.13e-11
TF6_00001_5835128_E	1	5835128	0.932854	0.933333	1	0.944444	1	0.872727	0.952381	0.914894	0.886364	2	C	A	0.066838	0.142857	0	0	0.307692	0.166667	0.02	0.0697674	0.025641	0.933162	0.857143	1	1	0.692308	0.833333	0.98	0.930233	0.974359	26	2	0	0	8	8	4	3	1	1.37e-86	0.000182811	1	1	3.41e-07	4.26e-12	2.09e-45	5.47e-11
TF6_00001_5835128_F	1	5835128	0.932854	0.933333	1	0.944444	1	0.872727	0.952381	0.914894	0.886364	2	C	A	0.493573	0.857143	1	0.588235	0.653846	0.666667	0.395	0.511628	0.461538	0.506427	0.142857	0	0.411765	0.346154	0.333333	0.605	0.488372	0.538462	192	12	2	10	17	32	79	22	18	1.37e-86	0.000182811	1	3.74e-05	3.41e-07	4.26e-12	2.09e-45	5.47e-11
TF6_00001_5882438_D	1	5882438	0.992806	1	1	1	1	0.981818	0.990476	1	1	2	C	A	0.115942	0	0.5	0	0.192308	0.0740741	0.120192	0.170213	0.113636	0.884058	1	0.5	1	0.807692	0.925926	0.879808	0.829787	0.886364	48	0	1	0	5	4	25	8	5	4.94e-92	1	0.157298	1	3.41e-07	2e-13	3.75e-47	7.1e-12
TF6_00001_5882438_E	1	5882438	0.992806	1	1	1	1	0.981818	0.990476	1	1	2	C	A	0.31401	0.333333	1	0.0555556	0.423077	0.314815	0.302885	0.446809	0.227273	0.68599	0.666667	0	0.944444	0.576923	0.685185	0.697115	0.553191	0.772727	130	5	2	1	11	17	63	21	10	4.94e-92	0.000107511	1	2.21e-05	3.41e-07	2e-13	3.75e-47	7.1e-12
TF6_00001_5882438_F	1	5882438	0.992806	1	1	1	1	0.981818	0.990476	1	1	2	A	C	0.309179	0.4	0	0.5	0.115385	0.333333	0.283654	0.255319	0.477273	0.690821	0.6	1	0.5	0.884615	0.666667	0.716346	0.744681	0.522727	128	6	0	9	3	18	59	12	21	4.94e-92	0.000107511	1	2.21e-05	3.41e-07	2e-13	3.75e-47	7.1e-12
TF6_00001_5882459_B	1	5882459	0.98801	1	1	0.944444	1	0.981818	0.990476	0.978723	1	2	C	A	0.135922	0.0666667	0	0	0.307692	0.185185	0.0625	0.108696	0.431818	0.864078	0.933333	1	1	0.692308	0.814815	0.9375	0.891304	0.568182	56	1	0	0	8	10	13	5	19	1.35e-91	0.000107511	1	1	3.41e-07	2e-13	3.75e-47	1.18e-11
TF6_00001_5882459_C	1	5882459	0.98801	1	1	0.944444	1	0.981818	0.990476	0.978723	1	2	C	A	0.283981	0.333333	0	0.176471	0.5	0.388889	0.177885	0.217391	0.636364	0.716019	0.666667	1	0.823529	0.5	0.611111	0.822115	0.782609	0.363636	117	5	0	3	13	21	37	10	28	1.35e-91	0.000107511	1	3.74e-05	3.41e-07	2e-13	3.75e-47	1.18e-11
TF6_00001_5882459_D	1	5882459	0.98801	1	1	0.944444	1	0.981818	0.990476	0.978723	1	2	A	C	0.444175	0.266667	0.5	0.705882	0.230769	0.425926	0.528846	0.413043	0.181818	0.555825	0.733333	0.5	0.294118	0.769231	0.574074	0.471154	0.586957	0.818182	183	4	1	12	6	23	110	19	8	1.35e-91	0.000107511	0.157298	3.74e-05	3.41e-07	2e-13	3.75e-47	1.18e-11
TF6_00001_5882459_E	1	5882459	0.98801	1	1	0.944444	1	0.981818	0.990476	0.978723	1	2	A	C	0.199029	0.133333	0	0.588235	0.0769231	0.111111	0.264423	0.108696	0.0454545	0.800971	0.866667	1	0.411765	0.923077	0.888889	0.735577	0.891304	0.954545	82	2	0	10	2	6	55	5	2	1.35e-91	0.000107511	1	3.74e-05	3.41e-07	2e-13	3.75e-47	1.18e-11
TF6_00001_6058107_F	1	6058107	0.928058	0.933333	1	0.944444	1	0.909091	0.933333	0.893617	0.909091	2	C	A	0.111111	0.214286	0	0	0.538462	0.22	0.0357143	0.119048	0.075	0.888889	0.785714	1	1	0.461538	0.78	0.964286	0.880952	0.925	43	3	0	0	14	11	7	5	3	3.72e-86	0.000182811	1	1	3.41e-07	1.54e-12	1.56e-44	9.13e-11
TF6_00001_6058108_F	1	6058108	0.928058	0.933333	1	0.944444	1	0.909091	0.933333	0.893617	0.909091	2	C	A	0.0956072	0	0	0.235294	0.115385	0.04	0.0459184	0.309524	0.15	0.904393	1	1	0.764706	0.884615	0.96	0.954082	0.690476	0.85	37	0	0	4	3	2	9	13	6	3.72e-86	1	1	3.74e-05	3.41e-07	1.54e-12	1.56e-44	9.13e-11
TF6_00001_6058150_A	1	6058150	0.920863	0.866667	1	0.944444	1	0.890909	0.928571	0.893617	0.909091	2	C	A	0.257812	0.230769	0.5	0.352941	0.461538	0.285714	0.169231	0.452381	0.275	0.742188	0.769231	0.5	0.647059	0.538462	0.714286	0.830769	0.547619	0.725	99	3	1	6	12	14	33	19	11	1.68e-85	0.000311491	0.157298	3.74e-05	3.41e-07	2.56e-12	2.58e-44	9.13e-11
TF6_00001_6058150_B	1	6058150	0.920863	0.866667	1	0.944444	1	0.890909	0.928571	0.893617	0.909091	2	A	C	0.236979	0.384615	0.5	0.0588235	0.153846	0.265306	0.287179	0.119048	0.15	0.763021	0.615385	0.5	0.941176	0.846154	0.734694	0.712821	0.880952	0.85	91	5	1	1	4	13	56	5	6	1.68e-85	0.000311491	0.157298	3.74e-05	3.41e-07	2.56e-12	2.58e-44	9.13e-11
TF6_00001_6058150_C	1	6058150	0.920863	0.866667	1	0.944444	1	0.890909	0.928571	0.893617	0.909091	2	A	C	0.0729167	0.0769231	0	0	0.0384615	0.102041	0.0871795	0.0238095	0.075	0.927083	0.923077	1	1	0.961538	0.897959	0.912821	0.97619	0.925	28	1	0	0	1	5	17	1	3	1.68e-85	0.000311491	1	1	3.41e-07	2.56e-12	2.58e-44	9.13e-11
TF6_00001_6058161_A	1	6058161	0.925659	0.933333	1	0.944444	1	0.909091	0.928571	0.893617	0.909091	2	A	C	0.42487	0.357143	0.5	0.470588	0.307692	0.46	0.502564	0.238095	0.275	0.57513	0.642857	0.5	0.529412	0.692308	0.54	0.497436	0.761905	0.725	164	5	1	8	8	23	98	10	11	6.15e-86	0.000182811	0.157298	3.74e-05	3.41e-07	1.54e-12	2.58e-44	9.13e-11
TF6_00001_6058161_B	1	6058161	0.925659	0.933333	1	0.944444	1	0.909091	0.928571	0.893617	0.909091	2	A	C	0.0595855	0.142857	0	0	0.0384615	0.06	0.0564103	0.0714286	0.075	0.940415	0.857143	1	1	0.961538	0.94	0.94359	0.928571	0.925	23	2	0	0	1	3	11	3	3	6.15e-86	0.000182811	1	1	3.41e-07	1.54e-12	2.58e-44	9.13e-11
TF6_00001_6059162_D	1	6059162	0.997602	1	1	1	0.961538	1	1	1	1	2	C	A	0.0817308	0.0666667	0	0.333333	0.08	0.0545455	0.0761905	0.0425532	0.0909091	0.918269	0.933333	1	0.666667	0.92	0.945455	0.92381	0.957447	0.909091	34	1	0	6	2	3	16	2	4	1.81e-92	0.000107511	1	2.21e-05	5.73e-07	1.21e-13	1.37e-47	7.1e-12
TF6_00001_6059162_E	1	6059162	0.997602	1	1	1	0.961538	1	1	1	1	2	C	A	0.271635	0.266667	0	0.5	0.36	0.327273	0.228571	0.340426	0.204545	0.728365	0.733333	1	0.5	0.64	0.672727	0.771429	0.659574	0.795455	113	4	0	9	9	18	48	16	9	1.81e-92	0.000107511	1	2.21e-05	5.73e-07	1.21e-13	1.37e-47	7.1e-12
TF6_00001_6059162_F	1	6059162	0.997602	1	1	1	0.961538	1	1	1	1	2	A	C	0.387019	0.333333	0.5	0.222222	0.08	0.309091	0.466667	0.170213	0.590909	0.612981	0.666667	0.5	0.777778	0.92	0.690909	0.533333	0.829787	0.409091	161	5	1	4	2	17	98	8	26	1.81e-92	0.000107511	0.157298	2.21e-05	5.73e-07	1.21e-13	1.37e-47	7.1e-12
TF6_00001_6059168_F	1	6059168	1	1	1	1	1	1	1	1	1	2	C	A	0.0935252	0	0	0	0.0384615	0.218182	0.0428571	0.297872	0.0681818	0.906475	1	1	1	0.961538	0.781818	0.957143	0.702128	0.931818	39	0	0	0	1	12	9	14	3	1.1e-92	1	1	1	3.41e-07	1.21e-13	1.37e-47	7.1e-12
TF6_00001_6059175_D	1	6059175	0.995204	1	1	1	1	1	0.990476	1	1	2	C	A	0.207229	0.333333	0	0.222222	0.0769231	0.181818	0.168269	0.191489	0.477273	0.792771	0.666667	1	0.777778	0.923077	0.818182	0.831731	0.808511	0.522727	86	5	0	4	2	10	35	9	21	2.99e-92	0.000107511	1	2.21e-05	3.41e-07	1.21e-13	3.75e-47	7.1e-12
TF6_00001_6059175_E	1	6059175	0.995204	1	1	1	1	1	0.990476	1	1	2	C	A	0.428916	0.733333	0	0.5	0.192308	0.4	0.399038	0.361702	0.704545	0.571084	0.266667	1	0.5	0.807692	0.6	0.600962	0.638298	0.295455	178	11	0	9	5	22	83	17	31	2.99e-92	0.000107511	1	2.21e-05	3.41e-07	1.21e-13	3.75e-47	7.1e-12
TF6_00001_6059175_F	1	6059175	0.995204	1	1	1	1	1	0.990476	1	1	2	A	C	0.245783	0.0666667	0.5	0.0555556	0.346154	0.272727	0.283654	0.191489	0.159091	0.754217	0.933333	0.5	0.944444	0.653846	0.727273	0.716346	0.808511	0.840909	102	1	1	1	9	15	59	9	7	2.99e-92	0.000107511	0.157298	2.21e-05	3.41e-07	1.21e-13	3.75e-47	7.1e-12
TF6_00001_6059178_B	1	6059178	0.978417	1	1	1	0.923077	0.963636	0.985714	0.957447	1	2	C	A	0.171569	0	0.5	0.111111	0	0.0566038	0.222222	0.133333	0.272727	0.828431	1	0.5	0.888889	1	0.943396	0.777778	0.866667	0.727273	70	0	1	2	0	3	46	6	12	9.99e-91	1	0.157298	2.21e-05	1	3.34e-13	6.2e-47	1.97e-11
TF6_00001_6059178_C	1	6059178	0.978417	1	1	1	0.923077	0.963636	0.985714	0.957447	1	2	C	A	0.392157	0.4	0.5	0.222222	0.0416667	0.226415	0.478261	0.311111	0.522727	0.607843	0.6	0.5	0.777778	0.958333	0.773585	0.521739	0.688889	0.477273	160	6	1	4	1	12	99	14	23	9.99e-91	0.000107511	0.157298	2.21e-05	9.63e-07	3.34e-13	6.2e-47	1.97e-11
TF6_00001_6059178_D	1	6059178	0.978417	1	1	1	0.923077	0.963636	0.985714	0.957447	1	2	A	C	0.321078	0.266667	0	0.555556	0.541667	0.396226	0.280193	0.266667	0.295455	0.678922	0.733333	1	0.444444	0.458333	0.603774	0.719807	0.733333	0.704545	131	4	0	10	13	21	58	12	13	9.99e-91	0.000107511	1	2.21e-05	9.63e-07	3.34e-13	6.2e-47	1.97e-11
TF6_00001_6059178_E	1	6059178	0.978417	1	1	1	0.923077	0.963636	0.985714	0.957447	1	2	A	C	0.0931373	0.0666667	0	0.222222	0.208333	0.188679	0.0676328	0.0222222	0.0681818	0.906863	0.933333	1	0.777778	0.791667	0.811321	0.932367	0.977778	0.931818	38	1	0	4	5	10	14	1	3	9.99e-91	0.000107511	1	2.21e-05	9.63e-07	3.34e-13	6.2e-47	1.97e-11
TF6_00001_6059201_C	1	6059201	0.992806	1	1	0.944444	1	1	0.995238	0.978723	1	2	C	A	0.152174	0.0666667	0	0.235294	0.230769	0.2	0.148325	0.0217391	0.204545	0.847826	0.933333	1	0.764706	0.769231	0.8	0.851675	0.978261	0.795455	63	1	0	4	6	11	31	1	9	4.94e-92	0.000107511	1	3.74e-05	3.41e-07	1.21e-13	2.27e-47	1.18e-11
TF6_00001_6059201_D	1	6059201	0.992806	1	1	0.944444	1	1	0.995238	0.978723	1	2	C	A	0.328502	0.2	0	0.411765	0.538462	0.454545	0.30622	0.173913	0.340909	0.671498	0.8	1	0.588235	0.461538	0.545455	0.69378	0.826087	0.659091	136	3	0	7	14	25	64	8	15	4.94e-92	0.000107511	1	3.74e-05	3.41e-07	1.21e-13	2.27e-47	1.18e-11
TF6_00001_6059201_E	1	6059201	0.992806	1	1	0.944444	1	1	0.995238	0.978723	1	2	A	C	0.39372	0.533333	0.5	0.411765	0.269231	0.290909	0.416268	0.413043	0.409091	0.60628	0.466667	0.5	0.588235	0.730769	0.709091	0.583732	0.586957	0.590909	163	8	1	7	7	16	87	19	18	4.94e-92	0.000107511	0.157298	3.74e-05	3.41e-07	1.21e-13	2.27e-47	1.18e-11
TF6_00001_6059201_F	1	6059201	0.992806	1	1	0.944444	1	1	0.995238	0.978723	1	2	A	C	0.161836	0	0	0.352941	0.153846	0.0727273	0.181818	0.152174	0.181818	0.838164	1	1	0.647059	0.846154	0.927273	0.818182	0.847826	0.818182	67	0	0	6	4	4	38	7	8	4.94e-92	1	1	3.74e-05	3.41e-07	1.21e-13	2.27e-47	1.18e-11
TF6_00001_6059210_B	1	6059210	0.98801	1	1	1	0.961538	0.981818	0.985714	1	1	2	C	A	0.317961	0.2	0.5	0.277778	0.52	0.462963	0.318841	0.191489	0.204545	0.682039	0.8	0.5	0.722222	0.48	0.537037	0.681159	0.808511	0.795455	131	3	1	5	13	25	66	9	9	1.35e-91	0.000107511	0.157298	2.21e-05	5.73e-07	2e-13	6.2e-47	7.1e-12
TF6_00001_6059210_C	1	6059210	0.98801	1	1	1	0.961538	0.981818	0.985714	1	1	2	A	C	0.351942	0.533333	0.5	0.388889	0.24	0.222222	0.323671	0.382979	0.590909	0.648058	0.466667	0.5	0.611111	0.76	0.777778	0.676329	0.617021	0.409091	145	8	1	7	6	12	67	18	26	1.35e-91	0.000107511	0.157298	2.21e-05	5.73e-07	2e-13	6.2e-47	7.1e-12
TF6_00001_6059210_D	1	6059210	0.98801	1	1	1	0.961538	0.981818	0.985714	1	1	2	A	C	0.143204	0.133333	0	0.166667	0	0.0740741	0.120773	0.106383	0.454545	0.856796	0.866667	1	0.833333	1	0.925926	0.879227	0.893617	0.545455	59	2	0	3	0	4	25	5	20	1.35e-91	0.000107511	1	2.21e-05	1	2e-13	6.2e-47	7.1e-12
TF6_00001_6059210_E	1	6059210	0.98801	1	1	1	0.961538	0.981818	0.985714	1	1	2	A	C	0.0582524	0	0	0.0555556	0	0.0185185	0.0483092	0.0425532	0.227273	0.941748	1	1	0.944444	1	0.981481	0.951691	0.957447	0.772727	24	0	0	1	0	1	10	2	10	1.35e-91	1	1	2.21e-05	1	2e-13	6.2e-47	7.1e-12
TF6_00001_6241834_B	1	6241834	0.995204	1	1	1	1	1	1	0.978723	0.977273	2	C	A	0.086747	0.0666667	0	0	0.115385	0.109091	0.114286	0.0217391	0.0232558	0.913253	0.933333	1	1	0.884615	0.890909	0.885714	0.978261	0.976744	36	1	0	0	3	6	24	1	1	2.99e-92	0.000107511	1	1	3.41e-07	1.21e-13	1.37e-47	1.18e-11
TF6_00001_6241834_C	1	6241834	0.995204	1	1	1	1	1	1	0.978723	0.977273	2	C	A	0.342169	0.466667	0.5	0.277778	0.307692	0.472727	0.342857	0.26087	0.255814	0.657831	0.533333	0.5	0.722222	0.692308	0.527273	0.657143	0.73913	0.744186	142	7	1	5	8	26	72	12	11	2.99e-92	0.000107511	0.157298	2.21e-05	3.41e-07	1.21e-13	1.37e-47	1.18e-11
TF6_00001_6241834_D	1	6241834	0.995204	1	1	1	1	1	1	0.978723	0.977273	2	A	C	0.306024	0.266667	0	0.666667	0.269231	0.181818	0.271429	0.434783	0.395349	0.693976	0.733333	1	0.333333	0.730769	0.818182	0.728571	0.565217	0.604651	127	4	0	12	7	10	57	20	17	2.99e-92	0.000107511	1	2.21e-05	3.41e-07	1.21e-13	1.37e-47	1.18e-11
TF6_00001_6241834_E	1	6241834	0.995204	1	1	1	1	1	1	0.978723	0.977273	2	A	C	0.0843373	0.0666667	0	0.166667	0.0769231	0.0727273	0.052381	0.173913	0.139535	0.915663	0.933333	1	0.833333	0.923077	0.927273	0.947619	0.826087	0.860465	35	1	0	3	2	4	11	8	6	2.99e-92	0.000107511	1	2.21e-05	3.41e-07	1.21e-13	1.37e-47	1.18e-11
TF6_00001_6241857_E	1	6241857	0.990408	1	1	1	0.961538	0.963636	1	0.978723	1	2	C	A	0.11138	0.466667	0	0.0555556	0.2	0.113208	0.052381	0.0652174	0.295455	0.88862	0.533333	1	0.944444	0.8	0.886792	0.947619	0.934783	0.704545	46	7	0	1	5	6	11	3	13	8.15e-92	0.000107511	1	2.21e-05	5.73e-07	3.34e-13	1.37e-47	1.18e-11
TF6_00001_6241857_F	1	6241857	0.990408	1	1	1	0.961538	0.963636	1	0.978723	1	2	C	A	0.397094	0.733333	0.5	0.555556	0.48	0.490566	0.295238	0.391304	0.545455	0.602906	0.266667	0.5	0.444444	0.52	0.509434	0.704762	0.608696	0.454545	164	11	1	10	12	26	62	18	24	8.15e-92	0.000107511	0.157298	2.21e-05	5.73e-07	3.34e-13	1.37e-47	1.18e-11
TF6_00001_6241864_D	1	6241864	0.995204	1	1	1	1	1	0.995238	0.978723	1	2	C	A	0.139759	0.133333	1	0.111111	0.115385	0.0545455	0.186603	0.0869565	0.0681818	0.860241	0.866667	0	0.888889	0.884615	0.945455	0.813397	0.913043	0.931818	58	2	2	2	3	3	39	4	3	2.99e-92	0.000107511	1	2.21e-05	3.41e-07	1.21e-13	2.27e-47	1.18e-11
TF6_00001_6241864_E	1	6241864	0.995204	1	1	1	1	1	0.995238	0.978723	1	2	C	A	0.445783	0.466667	1	0.277778	0.5	0.327273	0.559809	0.26087	0.25	0.554217	0.533333	0	0.722222	0.5	0.672727	0.440191	0.73913	0.75	185	7	2	5	13	18	117	12	11	2.99e-92	0.000107511	1	2.21e-05	3.41e-07	1.21e-13	2.27e-47	1.18e-11
TF6_00001_6241864_F	1	6241864	0.995204	1	1	1	1	1	0.995238	0.978723	1	2	A	C	0.178313	0.0666667	0	0.388889	0.153846	0.236364	0.0956938	0.195652	0.454545	0.821687	0.933333	1	0.611111	0.846154	0.763636	0.904306	0.804348	0.545455	74	1	0	7	4	13	20	9	20	2.99e-92	0.000107511	1	2.21e-05	3.41e-07	1.21e-13	2.27e-47	1.18e-11
TF6_00001_6241877_C	1	6241877	0.990408	0.933333	1	1	1	0.981818	0.995238	0.978723	1	2	C	A	0.0871671	0.285714	0	0.222222	0.0769231	0.0740741	0.0478469	0.0869565	0.181818	0.912833	0.714286	1	0.777778	0.923077	0.925926	0.952153	0.913043	0.818182	36	4	0	4	2	4	10	4	8	8.15e-92	0.000182811	1	2.21e-05	3.41e-07	2e-13	2.27e-47	1.18e-11
TF6_00001_6241881_E	1	6241881	0.995204	1	1	1	0.961538	1	1	0.978723	1	2	C	A	0.0987952	0.0666667	0	0.222222	0.04	0.145455	0.0619048	0.0869565	0.227273	0.901205	0.933333	1	0.777778	0.96	0.854545	0.938095	0.913043	0.772727	41	1	0	4	1	8	13	4	10	2.99e-92	0.000107511	1	2.21e-05	5.73e-07	1.21e-13	1.37e-47	1.18e-11
TF6_00001_6241881_F	1	6241881	0.995204	1	1	1	0.961538	1	1	0.978723	1	2	A	C	0.489157	0.6	1	0.5	0.56	0.436364	0.504762	0.413043	0.454545	0.510843	0.4	0	0.5	0.44	0.563636	0.495238	0.586957	0.545455	203	9	2	9	14	24	106	19	20	2.99e-92	0.000107511	1	2.21e-05	5.73e-07	1.21e-13	1.37e-47	1.18e-11
TF6_00001_6241893_D	1	6241893	0.995204	1	1	1	1	0.981818	1	0.978723	1	2	C	A	0.151807	0.266667	0	0.444444	0.0769231	0.0925926	0.109524	0.152174	0.318182	0.848193	0.733333	1	0.555556	0.923077	0.907407	0.890476	0.847826	0.681818	63	4	0	8	2	5	23	7	14	2.99e-92	0.000107511	1	2.21e-05	3.41e-07	2e-13	1.37e-47	1.18e-11
TF6_00001_6241893_E	1	6241893	0.995204	1	1	1	1	0.981818	1	0.978723	1	2	C	A	0.491566	0.6	0.5	0.777778	0.384615	0.388889	0.461905	0.456522	0.704545	0.508434	0.4	0.5	0.222222	0.615385	0.611111	0.538095	0.543478	0.295455	204	9	1	14	10	21	97	21	31	2.99e-92	0.000107511	0.157298	2.21e-05	3.41e-07	2e-13	1.37e-47	1.18e-11
TF6_00001_6241893_F	1	6241893	0.995204	1	1	1	1	0.981818	1	0.978723	1	2	A	C	0.149398	0.2	0.5	0.0555556	0.307692	0.259259	0.147619	0.0434783	0.0454545	0.850602	0.8	0.5	0.944444	0.692308	0.740741	0.852381	0.956522	0.954545	62	3	1	1	8	14	31	2	2	2.99e-92	0.000107511	0.157298	2.21e-05	3.41e-07	2e-13	1.37e-47	1.18e-11
TF6_00001_6311111_E	1	6311111	0.964029	0.933333	1	0.944444	0.923077	0.981818	0.980952	0.93617	0.931818	2	C	A	0.0522388	0	0.5	0.0588235	0.0416667	0.0740741	0.038835	0.0681818	0.0731707	0.947761	1	0.5	0.941176	0.958333	0.925926	0.961165	0.931818	0.926829	21	0	1	1	1	4	8	3	3	2.02e-89	1	0.157298	3.74e-05	9.63e-07	2e-13	1.02e-46	3.28e-11
TF6_00001_6311111_F	1	6311111	0.964029	0.933333	1	0.944444	0.923077	0.981818	0.980952	0.93617	0.931818	2	C	A	0.241294	0.0714286	1	0.352941	0.166667	0.203704	0.23301	0.318182	0.268293	0.758706	0.928571	0	0.647059	0.833333	0.796296	0.76699	0.681818	0.731707	97	1	2	6	4	11	48	14	11	2.02e-89	0.000182811	1	3.74e-05	9.63e-07	2e-13	1.02e-46	3.28e-11
TF6_00001_6311120_E	1	6311120	0.956835	0.933333	1	0.944444	0.923077	0.945455	0.97619	0.93617	0.931818	2	C	A	0.120301	0.285714	0.5	0.117647	0.125	0.153846	0.0829268	0.227273	0.0731707	0.879699	0.714286	0.5	0.882353	0.875	0.846154	0.917073	0.772727	0.926829	48	4	1	2	3	8	17	10	3	9.09e-89	0.000182811	0.157298	3.74e-05	9.63e-07	5.55e-13	1.69e-46	3.28e-11
TF6_00001_6311120_F	1	6311120	0.956835	0.933333	1	0.944444	0.923077	0.945455	0.97619	0.93617	0.931818	2	A	C	0.255639	0	0	0.235294	0.125	0.211538	0.321951	0.113636	0.317073	0.744361	1	1	0.764706	0.875	0.788462	0.678049	0.886364	0.682927	102	0	0	4	3	11	66	5	13	9.09e-89	1	1	3.74e-05	9.63e-07	5.55e-13	1.69e-46	3.28e-11
TF6_00001_6311222_F	1	6311222	0.995204	0.933333	1	1	1	1	1	0.978723	1	2	C	A	0.243373	0.142857	0	0.222222	0.0769231	0.127273	0.352381	0.173913	0.0909091	0.756627	0.857143	1	0.777778	0.923077	0.872727	0.647619	0.826087	0.909091	101	2	0	4	2	7	74	8	4	2.99e-92	0.000182811	1	2.21e-05	3.41e-07	1.21e-13	1.37e-47	1.18e-11
TF6_00001_6311264_D	1	6311264	0.992806	0.933333	1	1	1	1	0.995238	0.978723	1	2	C	A	0.0845411	0.0714286	0	0	0.0769231	0.127273	0.0861244	0.130435	0.0227273	0.915459	0.928571	1	1	0.923077	0.872727	0.913876	0.869565	0.977273	35	1	0	0	2	7	18	6	1	4.94e-92	0.000182811	1	1	3.41e-07	1.21e-13	2.27e-47	1.18e-11
TF6_00001_6311264_E	1	6311264	0.992806	0.933333	1	1	1	1	0.995238	0.978723	1	2	C	A	0.330918	0.214286	0	0.222222	0.346154	0.4	0.373206	0.282609	0.181818	0.669082	0.785714	1	0.777778	0.653846	0.6	0.626794	0.717391	0.818182	137	3	0	4	9	22	78	13	8	4.94e-92	0.000182811	1	2.21e-05	3.41e-07	1.21e-13	2.27e-47	1.18e-11
TF6_00001_6311264_F	1	6311264	0.992806	0.933333	1	1	1	1	0.995238	0.978723	1	2	A	C	0.285024	0.5	0	0.555556	0.346154	0.218182	0.220096	0.195652	0.568182	0.714976	0.5	1	0.444444	0.653846	0.781818	0.779904	0.804348	0.431818	118	7	0	10	9	12	46	9	25	4.94e-92	0.000182811	1	2.21e-05	3.41e-07	1.21e-13	2.27e-47	1.18e-11
TF6_00001_6316531_F	1	6316531	0.966427	1	1	1	1	0.981818	0.985714	0.87234	0.909091	2	C	A	0.260546	0.266667	0	0.222222	0.307692	0.148148	0.318841	0.195122	0.175	0.739454	0.733333	1	0.777778	0.692308	0.851852	0.681159	0.804878	0.825	105	4	0	4	8	8	66	8	7	1.22e-89	0.000107511	1	2.21e-05	3.41e-07	2e-13	6.2e-47	1.52e-10
TF6_00001_6316534_B	1	6316534	0.959233	1	1	0.944444	1	0.981818	0.97619	0.87234	0.909091	2	C	A	0.29	0.333333	0.5	0.294118	0.346154	0.444444	0.214634	0.536585	0.15	0.71	0.666667	0.5	0.705882	0.653846	0.555556	0.785366	0.463415	0.85	116	5	1	5	9	24	44	22	6	5.51e-89	0.000107511	0.157298	3.74e-05	3.41e-07	2e-13	1.69e-46	1.52e-10
TF6_00001_6316534_C	1	6316534	0.959233	1	1	0.944444	1	0.981818	0.97619	0.87234	0.909091	2	A	C	0.3925	0.266667	0.5	0.588235	0.384615	0.240741	0.404878	0.195122	0.7	0.6075	0.733333	0.5	0.411765	0.615385	0.759259	0.595122	0.804878	0.3	157	4	1	10	10	13	83	8	28	5.51e-89	0.000107511	0.157298	3.74e-05	3.41e-07	2e-13	1.69e-46	1.52e-10
TF6_00001_6316534_D	1	6316534	0.959233	1	1	0.944444	1	0.981818	0.97619	0.87234	0.909091	2	A	C	0.1775	0	0	0.117647	0.230769	0.148148	0.165854	0.121951	0.4	0.8225	1	1	0.882353	0.769231	0.851852	0.834146	0.878049	0.6	71	0	0	2	6	8	34	5	16	5.51e-89	1	1	3.74e-05	3.41e-07	2e-13	1.69e-46	1.52e-10
TF6_00001_6316534_E	1	6316534	0.959233	1	1	0.944444	1	0.981818	0.97619	0.87234	0.909091	2	A	C	0.06	0	0	0	0.0384615	0.0740741	0.0487805	0	0.225	0.94	1	1	1	0.961538	0.925926	0.95122	1	0.775	24	0	0	0	1	4	10	0	9	5.51e-89	1	1	1	3.41e-07	2e-13	1.69e-46	1
TF6_00001_6316536_F	1	6316536	0.966427	1	1	1	1	0.981818	0.985714	0.87234	0.909091	2	C	A	0.0669975	0.266667	0	0.166667	0.115385	0.111111	0.0193237	0.146341	0.025	0.933002	0.733333	1	0.833333	0.884615	0.888889	0.980676	0.853659	0.975	27	4	0	3	3	6	4	6	1	1.22e-89	0.000107511	1	2.21e-05	3.41e-07	2e-13	6.2e-47	1.52e-10
TF6_00001_6399919_E	1	6399919	0.942446	0.933333	1	0.944444	1	0.927273	0.938095	0.93617	0.954545	2	C	A	0.0737913	0.0714286	0	0	0	0.0196078	0.121827	0.0454545	0.0238095	0.926209	0.928571	1	1	1	0.980392	0.878173	0.954545	0.97619	29	1	0	0	0	1	24	2	1	1.84e-87	0.000182811	1	1	1	9.24e-13	9.43e-45	3.28e-11
TF6_00001_6399919_F	1	6399919	0.942446	0.933333	1	0.944444	1	0.927273	0.938095	0.93617	0.954545	2	C	A	0.211196	0.142857	1	0.0588235	0.115385	0.156863	0.274112	0.204545	0.0952381	0.788804	0.857143	0	0.941176	0.884615	0.843137	0.725888	0.795455	0.904762	83	2	2	1	3	8	54	9	4	1.84e-87	0.000182811	1	3.74e-05	3.41e-07	9.24e-13	9.43e-45	3.28e-11
TF6_00001_6399921_F	1	6399921	0.944844	0.933333	1	0.944444	1	0.927273	0.942857	0.93617	0.954545	2	C	A	0.307107	0.571429	1	0.294118	0.230769	0.156863	0.353535	0.318182	0.190476	0.692893	0.428571	0	0.705882	0.769231	0.843137	0.646465	0.681818	0.809524	121	8	2	5	6	8	70	14	8	1.11e-87	0.000182811	1	3.74e-05	3.41e-07	9.24e-13	5.71e-45	3.28e-11
TF6_00001_6399925_E	1	6399925	0.947242	0.933333	1	0.944444	1	0.927273	0.947619	0.93617	0.954545	2	C	A	0.0582278	0.0714286	0	0.117647	0.0384615	0.0196078	0.0753769	0.0681818	0	0.941772	0.928571	1	0.882353	0.961538	0.980392	0.924623	0.931818	1	23	1	0	2	1	1	15	3	0	6.75e-88	0.000182811	1	3.74e-05	3.41e-07	9.24e-13	3.45e-45	3.28e-11
TF6_00001_6399925_F	1	6399925	0.947242	0.933333	1	0.944444	1	0.927273	0.947619	0.93617	0.954545	2	C	A	0.450633	0.214286	0.5	0.647059	0.192308	0.509804	0.492462	0.545455	0.238095	0.549367	0.785714	0.5	0.352941	0.807692	0.490196	0.507538	0.454545	0.761905	178	3	1	11	5	26	98	24	10	6.75e-88	0.000182811	0.157298	3.74e-05	3.41e-07	9.24e-13	3.45e-45	3.28e-11
TF6_00001_6399951_F	1	6399951	0.947242	0.933333	1	0.944444	1	0.927273	0.947619	0.93617	0.954545	2	C	A	0.159494	0	0	0	0.230769	0.313725	0.175879	0.0681818	0.0714286	0.840506	1	1	1	0.769231	0.686275	0.824121	0.931818	0.928571	63	0	0	0	6	16	35	3	3	6.75e-88	1	1	1	3.41e-07	9.24e-13	3.45e-45	3.28e-11
TF6_00001_6424547_E	1	6424547	0.923261	0.933333	1	1	1	0.927273	0.880952	1	0.954545	2	A	C	0.21039	0.142857	1	0.111111	0.153846	0.176471	0.248649	0.191489	0.166667	0.78961	0.857143	0	0.888889	0.846154	0.823529	0.751351	0.808511	0.833333	81	2	2	2	4	9	46	9	7	1.01e-85	0.000182811	1	2.21e-05	3.41e-07	9.24e-13	3.92e-42	7.1e-12
TF6_00001_6424547_F	1	6424547	0.923261	0.933333	1	1	1	0.927273	0.880952	1	0.954545	2	A	C	0.0623377	0	0.5	0	0.0769231	0.0392157	0.0756757	0.0425532	0.0714286	0.937662	1	0.5	1	0.923077	0.960784	0.924324	0.957447	0.928571	24	0	1	0	2	2	14	2	3	1.01e-85	1	0.157298	1	3.41e-07	9.24e-13	3.92e-42	7.1e-12
TF6_00001_6424562_A	1	6424562	0.935252	0.933333	1	1	1	0.927273	0.9	1	0.977273	2	A	C	0.0692308	0	0	0.0555556	0.192308	0.0588235	0.037037	0.234043	0	0.930769	1	1	0.944444	0.807692	0.941176	0.962963	0.765957	1	27	0	0	1	5	3	7	11	0	8.28e-87	1	1	2.21e-05	3.41e-07	9.24e-13	5.26e-43	7.1e-12
TF6_00001_6424598_A	1	6424598	0.935252	0.933333	1	1	1	0.945455	0.895238	1	0.977273	2	C	A	0.125641	0.214286	0	0.0555556	0.115385	0.134615	0.0425532	0.148936	0.465116	0.874359	0.785714	1	0.944444	0.884615	0.865385	0.957447	0.851064	0.534884	49	3	0	1	3	7	8	7	20	8.28e-87	0.000182811	1	2.21e-05	3.41e-07	5.55e-13	8.69e-43	7.1e-12
TF6_00001_6424598_B	1	6424598	0.935252	0.933333	1	1	1	0.945455	0.895238	1	0.977273	2	C	A	0.297436	0.285714	0	0.388889	0.230769	0.403846	0.191489	0.297872	0.651163	0.702564	0.714286	1	0.611111	0.769231	0.596154	0.808511	0.702128	0.348837	116	4	0	7	6	21	36	14	28	8.28e-87	0.000182811	1	2.21e-05	3.41e-07	5.55e-13	8.69e-43	7.1e-12
TF6_00001_6424598_C	1	6424598	0.935252	0.933333	1	1	1	0.945455	0.895238	1	0.977273	2	C	A	0.471795	0.571429	0	0.777778	0.346154	0.538462	0.393617	0.404255	0.744186	0.528205	0.428571	1	0.222222	0.653846	0.461538	0.606383	0.595745	0.255814	184	8	0	14	9	28	74	19	32	8.28e-87	0.000182811	1	2.21e-05	3.41e-07	5.55e-13	8.69e-43	7.1e-12
TF6_00001_6424598_D	1	6424598	0.935252	0.933333	1	1	1	0.945455	0.895238	1	0.977273	2	A	C	0.302564	0.142857	1	0.0555556	0.269231	0.230769	0.361702	0.361702	0.209302	0.697436	0.857143	0	0.944444	0.730769	0.769231	0.638298	0.638298	0.790698	118	2	2	1	7	12	68	17	9	8.28e-87	0.000182811	1	2.21e-05	3.41e-07	5.55e-13	8.69e-43	7.1e-12
TF6_00001_6424598_E	1	6424598	0.935252	0.933333	1	1	1	0.945455	0.895238	1	0.977273	2	A	C	0.105128	0.0714286	0.5	0	0.153846	0.115385	0.106383	0.0638298	0.139535	0.894872	0.928571	0.5	1	0.846154	0.884615	0.893617	0.93617	0.860465	41	1	1	0	4	6	20	3	6	8.28e-87	0.000182811	0.157298	1	3.41e-07	5.55e-13	8.69e-43	7.1e-12
TF6_00001_6537930_E	1	6537930	0.961631	0.933333	1	0.944444	1	0.927273	0.971429	0.914894	1	2	C	A	0.119701	0.0714286	0.5	0	0.0384615	0.176471	0.161765	0	0.0681818	0.880299	0.928571	0.5	1	0.961538	0.823529	0.838235	1	0.931818	48	1	1	0	1	9	33	0	3	3.34e-89	0.000182811	0.157298	1	3.41e-07	9.24e-13	2.8e-46	1
TF6_00001_6537930_F	1	6537930	0.961631	0.933333	1	0.944444	1	0.927273	0.971429	0.914894	1	2	A	C	0.471322	0.714286	0.5	0.705882	0.423077	0.392157	0.377451	0.534884	0.795455	0.528678	0.285714	0.5	0.294118	0.576923	0.607843	0.622549	0.465116	0.204545	189	10	1	12	11	20	77	23	35	3.34e-89	0.000182811	0.157298	3.74e-05	3.41e-07	9.24e-13	2.8e-46	5.47e-11
TF6_00001_6537932_D	1	6537932	0.966427	0.933333	1	0.944444	1	0.945455	0.97619	0.914894	1	2	C	A	0.0942928	0	0	0	0.0384615	0.0192308	0.160976	0.0465116	0.0227273	0.905707	1	1	1	0.961538	0.980769	0.839024	0.953488	0.977273	38	0	0	0	1	1	33	2	1	1.22e-89	1	1	1	3.41e-07	5.55e-13	1.69e-46	5.47e-11
TF6_00001_6537932_E	1	6537932	0.966427	0.933333	1	0.944444	1	0.945455	0.97619	0.914894	1	2	C	A	0.295285	0.142857	0	0.411765	0.269231	0.134615	0.404878	0.139535	0.159091	0.704715	0.857143	1	0.588235	0.730769	0.865385	0.595122	0.860465	0.840909	119	2	0	7	7	7	83	6	7	1.22e-89	0.000182811	1	3.74e-05	3.41e-07	5.55e-13	1.69e-46	5.47e-11
TF6_00001_6537932_F	1	6537932	0.966427	0.933333	1	0.944444	1	0.945455	0.97619	0.914894	1	2	A	C	0.317618	0.428571	0	0.117647	0.423077	0.346154	0.195122	0.534884	0.636364	0.682382	0.571429	1	0.882353	0.576923	0.653846	0.804878	0.465116	0.363636	128	6	0	2	11	18	40	23	28	1.22e-89	0.000182811	1	3.74e-05	3.41e-07	5.55e-13	1.69e-46	5.47e-11
TF6_00001_6537937_E	1	6537937	0.954436	0.933333	1	0.944444	0.961538	0.945455	0.966667	0.87234	1	2	C	A	0.0577889	0.142857	0	0	0.08	0.0961538	0.0246305	0.219512	0	0.942211	0.857143	1	1	0.92	0.903846	0.975369	0.780488	1	23	2	0	0	2	5	5	9	0	1.5e-88	0.000182811	1	1	5.73e-07	5.55e-13	4.63e-46	1.52e-10
TF6_00001_6537937_F	1	6537937	0.954436	0.933333	1	0.944444	0.961538	0.945455	0.966667	0.87234	1	2	C	A	0.414573	0.857143	1	0.647059	0.56	0.576923	0.256158	0.512195	0.522727	0.585427	0.142857	0	0.352941	0.44	0.423077	0.743842	0.487805	0.477273	165	12	2	11	14	30	52	21	23	1.5e-88	0.000182811	1	3.74e-05	5.73e-07	5.55e-13	4.63e-46	1.52e-10
TF6_00001_6537938_B	1	6537938	0.961631	0.933333	1	0.944444	1	0.945455	0.971429	0.893617	1	2	C	A	0.254364	0.214286	0	0.470588	0.153846	0.230769	0.254902	0.119048	0.409091	0.745636	0.785714	1	0.529412	0.846154	0.769231	0.745098	0.880952	0.590909	102	3	0	8	4	12	52	5	18	3.34e-89	0.000182811	1	3.74e-05	3.41e-07	5.55e-13	2.8e-46	9.13e-11
TF6_00001_6537938_C	1	6537938	0.961631	0.933333	1	0.944444	1	0.945455	0.971429	0.893617	1	2	A	C	0.381546	0.357143	1	0.235294	0.538462	0.403846	0.387255	0.5	0.159091	0.618454	0.642857	0	0.764706	0.461538	0.596154	0.612745	0.5	0.840909	153	5	2	4	14	21	79	21	7	3.34e-89	0.000182811	1	3.74e-05	3.41e-07	5.55e-13	2.8e-46	9.13e-11
TF6_00001_6537938_D	1	6537938	0.961631	0.933333	1	0.944444	1	0.945455	0.971429	0.893617	1	2	A	C	0.144638	0.0714286	0.5	0.0588235	0.269231	0.192308	0.147059	0.166667	0.0227273	0.855362	0.928571	0.5	0.941176	0.730769	0.807692	0.852941	0.833333	0.977273	58	1	1	1	7	10	30	7	1	3.34e-89	0.000182811	0.157298	3.74e-05	3.41e-07	5.55e-13	2.8e-46	9.13e-11
TF6_00001_6537949_E	1	6537949	0.968825	0.933333	1	0.944444	1	0.945455	0.980952	0.914894	1	2	C	A	0.158416	0.214286	0	0.0588235	0.153846	0.0576923	0.203883	0.186047	0.0681818	0.841584	0.785714	1	0.941176	0.846154	0.942308	0.796117	0.813953	0.931818	64	3	0	1	4	3	42	8	3	7.42e-90	0.000182811	1	3.74e-05	3.41e-07	5.55e-13	1.02e-46	5.47e-11
TF6_00001_6537949_F	1	6537949	0.968825	0.933333	1	0.944444	1	0.945455	0.980952	0.914894	1	2	A	C	0.462871	0.642857	0.5	0.411765	0.384615	0.711538	0.354369	0.44186	0.704545	0.537129	0.357143	0.5	0.588235	0.615385	0.288462	0.645631	0.55814	0.295455	187	9	1	7	10	37	73	19	31	7.42e-90	0.000182811	0.157298	3.74e-05	3.41e-07	5.55e-13	1.02e-46	5.47e-11
TF6_00001_6537968_F	1	6537968	0.966427	0.933333	1	0.944444	1	0.945455	0.980952	0.893617	1	2	C	A	0.19603	0.285714	0	0.235294	0.384615	0.269231	0.0631068	0.285714	0.5	0.80397	0.714286	1	0.764706	0.615385	0.730769	0.936893	0.714286	0.5	79	4	0	4	10	14	13	12	22	1.22e-89	0.000182811	1	3.74e-05	3.41e-07	5.55e-13	1.02e-46	9.13e-11
TF6_00001_6590245_F	1	6590245	0.992806	1	1	1	0.961538	1	0.995238	0.978723	1	2	C	A	0.169082	0.0666667	0.5	0.166667	0.04	0.381818	0.062201	0.173913	0.5	0.830918	0.933333	0.5	0.833333	0.96	0.618182	0.937799	0.826087	0.5	70	1	1	3	1	21	13	8	22	4.94e-92	0.000107511	0.157298	2.21e-05	5.73e-07	1.21e-13	2.27e-47	1.18e-11
TF6_00001_6590260_F	1	6590260	0.995204	1	1	1	1	1	0.995238	0.978723	1	2	C	A	0.0915663	0.266667	0	0.111111	0.153846	0.2	0.0287081	0.152174	0.0909091	0.908434	0.733333	1	0.888889	0.846154	0.8	0.971292	0.847826	0.909091	38	4	0	2	4	11	6	7	4	2.99e-92	0.000107511	1	2.21e-05	3.41e-07	1.21e-13	2.27e-47	1.18e-11
TF6_00001_6597239_E	1	6597239	0.959233	1	1	0.944444	0.961538	0.909091	0.980952	0.914894	0.954545	2	C	A	0.05	0.0666667	0	0	0.12	0	0.0533981	0.0465116	0.0714286	0.95	0.933333	1	1	0.88	1	0.946602	0.953488	0.928571	20	1	0	0	3	0	11	2	3	5.51e-89	0.000107511	1	1	5.73e-07	1	1.02e-46	5.47e-11
TF6_00001_6597239_F	1	6597239	0.959233	1	1	0.944444	0.961538	0.909091	0.980952	0.914894	0.954545	2	C	A	0.315	0.466667	0	0.117647	0.28	0.28	0.383495	0.232558	0.166667	0.685	0.533333	1	0.882353	0.72	0.72	0.616505	0.767442	0.833333	126	7	0	2	7	14	79	10	7	5.51e-89	0.000107511	1	3.74e-05	5.73e-07	1.54e-12	1.02e-46	5.47e-11
TF6_00001_6597242_A	1	6597242	0.94964	1	1	0.888889	0.961538	0.909091	0.966667	0.914894	0.954545	2	C	A	0.131313	0.2	0.5	0.25	0.04	0.12	0.0591133	0.209302	0.380952	0.868687	0.8	0.5	0.75	0.96	0.88	0.940887	0.790698	0.619048	52	3	1	4	1	6	12	9	16	4.09e-88	0.000107511	0.157298	6.33e-05	5.73e-07	1.54e-12	4.63e-46	5.47e-11
TF6_00001_6597242_B	1	6597242	0.94964	1	1	0.888889	0.961538	0.909091	0.966667	0.914894	0.954545	2	C	A	0.368687	0.666667	0.5	0.5	0.24	0.36	0.246305	0.511628	0.738095	0.631313	0.333333	0.5	0.5	0.76	0.64	0.753695	0.488372	0.261905	146	10	1	8	6	18	50	22	31	4.09e-88	0.000107511	0.157298	6.33e-05	5.73e-07	1.54e-12	4.63e-46	5.47e-11
TF6_00001_6597242_C	1	6597242	0.94964	1	1	0.888889	0.961538	0.909091	0.966667	0.914894	0.954545	2	A	C	0.401515	0.2	0.5	0.375	0.56	0.42	0.492611	0.232558	0.0952381	0.598485	0.8	0.5	0.625	0.44	0.58	0.507389	0.767442	0.904762	159	3	1	6	14	21	100	10	4	4.09e-88	0.000107511	0.157298	6.33e-05	5.73e-07	1.54e-12	4.63e-46	5.47e-11
TF6_00001_6597242_D	1	6597242	0.94964	1	1	0.888889	0.961538	0.909091	0.966667	0.914894	0.954545	2	A	C	0.20202	0	0.5	0.0625	0.36	0.18	0.26601	0.0930233	0.047619	0.79798	1	0.5	0.9375	0.64	0.82	0.73399	0.906977	0.952381	80	0	1	1	9	9	54	4	2	4.09e-88	1	0.157298	6.33e-05	5.73e-07	1.54e-12	4.63e-46	5.47e-11
TF6_00001_6597242_E	1	6597242	0.94964	1	1	0.888889	0.961538	0.909091	0.966667	0.914894	0.954545	2	A	C	0.0909091	0	0.5	0	0.24	0.08	0.1133	0.0232558	0.0238095	0.909091	1	0.5	1	0.76	0.92	0.8867	0.976744	0.97619	36	0	1	0	6	4	23	1	1	4.09e-88	1	0.157298	1	5.73e-07	1.54e-12	4.63e-46	5.47e-11
TF6_00001_6597246_F	1	6597246	0.959233	1	1	0.944444	0.961538	0.909091	0.980952	0.914894	0.954545	2	C	A	0.1825	0.0666667	0	0.0588235	0.16	0.12	0.252427	0.139535	0.0714286	0.8175	0.933333	1	0.941176	0.84	0.88	0.747573	0.860465	0.928571	73	1	0	1	4	6	52	6	3	5.51e-89	0.000107511	1	3.74e-05	5.73e-07	1.54e-12	1.02e-46	5.47e-11
TF6_00001_6597260_D	1	6597260	0.956835	1	1	0.944444	0.961538	0.909091	0.980952	0.914894	0.931818	2	C	A	0.0701754	0	0	0.0588235	0.04	0.1	0.0291262	0.0697674	0.292683	0.929825	1	1	0.941176	0.96	0.9	0.970874	0.930233	0.707317	28	0	0	1	1	5	6	3	12	9.09e-89	1	1	3.74e-05	5.73e-07	1.54e-12	1.02e-46	5.47e-11
TF6_00001_6597260_E	1	6597260	0.956835	1	1	0.944444	0.961538	0.909091	0.980952	0.914894	0.931818	2	C	A	0.172932	0.133333	0	0.117647	0.32	0.22	0.0825243	0.186047	0.512195	0.827068	0.866667	1	0.882353	0.68	0.78	0.917476	0.813953	0.487805	69	2	0	2	8	11	17	8	21	9.09e-89	0.000107511	1	3.74e-05	5.73e-07	1.54e-12	1.02e-46	5.47e-11
TF6_00001_6597260_F	1	6597260	0.956835	1	1	0.944444	0.961538	0.909091	0.980952	0.914894	0.931818	2	C	A	0.483709	0.466667	0	0.470588	0.52	0.58	0.354369	0.674419	0.829268	0.516291	0.533333	1	0.529412	0.48	0.42	0.645631	0.325581	0.170732	193	7	0	8	13	29	73	29	34	9.09e-89	0.000107511	1	3.74e-05	5.73e-07	1.54e-12	1.02e-46	5.47e-11
TF6_00001_6597275_A	1	6597275	0.93765	1	1	0.944444	0.961538	0.854545	0.961905	0.893617	0.931818	2	C	A	0.14578	0.0666667	0	0.0588235	0.24	0.0212766	0.207921	0.0952381	0.0487805	0.85422	0.933333	1	0.941176	0.76	0.978723	0.792079	0.904762	0.95122	57	1	0	1	6	1	42	4	2	5.01e-87	0.000107511	1	3.74e-05	5.73e-07	7.1e-12	7.65e-46	9.13e-11
TF6_00001_6597275_B	1	6597275	0.93765	1	1	0.944444	0.961538	0.854545	0.961905	0.893617	0.931818	2	A	C	0.483376	0.6	0.5	0.529412	0.56	0.617021	0.366337	0.47619	0.804878	0.516624	0.4	0.5	0.470588	0.44	0.382979	0.633663	0.52381	0.195122	189	9	1	9	14	29	74	20	33	5.01e-87	0.000107511	0.157298	3.74e-05	5.73e-07	7.1e-12	7.65e-46	9.13e-11
TF6_00001_6597275_C	1	6597275	0.93765	1	1	0.944444	0.961538	0.854545	0.961905	0.893617	0.931818	2	A	C	0.253197	0.266667	0	0.235294	0.24	0.446809	0.133663	0.238095	0.658537	0.746803	0.733333	1	0.764706	0.76	0.553191	0.866337	0.761905	0.341463	99	4	0	4	6	21	27	10	27	5.01e-87	0.000107511	1	3.74e-05	5.73e-07	7.1e-12	7.65e-46	9.13e-11
TF6_00001_6597275_D	1	6597275	0.93765	1	1	0.944444	0.961538	0.854545	0.961905	0.893617	0.931818	2	A	C	0.11509	0	0	0.0588235	0.12	0.12766	0.029703	0.166667	0.536585	0.88491	1	1	0.941176	0.88	0.87234	0.970297	0.833333	0.463415	45	0	0	1	3	6	6	7	22	5.01e-87	1	1	3.74e-05	5.73e-07	7.1e-12	7.65e-46	9.13e-11
TF6_00001_6607262_F	1	6607262	1	1	1	1	1	1	1	1	1	2	A	C	0.170264	0.2	0	0.166667	0.192308	0.2	0.147619	0.0638298	0.340909	0.829736	0.8	1	0.833333	0.807692	0.8	0.852381	0.93617	0.659091	71	3	0	3	5	11	31	3	15	1.1e-92	0.000107511	1	2.21e-05	3.41e-07	1.21e-13	1.37e-47	7.1e-12
TF6_00001_6607270_F	1	6607270	1	1	1	1	1	1	1	1	1	2	C	A	0.438849	0.666667	0	0.555556	0.115385	0.254545	0.533333	0.446809	0.295455	0.561151	0.333333	1	0.444444	0.884615	0.745455	0.466667	0.553191	0.704545	183	10	0	10	3	14	112	21	13	1.1e-92	0.000107511	1	2.21e-05	3.41e-07	1.21e-13	1.37e-47	7.1e-12
TF6_00001_6607272_F	1	6607272	0.997602	1	1	1	1	1	1	1	0.977273	2	C	A	0.122596	0.2	0	0	0.269231	0.163636	0.0761905	0.191489	0.162791	0.877404	0.8	1	1	0.730769	0.836364	0.92381	0.808511	0.837209	51	3	0	0	7	9	16	9	7	1.81e-92	0.000107511	1	1	3.41e-07	1.21e-13	1.37e-47	7.1e-12
TF6_00001_6607277_F	1	6607277	0.997602	0.933333	1	1	1	1	1	1	1	2	A	C	0.192308	0.142857	0	0.222222	0.192308	0.218182	0.171429	0.12766	0.340909	0.807692	0.857143	1	0.777778	0.807692	0.781818	0.828571	0.87234	0.659091	80	2	0	4	5	12	36	6	15	1.81e-92	0.000182811	1	2.21e-05	3.41e-07	1.21e-13	1.37e-47	7.1e-12
TF6_00001_6613991_E	1	6613991	0.916067	0.933333	1	0.944444	0.923077	0.945455	0.904762	0.93617	0.886364	2	C	A	0.0680628	0.214286	0	0.0588235	0.0416667	0.0384615	0.0473684	0.136364	0.102564	0.931937	0.785714	1	0.941176	0.958333	0.961538	0.952632	0.863636	0.897436	26	3	0	1	1	2	9	6	4	4.57e-85	0.000182811	1	3.74e-05	9.63e-07	5.55e-13	3.18e-43	3.28e-11
TF6_00001_6613991_F	1	6613991	0.916067	0.933333	1	0.944444	0.923077	0.945455	0.904762	0.93617	0.886364	2	C	A	0.382199	0.428571	0	0.411765	0.666667	0.365385	0.331579	0.522727	0.307692	0.617801	0.571429	1	0.588235	0.333333	0.634615	0.668421	0.477273	0.692308	146	6	0	7	16	19	63	23	12	4.57e-85	0.000182811	1	3.74e-05	9.63e-07	5.55e-13	3.18e-43	3.28e-11
TF6_00001_6651807_E	1	6651807	0.964029	1	1	1	1	0.927273	0.97619	0.914894	0.954545	2	C	A	0.0621891	0.0666667	0	0.111111	0.0384615	0.0196078	0.0878049	0	0.047619	0.937811	0.933333	1	0.888889	0.961538	0.980392	0.912195	1	0.952381	25	1	0	2	1	1	18	0	2	2.02e-89	0.000107511	1	2.21e-05	3.41e-07	9.24e-13	1.69e-46	1
TF6_00001_6651822_F	1	6651822	0.964029	1	1	1	1	0.927273	0.97619	0.914894	0.954545	2	C	A	0.106965	0	0	0	0	0.0196078	0.204878	0	0	0.893035	1	1	1	1	0.980392	0.795122	1	1	43	0	0	0	0	1	42	0	0	2.02e-89	1	1	1	1	9.24e-13	1.69e-46	1
TF6_00001_6651823_F	1	6651823	0.964029	1	1	1	1	0.927273	0.97619	0.914894	0.954545	2	C	A	0.298507	0.2	0.5	0.388889	0.115385	0.313725	0.370732	0.162791	0.166667	0.701493	0.8	0.5	0.611111	0.884615	0.686275	0.629268	0.837209	0.833333	120	3	1	7	3	16	76	7	7	2.02e-89	0.000107511	0.157298	2.21e-05	3.41e-07	9.24e-13	1.69e-46	5.47e-11
TF6_00001_6651827_F	1	6651827	0.964029	1	1	1	1	0.927273	0.97619	0.914894	0.954545	2	C	A	0.0696517	0.2	0	0.111111	0.0384615	0.0588235	0.0439024	0.0930233	0.142857	0.930348	0.8	1	0.888889	0.961538	0.941176	0.956098	0.906977	0.857143	28	3	0	2	1	3	9	4	6	2.02e-89	0.000107511	1	2.21e-05	3.41e-07	9.24e-13	1.69e-46	5.47e-11
TF6_00001_6651833_F	1	6651833	0.964029	1	1	1	1	0.927273	0.97619	0.914894	0.954545	2	C	A	0.191542	0	0	0.277778	0.0384615	0.0784314	0.317073	0.0232558	0.0238095	0.808458	1	1	0.722222	0.961538	0.921569	0.682927	0.976744	0.97619	77	0	0	5	1	4	65	1	1	2.02e-89	1	1	2.21e-05	3.41e-07	9.24e-13	1.69e-46	5.47e-11
TF6_00001_6651838_E	1	6651838	0.959233	1	1	1	0.961538	0.927273	0.97619	0.893617	0.954545	2	C	A	0.1475	0.0666667	0.5	0	0.16	0.0980392	0.219512	0	0.0714286	0.8525	0.933333	0.5	1	0.84	0.901961	0.780488	1	0.928571	59	1	1	0	4	5	45	0	3	5.51e-89	0.000107511	0.157298	1	5.73e-07	9.24e-13	1.69e-46	1
TF6_00001_6651865_E	1	6651865	0.961631	1	1	1	1	0.909091	0.97619	0.914894	0.954545	2	C	A	0.147132	0.133333	0	0.222222	0.153846	0.06	0.141463	0.0697674	0.333333	0.852868	0.866667	1	0.777778	0.846154	0.94	0.858537	0.930233	0.666667	59	2	0	4	4	3	29	3	14	3.34e-89	0.000107511	1	2.21e-05	3.41e-07	1.54e-12	1.69e-46	5.47e-11
TF6_00001_6651865_F	1	6651865	0.961631	1	1	1	1	0.909091	0.97619	0.914894	0.954545	2	C	A	0.441397	0.333333	0	0.5	0.384615	0.34	0.463415	0.395349	0.571429	0.558603	0.666667	1	0.5	0.615385	0.66	0.536585	0.604651	0.428571	177	5	0	9	10	17	95	17	24	3.34e-89	0.000107511	1	2.21e-05	3.41e-07	1.54e-12	1.69e-46	5.47e-11
TF6_00001_6651873_F	1	6651873	0.964029	1	1	1	1	0.927273	0.97619	0.914894	0.954545	2	C	A	0.0721393	0.0666667	0	0.0555556	0.0769231	0.0588235	0.0731707	0.0232558	0.142857	0.927861	0.933333	1	0.944444	0.923077	0.941176	0.926829	0.976744	0.857143	29	1	0	1	2	3	15	1	6	2.02e-89	0.000107511	1	2.21e-05	3.41e-07	9.24e-13	1.69e-46	5.47e-11
TF6_00001_6651875_A	1	6651875	0.94964	1	1	1	0.961538	0.927273	0.957143	0.914894	0.931818	2	C	A	0.106061	0.4	0.5	0.277778	0.12	0.137255	0.039801	0.0697674	0.219512	0.893939	0.6	0.5	0.722222	0.88	0.862745	0.960199	0.930233	0.780488	42	6	1	5	3	7	8	3	9	4.09e-88	0.000107511	0.157298	2.21e-05	5.73e-07	9.24e-13	1.26e-45	5.47e-11
TF6_00001_6651875_B	1	6651875	0.94964	1	1	1	0.961538	0.927273	0.957143	0.914894	0.931818	2	C	A	0.340909	0.533333	0.5	0.388889	0.56	0.470588	0.21393	0.395349	0.512195	0.659091	0.466667	0.5	0.611111	0.44	0.529412	0.78607	0.604651	0.487805	135	8	1	7	14	24	43	17	21	4.09e-88	0.000107511	0.157298	2.21e-05	5.73e-07	9.24e-13	1.26e-45	5.47e-11
TF6_00001_6651875_C	1	6651875	0.94964	1	1	1	0.961538	0.927273	0.957143	0.914894	0.931818	2	A	C	0.373737	0.2	0	0.388889	0.28	0.176471	0.512438	0.255814	0.195122	0.626263	0.8	1	0.611111	0.72	0.823529	0.487562	0.744186	0.804878	148	3	0	7	7	9	103	11	8	4.09e-88	0.000107511	1	2.21e-05	5.73e-07	9.24e-13	1.26e-45	5.47e-11
TF6_00001_6651875_D	1	6651875	0.94964	1	1	1	0.961538	0.927273	0.957143	0.914894	0.931818	2	A	C	0.164141	0	0	0.277778	0.16	0.0588235	0.228856	0.116279	0.0487805	0.835859	1	1	0.722222	0.84	0.941176	0.771144	0.883721	0.95122	65	0	0	5	4	3	46	5	2	4.09e-88	1	1	2.21e-05	5.73e-07	9.24e-13	1.26e-45	5.47e-11
TF6_00001_6653047_F	1	6653047	0.983213	1	1	1	1	0.963636	0.980952	0.978723	1	2	C	A	0.182927	0.266667	0	0.277778	0.153846	0.226415	0.0970874	0.217391	0.454545	0.817073	0.733333	1	0.722222	0.846154	0.773585	0.902913	0.782609	0.545455	75	4	0	5	4	12	20	10	20	3.67e-91	0.000107511	1	2.21e-05	3.41e-07	3.34e-13	1.02e-46	1.18e-11
TF6_00001_6653067_F	1	6653067	0.980815	1	1	1	1	0.963636	0.97619	0.978723	1	2	C	A	0.156479	0	0	0.166667	0.0384615	0.0377358	0.24878	0.0869565	0.0681818	0.843521	1	1	0.833333	0.961538	0.962264	0.75122	0.913043	0.931818	64	0	0	3	1	2	51	4	3	6.05e-91	1	1	2.21e-05	3.41e-07	3.34e-13	1.69e-46	1.18e-11
TF6_00001_6653070_B	1	6653070	0.940048	1	1	1	0.923077	0.927273	0.97619	0.978723	0.704545	2	C	A	0.170918	0.133333	0	0	0.291667	0.196078	0.121951	0.217391	0.419355	0.829082	0.866667	1	1	0.708333	0.803922	0.878049	0.782609	0.580645	67	2	0	0	7	10	25	10	13	3.04e-87	0.000107511	1	1	9.63e-07	9.24e-13	1.69e-46	1.18e-11
TF6_00001_6653070_C	1	6653070	0.940048	1	1	1	0.923077	0.927273	0.97619	0.978723	0.704545	2	C	A	0.408163	0.333333	0	0.388889	0.541667	0.509804	0.360976	0.413043	0.516129	0.591837	0.666667	1	0.611111	0.458333	0.490196	0.639024	0.586957	0.483871	160	5	0	7	13	26	74	19	16	3.04e-87	0.000107511	1	2.21e-05	9.63e-07	9.24e-13	1.69e-46	1.18e-11
TF6_00001_6653070_D	1	6653070	0.940048	1	1	1	0.923077	0.927273	0.97619	0.978723	0.704545	2	A	C	0.257653	0.4	1	0.166667	0.25	0.196078	0.263415	0.26087	0.258065	0.742347	0.6	0	0.833333	0.75	0.803922	0.736585	0.73913	0.741935	101	6	2	3	6	10	54	12	8	3.04e-87	0.000107511	1	2.21e-05	9.63e-07	9.24e-13	1.69e-46	1.18e-11
TF6_00001_6653070_E	1	6653070	0.940048	1	1	1	0.923077	0.927273	0.97619	0.978723	0.704545	2	A	C	0.0663265	0.0666667	0	0	0.0833333	0	0.0829268	0.0869565	0.0645161	0.933673	0.933333	1	1	0.916667	1	0.917073	0.913043	0.935484	26	1	0	0	2	0	17	4	2	3.04e-87	0.000107511	1	1	9.63e-07	1	1.69e-46	1.18e-11
TF6_00001_6653083_F	1	6653083	0.983213	1	1	1	1	0.963636	0.980952	0.978723	1	2	C	A	0.0658537	0	0	0.166667	0.115385	0.0754717	0.0631068	0	0.0909091	0.934146	1	1	0.833333	0.884615	0.924528	0.936893	1	0.909091	27	0	0	3	3	4	13	0	4	3.67e-91	1	1	2.21e-05	3.41e-07	3.34e-13	1.02e-46	1
TF6_00001_6653084_E	1	6653084	0.978417	1	1	1	1	0.963636	0.971429	0.978723	1	2	C	A	0.0661765	0	0	0.0555556	0	0	0.122549	0.0217391	0	0.933824	1	1	0.944444	1	1	0.877451	0.978261	1	27	0	0	1	0	0	25	1	0	9.99e-91	1	1	2.21e-05	1	1	2.8e-46	1.18e-11
TF6_00001_6653084_F	1	6653084	0.978417	1	1	1	1	0.963636	0.971429	0.978723	1	2	C	A	0.370098	0.133333	0	0.5	0.153846	0.188679	0.514706	0.26087	0.204545	0.629902	0.866667	1	0.5	0.846154	0.811321	0.485294	0.73913	0.795455	151	2	0	9	4	10	105	12	9	9.99e-91	0.000107511	1	2.21e-05	3.41e-07	3.34e-13	2.8e-46	1.18e-11
TF6_00001_6653090_F	1	6653090	0.980815	1	1	1	0.961538	0.963636	0.980952	0.978723	1	2	C	A	0.112469	0	0.5	0.0555556	0.24	0.132075	0.0970874	0.23913	0	0.887531	1	0.5	0.944444	0.76	0.867925	0.902913	0.76087	1	46	0	1	1	6	7	20	11	0	6.05e-91	1	0.157298	2.21e-05	5.73e-07	3.34e-13	1.02e-46	1.18e-11
TF6_00001_6653108_B	1	6653108	0.968825	1	1	1	1	0.963636	0.952381	0.978723	1	2	C	A	0.0792079	0.0666667	0	0	0.192308	0.132075	0.025	0.0869565	0.227273	0.920792	0.933333	1	1	0.807692	0.867925	0.975	0.913043	0.772727	32	1	0	0	5	7	5	4	10	7.42e-90	0.000107511	1	1	3.41e-07	3.34e-13	2.09e-45	1.18e-11
TF6_00001_6653108_C	1	6653108	0.968825	1	1	1	1	0.963636	0.952381	0.978723	1	2	C	A	0.212871	0.0666667	0	0.166667	0.423077	0.301887	0.135	0.173913	0.454545	0.787129	0.933333	1	0.833333	0.576923	0.698113	0.865	0.826087	0.545455	86	1	0	3	11	16	27	8	20	7.42e-90	0.000107511	1	2.21e-05	3.41e-07	3.34e-13	2.09e-45	1.18e-11
TF6_00001_6653108_D	1	6653108	0.968825	1	1	1	1	0.963636	0.952381	0.978723	1	2	A	C	0.485149	0.8	1	0.5	0.346154	0.377358	0.56	0.413043	0.295455	0.514851	0.2	0	0.5	0.653846	0.622642	0.44	0.586957	0.704545	196	12	2	9	9	20	112	19	13	7.42e-90	0.000107511	1	2.21e-05	3.41e-07	3.34e-13	2.09e-45	1.18e-11
TF6_00001_6653108_E	1	6653108	0.968825	1	1	1	1	0.963636	0.952381	0.978723	1	2	A	C	0.173267	0.266667	0.5	0.222222	0.115385	0.0943396	0.175	0.26087	0.136364	0.826733	0.733333	0.5	0.777778	0.884615	0.90566	0.825	0.73913	0.863636	70	4	1	4	3	5	35	12	6	7.42e-90	0.000107511	0.157298	2.21e-05	3.41e-07	3.34e-13	2.09e-45	1.18e-11
TF6_00001_6654621_F	1	6654621	0.944844	0.933333	0.5	1	1	0.963636	0.933333	0.914894	0.977273	2	C	A	0.337563	0.5	0	0.444444	0.230769	0.301887	0.234694	0.651163	0.511628	0.662437	0.5	1	0.555556	0.769231	0.698113	0.765306	0.348837	0.488372	133	7	0	8	6	16	46	28	22	1.11e-87	0.000182811	1	2.21e-05	3.41e-07	3.34e-13	1.56e-44	5.47e-11
TF6_00001_6654681_E	1	6654681	0.990408	0.933333	1	1	1	1	0.995238	0.957447	1	2	C	A	0.186441	0.0714286	0.5	0.0555556	0.153846	0.163636	0.282297	0	0.0454545	0.813559	0.928571	0.5	0.944444	0.846154	0.836364	0.717703	1	0.954545	77	1	1	1	4	9	59	0	2	8.15e-92	0.000182811	0.157298	2.21e-05	3.41e-07	1.21e-13	2.27e-47	1
TF6_00001_6654681_F	1	6654681	0.990408	0.933333	1	1	1	1	0.995238	0.957447	1	2	C	A	0.493947	0.214286	0.5	0.277778	0.576923	0.509091	0.62201	0.333333	0.159091	0.506053	0.785714	0.5	0.722222	0.423077	0.490909	0.37799	0.666667	0.840909	204	3	1	5	15	28	130	15	7	8.15e-92	0.000182811	0.157298	2.21e-05	3.41e-07	1.21e-13	2.27e-47	1.97e-11
TF6_00001_6654695_E	1	6654695	0.952038	0.933333	1	1	1	0.963636	0.990476	0.957447	0.704545	2	C	A	0.214106	0.285714	0	0.166667	0.153846	0.245283	0.173077	0.333333	0.322581	0.785894	0.714286	1	0.833333	0.846154	0.754717	0.826923	0.666667	0.677419	85	4	0	3	4	13	36	15	10	2.48e-88	0.000182811	1	2.21e-05	3.41e-07	3.34e-13	3.75e-47	1.97e-11
TF6_00001_6654695_F	1	6654695	0.952038	0.933333	1	1	1	0.963636	0.990476	0.957447	0.704545	2	A	C	0.455919	0.5	1	0.555556	0.653846	0.471698	0.475962	0.288889	0.258065	0.544081	0.5	0	0.444444	0.346154	0.528302	0.524038	0.711111	0.741935	181	7	2	10	17	25	99	13	8	2.48e-88	0.000182811	1	2.21e-05	3.41e-07	3.34e-13	3.75e-47	1.97e-11
TF6_00001_6662490_C	1	6662490	0.932854	0.8	1	0.888889	1	0.963636	0.904762	0.978723	1	2	C	A	0.0514139	0.166667	0	0	0	0.0754717	0.0210526	0.0869565	0.136364	0.948586	0.833333	1	1	1	0.924528	0.978947	0.913043	0.863636	20	2	0	0	0	4	4	4	6	1.37e-86	0.000532005	1	1	1	3.34e-13	3.18e-43	1.18e-11
TF6_00001_6662490_D	1	6662490	0.932854	0.8	1	0.888889	1	0.963636	0.904762	0.978723	1	2	C	A	0.151671	0.25	0	0.25	0.153846	0.169811	0.0842105	0.26087	0.25	0.848329	0.75	1	0.75	0.846154	0.830189	0.915789	0.73913	0.75	59	3	0	4	4	9	16	12	11	1.37e-86	0.000532005	1	6.33e-05	3.41e-07	3.34e-13	3.18e-43	1.18e-11
TF6_00001_6662497_A	1	6662497	0.93765	0.8	1	0.888889	1	0.963636	0.914286	1	0.977273	2	C	A	0.0613811	0	0	0.125	0.0769231	0	0.0520833	0.106383	0.116279	0.938619	1	1	0.875	0.923077	1	0.947917	0.893617	0.883721	24	0	0	2	2	0	10	5	5	5.01e-87	1	1	6.33e-05	3.41e-07	1	1.16e-43	7.1e-12
TF6_00001_6662497_B	1	6662497	0.93765	0.8	1	0.888889	1	0.963636	0.914286	1	0.977273	2	C	A	0.237852	0.583333	0.5	0.375	0.153846	0.188679	0.203125	0.361702	0.209302	0.762148	0.416667	0.5	0.625	0.846154	0.811321	0.796875	0.638298	0.790698	93	7	1	6	4	10	39	17	9	5.01e-87	0.000532005	0.157298	6.33e-05	3.41e-07	3.34e-13	1.16e-43	7.1e-12
TF6_00001_6662497_C	1	6662497	0.93765	0.8	1	0.888889	1	0.963636	0.914286	1	0.977273	2	C	A	0.421995	0.75	0.5	0.625	0.230769	0.377358	0.427083	0.531915	0.27907	0.578005	0.25	0.5	0.375	0.769231	0.622642	0.572917	0.468085	0.72093	165	9	1	10	6	20	82	25	12	5.01e-87	0.000532005	0.157298	6.33e-05	3.41e-07	3.34e-13	1.16e-43	7.1e-12
TF6_00001_6662497_D	1	6662497	0.93765	0.8	1	0.888889	1	0.963636	0.914286	1	0.977273	2	A	C	0.332481	0.25	0.5	0.125	0.461538	0.358491	0.328125	0.191489	0.488372	0.667519	0.75	0.5	0.875	0.538462	0.641509	0.671875	0.808511	0.511628	130	3	1	2	12	19	63	9	21	5.01e-87	0.000532005	0.157298	6.33e-05	3.41e-07	3.34e-13	1.16e-43	7.1e-12
TF6_00001_6662497_E	1	6662497	0.93765	0.8	1	0.888889	1	0.963636	0.914286	1	0.977273	2	A	C	0.140665	0.166667	0.5	0.125	0.153846	0.207547	0.109375	0.0638298	0.255814	0.859335	0.833333	0.5	0.875	0.846154	0.792453	0.890625	0.93617	0.744186	55	2	1	2	4	11	21	3	11	5.01e-87	0.000532005	0.157298	6.33e-05	3.41e-07	3.34e-13	1.16e-43	7.1e-12
TF6_00001_6662513_D	1	6662513	0.932854	0.8	1	0.888889	1	0.945455	0.904762	1	1	2	C	A	0.0771208	0.0833333	0	0.1875	0.153846	0.0576923	0.0578947	0.12766	0.0454545	0.922879	0.916667	1	0.8125	0.846154	0.942308	0.942105	0.87234	0.954545	30	1	0	3	4	3	11	6	2	1.37e-86	0.000532005	1	6.33e-05	3.41e-07	5.55e-13	3.18e-43	7.1e-12
TF6_00001_6662513_E	1	6662513	0.932854	0.8	1	0.888889	1	0.945455	0.904762	1	1	2	C	A	0.215938	0.166667	0.5	0.25	0.461538	0.173077	0.184211	0.340426	0.113636	0.784062	0.833333	0.5	0.75	0.538462	0.826923	0.815789	0.659574	0.886364	84	2	1	4	12	9	35	16	5	1.37e-86	0.000532005	0.157298	6.33e-05	3.41e-07	5.55e-13	3.18e-43	7.1e-12
TF6_00001_6662513_F	1	6662513	0.932854	0.8	1	0.888889	1	0.945455	0.904762	1	1	2	A	C	0.485861	0.25	0.5	0.5	0.269231	0.423077	0.510526	0.468085	0.659091	0.514139	0.75	0.5	0.5	0.730769	0.576923	0.489474	0.531915	0.340909	189	3	1	8	7	22	97	22	29	1.37e-86	0.000532005	0.157298	6.33e-05	3.41e-07	5.55e-13	3.18e-43	7.1e-12
TF6_00001_6662522_D	1	6662522	0.940048	0.8	1	0.888889	1	0.963636	0.914286	1	1	2	C	A	0.153061	0.166667	0	0	0.153846	0.169811	0.130208	0.319149	0.113636	0.846939	0.833333	1	1	0.846154	0.830189	0.869792	0.680851	0.886364	60	2	0	0	4	9	25	15	5	3.04e-87	0.000532005	1	1	3.41e-07	3.34e-13	1.16e-43	7.1e-12
TF6_00001_6662522_E	1	6662522	0.940048	0.8	1	0.888889	1	0.963636	0.914286	1	1	2	C	A	0.431122	0.25	0	0.375	0.307692	0.377358	0.505208	0.553191	0.204545	0.568878	0.75	1	0.625	0.692308	0.622642	0.494792	0.446809	0.795455	169	3	0	6	8	20	97	26	9	3.04e-87	0.000532005	1	6.33e-05	3.41e-07	3.34e-13	1.16e-43	7.1e-12
TF6_00001_6662522_F	1	6662522	0.940048	0.8	1	0.888889	1	0.963636	0.914286	1	1	2	A	C	0.260204	0.5	0	0.125	0.384615	0.396226	0.182292	0.212766	0.409091	0.739796	0.5	1	0.875	0.615385	0.603774	0.817708	0.787234	0.590909	102	6	0	2	10	21	35	10	18	3.04e-87	0.000532005	1	6.33e-05	3.41e-07	3.34e-13	1.16e-43	7.1e-12
TF6_00001_6662526_F	1	6662526	0.940048	0.8	1	0.888889	1	0.963636	0.914286	1	1	2	C	A	0.0561224	0	0	0.125	0.192308	0	0.0729167	0.0212766	0	0.943878	1	1	0.875	0.807692	1	0.927083	0.978723	1	22	0	0	2	5	0	14	1	0	3.04e-87	1	1	6.33e-05	3.41e-07	1	1.16e-43	7.1e-12
TF6_00001_6662530_D	1	6662530	0.942446	0.8	1	0.888889	1	0.963636	0.919048	1	1	2	C	A	0.0712468	0.25	0	0.1875	0	0.0188679	0.0777202	0.0425532	0.0909091	0.928753	0.75	1	0.8125	1	0.981132	0.92228	0.957447	0.909091	28	3	0	3	0	1	15	2	4	1.84e-87	0.000532005	1	6.33e-05	1	3.34e-13	7.04e-44	7.1e-12
TF6_00001_6662530_E	1	6662530	0.942446	0.8	1	0.888889	1	0.963636	0.919048	1	1	2	C	A	0.21374	0.333333	0.5	0.5	0.115385	0.113208	0.243523	0.170213	0.159091	0.78626	0.666667	0.5	0.5	0.884615	0.886792	0.756477	0.829787	0.840909	84	4	1	8	3	6	47	8	7	1.84e-87	0.000532005	0.157298	6.33e-05	3.41e-07	3.34e-13	7.04e-44	7.1e-12
TF6_00001_6662530_F	1	6662530	0.942446	0.8	1	0.888889	1	0.963636	0.919048	1	1	2	C	A	0.470738	0.5	0.5	0.8125	0.269231	0.377358	0.569948	0.361702	0.25	0.529262	0.5	0.5	0.1875	0.730769	0.622642	0.430052	0.638298	0.75	185	6	1	13	7	20	110	17	11	1.84e-87	0.000532005	0.157298	6.33e-05	3.41e-07	3.34e-13	7.04e-44	7.1e-12
TF6_00001_6662548_E	1	6662548	0.944844	0.8	1	0.888889	1	0.963636	0.92381	1	1	2	C	A	0.101523	0	0	0.0625	0.153846	0.0566038	0.118557	0.106383	0.0909091	0.898477	1	1	0.9375	0.846154	0.943396	0.881443	0.893617	0.909091	40	0	0	1	4	3	23	5	4	1.11e-87	1	1	6.33e-05	3.41e-07	3.34e-13	4.26e-44	7.1e-12
TF6_00001_6662548_F	1	6662548	0.944844	0.8	1	0.888889	1	0.963636	0.92381	1	1	2	C	A	0.370558	0.25	0.5	0.5	0.307692	0.320755	0.402062	0.297872	0.386364	0.629442	0.75	0.5	0.5	0.692308	0.679245	0.597938	0.702128	0.613636	146	3	1	8	8	17	78	14	17	1.11e-87	0.000532005	0.157298	6.33e-05	3.41e-07	3.34e-13	4.26e-44	7.1e-12
TF6_00001_6728094_E	1	6728094	0.944844	0.933333	1	1	0.961538	0.909091	0.966667	0.957447	0.840909	2	C	A	0.0786802	0.214286	0	0.111111	0	0.06	0.044335	0.111111	0.243243	0.92132	0.785714	1	0.888889	1	0.94	0.955665	0.888889	0.756757	31	3	0	2	0	3	9	5	9	1.11e-87	0.000182811	1	2.21e-05	1	1.54e-12	4.63e-46	1.97e-11
TF6_00001_6728094_F	1	6728094	0.944844	0.933333	1	1	0.961538	0.909091	0.966667	0.957447	0.840909	2	C	A	0.167513	0.285714	0	0.222222	0.12	0.24	0.1133	0.133333	0.378378	0.832487	0.714286	1	0.777778	0.88	0.76	0.8867	0.866667	0.621622	66	4	0	4	3	12	23	6	14	1.11e-87	0.000182811	1	2.21e-05	5.73e-07	1.54e-12	4.63e-46	1.97e-11
TF6_00001_6728124_A	1	6728124	0.935252	0.933333	1	1	0.961538	0.909091	0.952381	0.957447	0.818182	2	C	A	0.0589744	0.0714286	0	0.111111	0	0.12	0.04	0.0222222	0.138889	0.941026	0.928571	1	0.888889	1	0.88	0.96	0.977778	0.861111	23	1	0	2	0	6	8	1	5	8.28e-87	0.000182811	1	2.21e-05	1	1.54e-12	2.09e-45	1.97e-11
TF6_00001_6728124_B	1	6728124	0.935252	0.933333	1	1	0.961538	0.909091	0.952381	0.957447	0.818182	2	C	A	0.284615	0.357143	0.5	0.388889	0.28	0.3	0.27	0.111111	0.472222	0.715385	0.642857	0.5	0.611111	0.72	0.7	0.73	0.888889	0.527778	111	5	1	7	7	15	54	5	17	8.28e-87	0.000182811	0.157298	2.21e-05	5.73e-07	1.54e-12	2.09e-45	1.97e-11
TF6_00001_6728124_C	1	6728124	0.935252	0.933333	1	1	0.961538	0.909091	0.952381	0.957447	0.818182	2	A	C	0.461538	0.357143	0.5	0.444444	0.32	0.48	0.47	0.622222	0.333333	0.538462	0.642857	0.5	0.555556	0.68	0.52	0.53	0.377778	0.666667	180	5	1	8	8	24	94	28	12	8.28e-87	0.000182811	0.157298	2.21e-05	5.73e-07	1.54e-12	2.09e-45	1.97e-11
TF6_00001_6728124_D	1	6728124	0.935252	0.933333	1	1	0.961538	0.909091	0.952381	0.957447	0.818182	2	A	C	0.223077	0.142857	0	0.277778	0.24	0.22	0.205	0.422222	0.0833333	0.776923	0.857143	1	0.722222	0.76	0.78	0.795	0.577778	0.916667	87	2	0	5	6	11	41	19	3	8.28e-87	0.000182811	1	2.21e-05	5.73e-07	1.54e-12	2.09e-45	1.97e-11
TF6_00001_6728124_E	1	6728124	0.935252	0.933333	1	1	0.961538	0.909091	0.952381	0.957447	0.818182	2	A	C	0.0615385	0	0	0.111111	0.04	0.04	0.06	0.111111	0.0555556	0.938462	1	1	0.888889	0.96	0.96	0.94	0.888889	0.944444	24	0	0	2	1	2	12	5	2	8.28e-87	1	1	2.21e-05	5.73e-07	1.54e-12	2.09e-45	1.97e-11
TF6_00001_6898163_A	1	6898163	0.918465	0.666667	1	0.888889	0.923077	0.945455	0.92381	0.893617	0.977273	2	C	A	0.104439	0.2	0.5	0.1875	0.125	0.134615	0.0927835	0.119048	0.0232558	0.895561	0.8	0.5	0.8125	0.875	0.865385	0.907216	0.880952	0.976744	40	2	1	3	3	7	18	5	1	2.77e-85	0.0015654	0.157298	6.33e-05	9.63e-07	5.55e-13	4.26e-44	9.13e-11
TF6_00001_6898163_B	1	6898163	0.918465	0.666667	1	0.888889	0.923077	0.945455	0.92381	0.893617	0.977273	2	C	A	0.313316	0.3	1	0.625	0.583333	0.5	0.195876	0.190476	0.44186	0.686684	0.7	0	0.375	0.416667	0.5	0.804124	0.809524	0.55814	120	3	2	10	14	26	38	8	19	2.77e-85	0.0015654	1	6.33e-05	9.63e-07	5.55e-13	4.26e-44	9.13e-11
TF6_00001_6898163_C	1	6898163	0.918465	0.666667	1	0.888889	0.923077	0.945455	0.92381	0.893617	0.977273	2	A	C	0.441253	0.5	0	0.125	0.208333	0.192308	0.587629	0.47619	0.302326	0.558747	0.5	1	0.875	0.791667	0.807692	0.412371	0.52381	0.697674	169	5	0	2	5	10	114	20	13	2.77e-85	0.0015654	1	6.33e-05	9.63e-07	5.55e-13	4.26e-44	9.13e-11
TF6_00001_6898163_D	1	6898163	0.918465	0.666667	1	0.888889	0.923077	0.945455	0.92381	0.893617	0.977273	2	A	C	0.245431	0.1	0	0	0.0416667	0.0961538	0.381443	0.214286	0.0930233	0.754569	0.9	1	1	0.958333	0.903846	0.618557	0.785714	0.906977	94	1	0	0	1	5	74	9	4	2.77e-85	0.0015654	1	1	9.63e-07	5.55e-13	4.26e-44	9.13e-11
TF6_00001_6898163_E	1	6898163	0.918465	0.666667	1	0.888889	0.923077	0.945455	0.92381	0.893617	0.977273	2	A	C	0.0861619	0	0	0	0.0416667	0.0576923	0.128866	0.0238095	0.0697674	0.913838	1	1	1	0.958333	0.942308	0.871134	0.97619	0.930233	33	0	0	0	1	3	25	1	3	2.77e-85	1	1	1	9.63e-07	5.55e-13	4.26e-44	9.13e-11
TF6_00001_6898172_B	1	6898172	0.923261	0.666667	1	0.944444	0.923077	0.963636	0.919048	0.914894	0.977273	2	C	A	0.0753247	0	0.5	0.117647	0.0416667	0.0566038	0.0932642	0.0697674	0.0232558	0.924675	1	0.5	0.882353	0.958333	0.943396	0.906736	0.930233	0.976744	29	0	1	2	1	3	18	3	1	1.01e-85	1	0.157298	3.74e-05	9.63e-07	3.34e-13	7.04e-44	5.47e-11
TF6_00001_6898172_C	1	6898172	0.923261	0.666667	1	0.944444	0.923077	0.963636	0.919048	0.914894	0.977273	2	C	A	0.192208	0.2	0.5	0.294118	0.125	0.169811	0.212435	0.255814	0.0465116	0.807792	0.8	0.5	0.705882	0.875	0.830189	0.787565	0.744186	0.953488	74	2	1	5	3	9	41	11	2	1.01e-85	0.0015654	0.157298	3.74e-05	9.63e-07	3.34e-13	7.04e-44	5.47e-11
TF6_00001_6898172_D	1	6898172	0.923261	0.666667	1	0.944444	0.923077	0.963636	0.919048	0.914894	0.977273	2	C	A	0.374026	0.5	1	0.588235	0.375	0.396226	0.404145	0.302326	0.139535	0.625974	0.5	0	0.411765	0.625	0.603774	0.595855	0.697674	0.860465	144	5	2	10	9	21	78	13	6	1.01e-85	0.0015654	1	3.74e-05	9.63e-07	3.34e-13	7.04e-44	5.47e-11
TF6_00001_6898172_E	1	6898172	0.923261	0.666667	1	0.944444	0.923077	0.963636	0.919048	0.914894	0.977273	2	A	C	0.335065	0.4	0	0.176471	0.25	0.415094	0.227979	0.395349	0.767442	0.664935	0.6	1	0.823529	0.75	0.584906	0.772021	0.604651	0.232558	129	4	0	3	6	22	44	17	33	1.01e-85	0.0015654	1	3.74e-05	9.63e-07	3.34e-13	7.04e-44	5.47e-11
TF6_00001_6898172_F	1	6898172	0.923261	0.666667	1	0.944444	0.923077	0.963636	0.919048	0.914894	0.977273	2	A	C	0.168831	0.2	0	0.117647	0.166667	0.169811	0.0829016	0.162791	0.581395	0.831169	0.8	1	0.882353	0.833333	0.830189	0.917098	0.837209	0.418605	65	2	0	2	4	9	16	7	25	1.01e-85	0.0015654	1	3.74e-05	9.63e-07	3.34e-13	7.04e-44	5.47e-11
TF6_00001_6925563_F	1	6925563	0.983213	1	1	1	1	0.963636	0.985714	0.978723	0.977273	2	C	A	0.212195	0.333333	0	0.0555556	0.230769	0.264151	0.178744	0.217391	0.325581	0.787805	0.666667	1	0.944444	0.769231	0.735849	0.821256	0.782609	0.674419	87	5	0	1	6	14	37	10	14	3.67e-91	0.000107511	1	2.21e-05	3.41e-07	3.34e-13	6.2e-47	1.18e-11
TF6_00001_6925578_D	1	6925578	0.978417	1	1	1	1	0.981818	0.97619	0.957447	0.977273	2	C	A	0.0539216	0.0666667	0.5	0.0555556	0.0384615	0.0740741	0.0243902	0.177778	0.0232558	0.946078	0.933333	0.5	0.944444	0.961538	0.925926	0.97561	0.822222	0.976744	22	1	1	1	1	4	5	8	1	9.99e-91	0.000107511	0.157298	2.21e-05	3.41e-07	2e-13	1.69e-46	1.97e-11
TF6_00001_6925578_E	1	6925578	0.978417	1	1	1	1	0.981818	0.97619	0.957447	0.977273	2	C	A	0.196078	0.266667	1	0.222222	0.0769231	0.314815	0.190244	0.2	0.0697674	0.803922	0.733333	0	0.777778	0.923077	0.685185	0.809756	0.8	0.930233	80	4	2	4	2	17	39	9	3	9.99e-91	0.000107511	1	2.21e-05	3.41e-07	2e-13	1.69e-46	1.97e-11
TF6_00001_6925578_F	1	6925578	0.978417	1	1	1	1	0.981818	0.97619	0.957447	0.977273	2	A	C	0.404412	0.266667	0	0.166667	0.692308	0.314815	0.385366	0.333333	0.674419	0.595588	0.733333	1	0.833333	0.307692	0.685185	0.614634	0.666667	0.325581	165	4	0	3	18	17	79	15	29	9.99e-91	0.000107511	1	2.21e-05	3.41e-07	2e-13	1.69e-46	1.97e-11
TF6_00001_6925587_E	1	6925587	0.983213	1	1	1	1	0.981818	0.980952	0.978723	0.977273	2	C	A	0.163415	0.0666667	0	0.111111	0.115385	0.0555556	0.18932	0.23913	0.186047	0.836585	0.933333	1	0.888889	0.884615	0.944444	0.81068	0.76087	0.813953	67	1	0	2	3	3	39	11	8	3.67e-91	0.000107511	1	2.21e-05	3.41e-07	2e-13	1.02e-46	1.18e-11
TF6_00001_6925587_F	1	6925587	0.983213	1	1	1	1	0.981818	0.980952	0.978723	0.977273	2	A	C	0.44878	0.733333	0.5	0.611111	0.576923	0.537037	0.393204	0.282609	0.534884	0.55122	0.266667	0.5	0.388889	0.423077	0.462963	0.606796	0.717391	0.465116	184	11	1	11	15	29	81	13	23	3.67e-91	0.000107511	0.157298	2.21e-05	3.41e-07	2e-13	1.02e-46	1.18e-11
TF6_00001_6925611_A	1	6925611	0.985612	1	1	1	1	0.981818	0.985714	0.978723	0.977273	2	A	C	0.265207	0.266667	0	0.222222	0.230769	0.203704	0.304348	0.282609	0.186047	0.734793	0.733333	1	0.777778	0.769231	0.796296	0.695652	0.717391	0.813953	109	4	0	4	6	11	63	13	8	2.22e-91	0.000107511	1	2.21e-05	3.41e-07	2e-13	6.2e-47	1.18e-11
TF6_00001_6925611_B	1	6925611	0.985612	1	1	1	1	0.981818	0.985714	0.978723	0.977273	2	A	C	0.0486618	0.0666667	0	0.0555556	0.0384615	0.0185185	0.0483092	0.0217391	0.116279	0.951338	0.933333	1	0.944444	0.961538	0.981481	0.951691	0.978261	0.883721	20	1	0	1	1	1	10	1	5	2.22e-91	0.000107511	1	2.21e-05	3.41e-07	2e-13	6.2e-47	1.18e-11
TF6_00001_6925617_C	1	6925617	0.968825	1	1	1	1	0.981818	0.961905	0.93617	0.977273	2	C	A	0.143564	0.0666667	0	0.333333	0	0.0925926	0.138614	0.295455	0.116279	0.856436	0.933333	1	0.666667	1	0.907407	0.861386	0.704545	0.883721	58	1	0	6	0	5	28	13	5	7.42e-90	0.000107511	1	2.21e-05	1	2e-13	7.65e-46	3.28e-11
TF6_00001_6925617_D	1	6925617	0.968825	1	1	1	1	0.981818	0.961905	0.93617	0.977273	2	C	A	0.435644	0.333333	0.5	0.666667	0.230769	0.351852	0.490099	0.545455	0.232558	0.564356	0.666667	0.5	0.333333	0.769231	0.648148	0.509901	0.454545	0.767442	176	5	1	12	6	19	99	24	10	7.42e-90	0.000107511	0.157298	2.21e-05	3.41e-07	2e-13	7.65e-46	3.28e-11
TF6_00001_6925617_E	1	6925617	0.968825	1	1	1	1	0.981818	0.961905	0.93617	0.977273	2	A	C	0.264851	0.2	0	0.277778	0.576923	0.277778	0.173267	0.204545	0.581395	0.735149	0.8	1	0.722222	0.423077	0.722222	0.826733	0.795455	0.418605	107	3	0	5	15	15	35	9	25	7.42e-90	0.000107511	1	2.21e-05	3.41e-07	2e-13	7.65e-46	3.28e-11
TF6_00001_6925617_F	1	6925617	0.968825	1	1	1	1	0.981818	0.961905	0.93617	0.977273	2	A	C	0.0519802	0	0	0.0555556	0.0384615	0.0925926	0.0148515	0.0454545	0.209302	0.94802	1	1	0.944444	0.961538	0.907407	0.985149	0.954545	0.790698	21	0	0	1	1	5	3	2	9	7.42e-90	1	1	2.21e-05	3.41e-07	2e-13	7.65e-46	3.28e-11
TF6_00001_6930605_E	1	6930605	0.918465	0.933333	1	0.888889	0.923077	0.872727	0.942857	0.851064	0.931818	2	C	A	0.16188	0.0714286	0	0.125	0.0416667	0.145833	0.212121	0.15	0.0731707	0.83812	0.928571	1	0.875	0.958333	0.854167	0.787879	0.85	0.926829	62	1	0	2	1	7	42	6	3	2.77e-85	0.000182811	1	6.33e-05	9.63e-07	4.26e-12	5.71e-45	2.54e-10
TF6_00001_6930605_F	1	6930605	0.918465	0.933333	1	0.888889	0.923077	0.872727	0.942857	0.851064	0.931818	2	A	C	0.464752	0.642857	0	0.6875	0.583333	0.416667	0.383838	0.475	0.707317	0.535248	0.357143	1	0.3125	0.416667	0.583333	0.616162	0.525	0.292683	178	9	0	11	14	20	76	19	29	2.77e-85	0.000182811	1	6.33e-05	9.63e-07	4.26e-12	5.71e-45	2.54e-10
TF6_00001_7027170_E	1	7027170	0.992806	1	1	1	1	1	0.990476	1	0.977273	2	C	A	0.0603865	0	0	0.111111	0.0384615	0.0727273	0.0865385	0	0	0.939614	1	1	0.888889	0.961538	0.927273	0.913462	1	1	25	0	0	2	1	4	18	0	0	4.94e-92	1	1	2.21e-05	3.41e-07	1.21e-13	3.75e-47	1
TF6_00001_7027170_F	1	7027170	0.992806	1	1	1	1	1	0.990476	1	0.977273	2	C	A	0.417874	0.333333	0	0.388889	0.384615	0.290909	0.533654	0.319149	0.209302	0.582126	0.666667	1	0.611111	0.615385	0.709091	0.466346	0.680851	0.790698	173	5	0	7	10	16	111	15	9	4.94e-92	0.000107511	1	2.21e-05	3.41e-07	1.21e-13	3.75e-47	7.1e-12
TF6_00001_7027182_E	1	7027182	0.990408	1	1	1	1	1	0.985714	1	0.977273	2	C	A	0.220339	0	0	0.277778	0.153846	0.0909091	0.285024	0.191489	0.209302	0.779661	1	1	0.722222	0.846154	0.909091	0.714976	0.808511	0.790698	91	0	0	5	4	5	59	9	9	8.15e-92	1	1	2.21e-05	3.41e-07	1.21e-13	6.2e-47	7.1e-12
TF6_00001_7027182_F	1	7027182	0.990408	1	1	1	1	1	0.985714	1	0.977273	2	A	C	0.33414	0.6	0.5	0.333333	0.423077	0.454545	0.270531	0.319149	0.348837	0.66586	0.4	0.5	0.666667	0.576923	0.545455	0.729469	0.680851	0.651163	138	9	1	6	11	25	56	15	15	8.15e-92	0.000107511	0.157298	2.21e-05	3.41e-07	1.21e-13	6.2e-47	7.1e-12
TF6_00001_7027196_E	1	7027196	0.992806	1	1	1	1	1	0.990476	1	0.977273	2	C	A	0.10628	0.4	0	0	0.269231	0.0909091	0.100962	0.0851064	0.0232558	0.89372	0.6	1	1	0.730769	0.909091	0.899038	0.914894	0.976744	44	6	0	0	7	5	21	4	1	4.94e-92	0.000107511	1	1	3.41e-07	1.21e-13	3.75e-47	7.1e-12
TF6_00001_7027196_F	1	7027196	0.992806	1	1	1	1	1	0.990476	1	0.977273	2	C	A	0.471014	0.733333	1	0.666667	0.576923	0.509091	0.451923	0.468085	0.255814	0.528986	0.266667	0	0.333333	0.423077	0.490909	0.548077	0.531915	0.744186	195	11	2	12	15	28	94	22	11	4.94e-92	0.000107511	1	2.21e-05	3.41e-07	1.21e-13	3.75e-47	7.1e-12
TF6_00001_7027210_D	1	7027210	0.992806	1	1	1	1	1	0.990476	1	0.977273	2	C	A	0.0724638	0.0666667	0	0.111111	0.0769231	0.0545455	0.0240385	0.0425532	0.348837	0.927536	0.933333	1	0.888889	0.923077	0.945455	0.975962	0.957447	0.651163	30	1	0	2	2	3	5	2	15	4.94e-92	0.000107511	1	2.21e-05	3.41e-07	1.21e-13	3.75e-47	7.1e-12
TF6_00001_7027210_E	1	7027210	0.992806	1	1	1	1	1	0.990476	1	0.977273	2	C	A	0.258454	0.266667	0	0.277778	0.423077	0.363636	0.139423	0.276596	0.581395	0.741546	0.733333	1	0.722222	0.576923	0.636364	0.860577	0.723404	0.418605	107	4	0	5	11	20	29	13	25	4.94e-92	0.000107511	1	2.21e-05	3.41e-07	1.21e-13	3.75e-47	7.1e-12
TF6_00001_7027210_F	1	7027210	0.992806	1	1	1	1	1	0.990476	1	0.977273	2	A	C	0.381643	0.466667	0.5	0.388889	0.346154	0.163636	0.509615	0.255319	0.162791	0.618357	0.533333	0.5	0.611111	0.653846	0.836364	0.490385	0.744681	0.837209	158	7	1	7	9	9	106	12	7	4.94e-92	0.000107511	0.157298	2.21e-05	3.41e-07	1.21e-13	3.75e-47	7.1e-12
TF6_00001_7027211_C	1	7027211	0.985612	1	1	0.944444	1	1	0.985714	0.978723	0.977273	2	C	A	0.0559611	0.2	0	0	0.115385	0.0363636	0.0483092	0.0652174	0.0465116	0.944039	0.8	1	1	0.884615	0.963636	0.951691	0.934783	0.953488	23	3	0	0	3	2	10	3	2	2.22e-91	0.000107511	1	1	3.41e-07	1.21e-13	6.2e-47	1.18e-11
TF6_00001_7027211_D	1	7027211	0.985612	1	1	0.944444	1	1	0.985714	0.978723	0.977273	2	C	A	0.187348	0.533333	0	0.235294	0.269231	0.0909091	0.183575	0.152174	0.186047	0.812652	0.466667	1	0.764706	0.730769	0.909091	0.816425	0.847826	0.813953	77	8	0	4	7	5	38	7	8	2.22e-91	0.000107511	1	3.74e-05	3.41e-07	1.21e-13	6.2e-47	1.18e-11
TF6_00001_7027211_E	1	7027211	0.985612	1	1	0.944444	1	1	0.985714	0.978723	0.977273	2	C	A	0.457421	0.8	0	0.470588	0.5	0.327273	0.468599	0.326087	0.581395	0.542579	0.2	1	0.529412	0.5	0.672727	0.531401	0.673913	0.418605	188	12	0	8	13	18	97	15	25	2.22e-91	0.000107511	1	3.74e-05	3.41e-07	1.21e-13	6.2e-47	1.18e-11
TF6_00001_7027211_F	1	7027211	0.985612	1	1	0.944444	1	1	0.985714	0.978723	0.977273	2	A	C	0.119221	0	0	0	0.230769	0.163636	0.111111	0.0869565	0.162791	0.880779	1	1	1	0.769231	0.836364	0.888889	0.913043	0.837209	49	0	0	0	6	9	23	4	7	2.22e-91	1	1	1	3.41e-07	1.21e-13	6.2e-47	1.18e-11
TF6_00001_7027216_E	1	7027216	0.992806	1	1	1	1	1	0.990476	1	0.977273	2	C	A	0.0942029	0	0	0.277778	0.115385	0.0363636	0.110577	0.0638298	0.0697674	0.905797	1	1	0.722222	0.884615	0.963636	0.889423	0.93617	0.930233	39	0	0	5	3	2	23	3	3	4.94e-92	1	1	2.21e-05	3.41e-07	1.21e-13	3.75e-47	7.1e-12
TF6_00001_7027216_F	1	7027216	0.992806	1	1	1	1	1	0.990476	1	0.977273	2	A	C	0.458937	0.733333	0.5	0.444444	0.5	0.418182	0.370192	0.553191	0.72093	0.541063	0.266667	0.5	0.555556	0.5	0.581818	0.629808	0.446809	0.27907	190	11	1	8	13	23	77	26	31	4.94e-92	0.000107511	0.157298	2.21e-05	3.41e-07	1.21e-13	3.75e-47	7.1e-12
TF6_00001_7027234_F	1	7027234	0.990408	1	1	1	1	1	0.985714	1	0.977273	2	C	A	0.094431	0	0	0	0	0.0181818	0.183575	0	0	0.905569	1	1	1	1	0.981818	0.816425	1	1	39	0	0	0	0	1	38	0	0	8.15e-92	1	1	1	1	1.21e-13	6.2e-47	1
TF6_00001_7055086_F	1	7055086	0.928058	0.933333	1	0.944444	1	0.909091	0.938095	0.851064	0.931818	2	C	A	0.149871	0.0714286	0	0.411765	0.230769	0.42	0.0812183	0.075	0.097561	0.850129	0.928571	1	0.588235	0.769231	0.58	0.918782	0.925	0.902439	58	1	0	7	6	21	16	3	4	3.72e-86	0.000182811	1	3.74e-05	3.41e-07	1.54e-12	9.43e-45	2.54e-10
TF6_00001_7094608_A	1	7094608	0.995204	1	1	1	1	1	0.995238	0.978723	1	2	A	C	0.204819	0.0666667	0.5	0.222222	0.576923	0.0727273	0.239234	0.152174	0.0681818	0.795181	0.933333	0.5	0.777778	0.423077	0.927273	0.760766	0.847826	0.931818	85	1	1	4	15	4	50	7	3	2.99e-92	0.000107511	0.157298	2.21e-05	3.41e-07	1.21e-13	2.27e-47	1.18e-11
TF6_00001_7094608_B	1	7094608	0.995204	1	1	1	1	1	0.995238	0.978723	1	2	A	C	0.060241	0	0.5	0.0555556	0.346154	0.0363636	0.0382775	0.0217391	0.0681818	0.939759	1	0.5	0.944444	0.653846	0.963636	0.961722	0.978261	0.931818	25	0	1	1	9	2	8	1	3	2.99e-92	1	0.157298	2.21e-05	3.41e-07	1.21e-13	2.27e-47	1.18e-11
TF6_00001_7094618_E	1	7094618	0.997602	1	1	1	1	1	1	0.978723	1	2	C	A	0.0841346	0.0666667	0	0.111111	0	0.0727273	0.052381	0.108696	0.272727	0.915865	0.933333	1	0.888889	1	0.927273	0.947619	0.891304	0.727273	35	1	0	2	0	4	11	5	12	1.81e-92	0.000107511	1	2.21e-05	1	1.21e-13	1.37e-47	1.18e-11
TF6_00001_7094618_F	1	7094618	0.997602	1	1	1	1	1	1	0.978723	1	2	C	A	0.447115	0.4	0	0.5	0.307692	0.4	0.442857	0.456522	0.613636	0.552885	0.6	1	0.5	0.692308	0.6	0.557143	0.543478	0.386364	186	6	0	9	8	22	93	21	27	1.81e-92	0.000107511	1	2.21e-05	3.41e-07	1.21e-13	1.37e-47	1.18e-11
TF6_00001_7094625_E	1	7094625	1	1	1	1	1	1	1	1	1	2	C	A	0.059952	0.0666667	0	0.0555556	0.0769231	0.109091	0.0333333	0.148936	0.0227273	0.940048	0.933333	1	0.944444	0.923077	0.890909	0.966667	0.851064	0.977273	25	1	0	1	2	6	7	7	1	1.1e-92	0.000107511	1	2.21e-05	3.41e-07	1.21e-13	1.37e-47	7.1e-12
TF6_00001_7094625_F	1	7094625	1	1	1	1	1	1	1	1	1	2	C	A	0.270983	0.2	0.5	0.444444	0.346154	0.418182	0.2	0.382979	0.204545	0.729017	0.8	0.5	0.555556	0.653846	0.581818	0.8	0.617021	0.795455	113	3	1	8	9	23	42	18	9	1.1e-92	0.000107511	0.157298	2.21e-05	3.41e-07	1.21e-13	1.37e-47	7.1e-12
TF6_00001_7094665_F	1	7094665	0.918465	0.866667	1	0.944444	0.961538	0.836364	0.952381	0.829787	0.931818	2	C	A	0.0652742	0.153846	0	0.117647	0.04	0.0652174	0.055	0.0512821	0.097561	0.934726	0.846154	1	0.882353	0.96	0.934783	0.945	0.948718	0.902439	25	2	0	2	1	3	11	2	4	2.77e-85	0.000311491	1	3.74e-05	5.73e-07	1.18e-11	2.09e-45	4.24e-10
TF6_00001_7094666_F	1	7094666	0.908873	0.866667	1	0.944444	0.961538	0.8	0.933333	0.851064	0.954545	2	C	A	0.055409	0	0	0.0588235	0.08	0.0454545	0.0612245	0.025	0.0714286	0.944591	1	1	0.941176	0.92	0.954545	0.938776	0.975	0.928571	21	0	0	1	2	2	12	1	3	2.05e-84	1	1	3.74e-05	5.73e-07	3.28e-11	1.56e-44	2.54e-10
TF6_00001_7175743_F	1	7175743	0.942446	0.933333	1	0.944444	1	0.945455	0.947619	0.87234	0.954545	2	C	A	0.203562	0.142857	0	0.176471	0.192308	0.326923	0.145729	0.414634	0.166667	0.796438	0.857143	1	0.823529	0.807692	0.673077	0.854271	0.585366	0.833333	80	2	0	3	5	17	29	17	7	1.84e-87	0.000182811	1	3.74e-05	3.41e-07	5.55e-13	3.45e-45	1.52e-10
TF6_00001_7175778_D	1	7175778	0.944844	0.933333	1	1	1	0.909091	0.952381	0.893617	0.954545	2	C	A	0.0939086	0	0	0.111111	0.0384615	0.1	0.115	0.0714286	0.0714286	0.906091	1	1	0.888889	0.961538	0.9	0.885	0.928571	0.928571	37	0	0	2	1	5	23	3	3	1.11e-87	1	1	2.21e-05	3.41e-07	1.54e-12	2.09e-45	9.13e-11
TF6_00001_7175778_E	1	7175778	0.944844	0.933333	1	1	1	0.909091	0.952381	0.893617	0.954545	2	C	A	0.314721	0.142857	0	0.166667	0.269231	0.2	0.39	0.190476	0.380952	0.685279	0.857143	1	0.833333	0.730769	0.8	0.61	0.809524	0.619048	124	2	0	3	7	10	78	8	16	1.11e-87	0.000182811	1	2.21e-05	3.41e-07	1.54e-12	2.09e-45	9.13e-11
TF6_00001_7175778_F	1	7175778	0.944844	0.933333	1	1	1	0.909091	0.952381	0.893617	0.954545	2	A	C	0.230964	0.357143	0.5	0.277778	0.307692	0.28	0.17	0.428571	0.142857	0.769036	0.642857	0.5	0.722222	0.692308	0.72	0.83	0.571429	0.857143	91	5	1	5	8	14	34	18	6	1.11e-87	0.000182811	0.157298	2.21e-05	3.41e-07	1.54e-12	2.09e-45	9.13e-11
TF6_00001_7209079_C	1	7209079	0.978417	1	1	1	1	0.963636	0.971429	0.978723	1	2	C	A	0.105392	0.333333	0.5	0.166667	0.0769231	0.150943	0.0392157	0.26087	0.0909091	0.894608	0.666667	0.5	0.833333	0.923077	0.849057	0.960784	0.73913	0.909091	43	5	1	3	2	8	8	12	4	9.99e-91	0.000107511	0.157298	2.21e-05	3.41e-07	3.34e-13	2.8e-46	1.18e-11
TF6_00001_7209079_D	1	7209079	0.978417	1	1	1	1	0.963636	0.971429	0.978723	1	2	C	A	0.289216	0.533333	0.5	0.611111	0.384615	0.358491	0.181373	0.434783	0.272727	0.710784	0.466667	0.5	0.388889	0.615385	0.641509	0.818627	0.565217	0.727273	118	8	1	11	10	19	37	20	12	9.99e-91	0.000107511	0.157298	2.21e-05	3.41e-07	3.34e-13	2.8e-46	1.18e-11
TF6_00001_7209079_E	1	7209079	0.978417	1	1	1	1	0.963636	0.971429	0.978723	1	2	A	C	0.460784	0.133333	0	0.166667	0.384615	0.339623	0.593137	0.217391	0.545455	0.539216	0.866667	1	0.833333	0.615385	0.660377	0.406863	0.782609	0.454545	188	2	0	3	10	18	121	10	24	9.99e-91	0.000107511	1	2.21e-05	3.41e-07	3.34e-13	2.8e-46	1.18e-11
TF6_00001_7209079_F	1	7209079	0.978417	1	1	1	1	0.963636	0.971429	0.978723	1	2	A	C	0.147059	0	0	0	0.269231	0.113208	0.205882	0.0217391	0.0909091	0.852941	1	1	1	0.730769	0.886792	0.794118	0.978261	0.909091	60	0	0	0	7	6	42	1	4	9.99e-91	1	1	1	3.41e-07	3.34e-13	2.8e-46	1.18e-11
TF6_00001_7210239_E	1	7210239	0.93765	0.933333	1	0.944444	1	0.890909	0.938095	0.93617	0.954545	2	C	A	0.0690537	0.142857	0	0.176471	0.0384615	0.0816327	0.0558376	0.113636	0.0238095	0.930946	0.857143	1	0.823529	0.961538	0.918367	0.944162	0.886364	0.97619	27	2	0	3	1	4	11	5	1	5.01e-87	0.000182811	1	3.74e-05	3.41e-07	2.56e-12	9.43e-45	3.28e-11
TF6_00001_7210239_F	1	7210239	0.93765	0.933333	1	0.944444	1	0.890909	0.938095	0.93617	0.954545	2	C	A	0.209719	0.142857	0	0.352941	0.115385	0.204082	0.177665	0.431818	0.166667	0.790281	0.857143	1	0.647059	0.884615	0.795918	0.822335	0.568182	0.833333	82	2	0	6	3	10	35	19	7	5.01e-87	0.000182811	1	3.74e-05	3.41e-07	2.56e-12	9.43e-45	3.28e-11
TF6_00001_7210262_F	1	7210262	0.940048	0.933333	1	0.944444	1	0.909091	0.938095	0.93617	0.954545	2	C	A	0.0892857	0.0714286	0	0.0588235	0.0769231	0.18	0.0203046	0.0454545	0.380952	0.910714	0.928571	1	0.941176	0.923077	0.82	0.979695	0.954545	0.619048	35	1	0	1	2	9	4	2	16	3.04e-87	0.000182811	1	3.74e-05	3.41e-07	1.54e-12	9.43e-45	3.28e-11
TF6_00001_7210267_F	1	7210267	0.93765	0.933333	1	0.944444	1	0.909091	0.938095	0.914894	0.954545	2	C	A	0.138107	0	0	0.352941	0.269231	0.16	0.0812183	0	0.404762	0.861893	1	1	0.647059	0.730769	0.84	0.918782	1	0.595238	54	0	0	6	7	8	16	0	17	5.01e-87	1	1	3.74e-05	3.41e-07	1.54e-12	9.43e-45	1
TF6_00001_7210271_B	1	7210271	0.918465	0.866667	1	0.944444	1	0.872727	0.92381	0.914894	0.909091	2	C	A	0.130548	0	0	0.0588235	0	0	0.21134	0.0232558	0.175	0.869452	1	1	0.941176	1	1	0.78866	0.976744	0.825	50	0	0	1	0	0	41	1	7	2.77e-85	1	1	3.74e-05	1	1	4.26e-44	5.47e-11
TF6_00001_7210271_C	1	7210271	0.918465	0.866667	1	0.944444	1	0.872727	0.92381	0.914894	0.909091	2	C	A	0.339426	0.230769	0	0.176471	0.153846	0.125	0.469072	0.139535	0.425	0.660574	0.769231	1	0.823529	0.846154	0.875	0.530928	0.860465	0.575	130	3	0	3	4	6	91	6	17	2.77e-85	0.000311491	1	3.74e-05	3.41e-07	4.26e-12	4.26e-44	5.47e-11
TF6_00001_7210271_D	1	7210271	0.918465	0.866667	1	0.944444	1	0.872727	0.92381	0.914894	0.909091	2	A	C	0.389034	0.615385	1	0.352941	0.538462	0.625	0.247423	0.534884	0.45	0.610966	0.384615	0	0.647059	0.461538	0.375	0.752577	0.465116	0.55	149	8	2	6	14	30	48	23	18	2.77e-85	0.000311491	1	3.74e-05	3.41e-07	4.26e-12	4.26e-44	5.47e-11
TF6_00001_7210271_E	1	7210271	0.918465	0.866667	1	0.944444	1	0.872727	0.92381	0.914894	0.909091	2	A	C	0.159269	0.307692	1	0.176471	0.230769	0.3125	0.0670103	0.325581	0.1	0.840731	0.692308	0	0.823529	0.769231	0.6875	0.93299	0.674419	0.9	61	4	2	3	6	15	13	14	4	2.77e-85	0.000311491	1	3.74e-05	3.41e-07	4.26e-12	4.26e-44	5.47e-11
TF6_00001_7210273_E	1	7210273	0.935252	0.866667	0.5	0.944444	1	0.909091	0.938095	0.93617	0.954545	2	C	A	0.146154	0.153846	1	0.0588235	0.192308	0.18	0.142132	0.181818	0.0714286	0.853846	0.846154	0	0.941176	0.807692	0.82	0.857868	0.818182	0.928571	57	2	1	1	5	9	28	8	3	8.28e-87	0.000311491	1	3.74e-05	3.41e-07	1.54e-12	9.43e-45	3.28e-11
TF6_00001_7210293_A	1	7210293	0.930456	0.866667	1	0.944444	0.961538	0.890909	0.938095	0.914894	0.954545	2	A	C	0.221649	0.307692	0.5	0.352941	0.4	0.469388	0.111675	0.348837	0.119048	0.778351	0.692308	0.5	0.647059	0.6	0.530612	0.888325	0.651163	0.880952	86	4	1	6	10	23	22	15	5	2.26e-86	0.000311491	0.157298	3.74e-05	5.73e-07	2.56e-12	9.43e-45	5.47e-11
TF6_00001_7225840_D	1	7225840	0.952038	0.933333	1	1	1	0.945455	0.933333	0.978723	0.977273	2	C	A	0.18136	0	0	0	0.230769	0.0769231	0.260204	0.152174	0.0930233	0.81864	1	1	1	0.769231	0.923077	0.739796	0.847826	0.906977	72	0	0	0	6	4	51	7	4	2.48e-88	1	1	1	3.41e-07	5.55e-13	1.56e-44	1.18e-11
TF6_00001_7225840_E	1	7225840	0.952038	0.933333	1	1	1	0.945455	0.933333	0.978723	0.977273	2	C	A	0.455919	0.285714	0.5	0.166667	0.384615	0.230769	0.602041	0.413043	0.325581	0.544081	0.714286	0.5	0.833333	0.615385	0.769231	0.397959	0.586957	0.674419	181	4	1	3	10	12	118	19	14	2.48e-88	0.000182811	0.157298	2.21e-05	3.41e-07	5.55e-13	1.56e-44	1.18e-11
TF6_00001_7225840_F	1	7225840	0.952038	0.933333	1	1	1	0.945455	0.933333	0.978723	0.977273	2	A	C	0.18136	0.357143	0	0.388889	0.192308	0.269231	0.0969388	0.26087	0.232558	0.81864	0.642857	1	0.611111	0.807692	0.730769	0.903061	0.73913	0.767442	72	5	0	7	5	14	19	12	10	2.48e-88	0.000182811	1	2.21e-05	3.41e-07	5.55e-13	1.56e-44	1.18e-11
TF6_00001_7225881_F	1	7225881	0.954436	0.933333	1	1	1	0.945455	0.938095	0.978723	0.977273	2	C	A	0.153266	0.428571	0	0.222222	0.192308	0.269231	0.0558376	0.369565	0.0930233	0.846734	0.571429	1	0.777778	0.807692	0.730769	0.944162	0.630435	0.906977	61	6	0	4	5	14	11	17	4	1.5e-88	0.000182811	1	2.21e-05	3.41e-07	5.55e-13	9.43e-45	1.18e-11
TF6_00001_7225899_E	1	7225899	0.952038	0.933333	1	1	1	0.945455	0.933333	0.978723	0.977273	2	C	A	0.163728	0.428571	0	0.222222	0.0384615	0.115385	0.19898	0.0652174	0.139535	0.836272	0.571429	1	0.777778	0.961538	0.884615	0.80102	0.934783	0.860465	65	6	0	4	1	6	39	3	6	2.48e-88	0.000182811	1	2.21e-05	3.41e-07	5.55e-13	1.56e-44	1.18e-11
TF6_00001_7225899_F	1	7225899	0.952038	0.933333	1	1	1	0.945455	0.933333	0.978723	0.977273	2	C	A	0.355164	0.642857	0	0.555556	0.307692	0.230769	0.397959	0.304348	0.232558	0.644836	0.357143	1	0.444444	0.692308	0.769231	0.602041	0.695652	0.767442	141	9	0	10	8	12	78	14	10	2.48e-88	0.000182811	1	2.21e-05	3.41e-07	5.55e-13	1.56e-44	1.18e-11
TF6_00001_7259745_F	1	7259745	0.952038	0.933333	1	1	1	0.927273	0.957143	0.957447	0.909091	2	C	A	0.246851	0.285714	0.5	0.111111	0.423077	0.529412	0.169154	0.377778	0.05	0.753149	0.714286	0.5	0.888889	0.576923	0.470588	0.830846	0.622222	0.95	98	4	1	2	11	27	34	17	2	2.48e-88	0.000182811	0.157298	2.21e-05	3.41e-07	9.24e-13	1.26e-45	1.97e-11
TF6_00001_7259771_F	1	7259771	0.94964	0.933333	1	1	1	0.927273	0.952381	0.957447	0.909091	2	C	A	0.214646	0.357143	0	0.166667	0.153846	0.196078	0.225	0.266667	0.15	0.785354	0.642857	1	0.833333	0.846154	0.803922	0.775	0.733333	0.85	85	5	0	3	4	10	45	12	6	4.09e-88	0.000182811	1	2.21e-05	3.41e-07	9.24e-13	2.09e-45	1.97e-11
TF6_00001_7286236_B	1	7286236	0.925659	0.933333	1	0.888889	0.961538	0.945455	0.947619	0.787234	0.931818	2	C	A	0.0725389	0	0	0.125	0.04	0.0961538	0.0100503	0.0810811	0.365854	0.927461	1	1	0.875	0.96	0.903846	0.98995	0.918919	0.634146	28	0	0	2	1	5	2	3	15	6.15e-86	1	1	6.33e-05	5.73e-07	5.55e-13	3.45e-45	1.18e-09
TF6_00001_7286236_C	1	7286236	0.925659	0.933333	1	0.888889	0.961538	0.945455	0.947619	0.787234	0.931818	2	C	A	0.165803	0	0	0.1875	0.04	0.288462	0.0502513	0.27027	0.609756	0.834197	1	1	0.8125	0.96	0.711538	0.949749	0.72973	0.390244	64	0	0	3	1	15	10	10	25	6.15e-86	1	1	6.33e-05	5.73e-07	5.55e-13	3.45e-45	1.18e-09
TF6_00001_7286236_D	1	7286236	0.925659	0.933333	1	0.888889	0.961538	0.945455	0.947619	0.787234	0.931818	2	C	A	0.349741	0.214286	0	0.5	0.12	0.442308	0.231156	0.486486	0.829268	0.650259	0.785714	1	0.5	0.88	0.557692	0.768844	0.513514	0.170732	135	3	0	8	3	23	46	18	34	6.15e-86	0.000182811	1	6.33e-05	5.73e-07	5.55e-13	3.45e-45	1.18e-09
TF6_00001_7286236_E	1	7286236	0.925659	0.933333	1	0.888889	0.961538	0.945455	0.947619	0.787234	0.931818	2	A	C	0.404145	0.5	0.5	0.3125	0.52	0.346154	0.522613	0.108108	0.097561	0.595855	0.5	0.5	0.6875	0.48	0.653846	0.477387	0.891892	0.902439	156	7	1	5	13	18	104	4	4	6.15e-86	0.000182811	0.157298	6.33e-05	5.73e-07	5.55e-13	3.45e-45	1.18e-09
TF6_00001_7286236_F	1	7286236	0.925659	0.933333	1	0.888889	0.961538	0.945455	0.947619	0.787234	0.931818	2	A	C	0.129534	0.142857	0.5	0.0625	0.16	0.0576923	0.170854	0.0810811	0.0487805	0.870466	0.857143	0.5	0.9375	0.84	0.942308	0.829146	0.918919	0.95122	50	2	1	1	4	3	34	3	2	6.15e-86	0.000182811	0.157298	6.33e-05	5.73e-07	5.55e-13	3.45e-45	1.18e-09
TF6_00001_7286268_A	1	7286268	0.925659	0.933333	1	0.888889	0.961538	0.945455	0.947619	0.765957	0.954545	2	C	A	0.463731	0.214286	0	0.5	0.52	0.326923	0.462312	0.444444	0.714286	0.536269	0.785714	1	0.5	0.48	0.673077	0.537688	0.555556	0.285714	179	3	0	8	13	17	92	16	30	6.15e-86	0.000182811	1	6.33e-05	5.73e-07	5.55e-13	3.45e-45	1.97e-09
TF6_00001_7286268_B	1	7286268	0.925659	0.933333	1	0.888889	0.961538	0.945455	0.947619	0.765957	0.954545	2	A	C	0.158031	0.214286	1	0.1875	0.16	0.326923	0.0904523	0.25	0.119048	0.841969	0.785714	0	0.8125	0.84	0.673077	0.909548	0.75	0.880952	61	3	2	3	4	17	18	9	5	6.15e-86	0.000182811	1	6.33e-05	5.73e-07	5.55e-13	3.45e-45	1.97e-09
TF6_00001_7352392_A	1	7352392	0.920863	1	0.5	0.944444	0.769231	0.909091	0.942857	0.893617	0.931818	2	C	A	0.0625	0.0666667	0	0	0.1	0.12	0.010101	0.166667	0.146341	0.9375	0.933333	1	1	0.9	0.88	0.989899	0.833333	0.853659	24	1	0	0	2	6	2	7	6	1.68e-85	0.000107511	1	1	7.74e-06	1.54e-12	5.71e-45	9.13e-11
TF6_00001_7352392_B	1	7352392	0.920863	1	0.5	0.944444	0.769231	0.909091	0.942857	0.893617	0.931818	2	C	A	0.322917	0.266667	0	0.588235	0.5	0.52	0.126263	0.642857	0.536585	0.677083	0.733333	1	0.411765	0.5	0.48	0.873737	0.357143	0.463415	124	4	0	10	10	26	25	27	22	1.68e-85	0.000107511	1	3.74e-05	7.74e-06	1.54e-12	5.71e-45	9.13e-11
TF6_00001_7352392_C	1	7352392	0.920863	1	0.5	0.944444	0.769231	0.909091	0.942857	0.893617	0.931818	2	A	C	0.364583	0.333333	0	0.235294	0.35	0.12	0.555556	0.047619	0.146341	0.635417	0.666667	1	0.764706	0.65	0.88	0.444444	0.952381	0.853659	140	5	0	4	7	6	110	2	6	1.68e-85	0.000107511	1	3.74e-05	7.74e-06	1.54e-12	5.71e-45	9.13e-11
TF6_00001_7352392_D	1	7352392	0.920863	1	0.5	0.944444	0.769231	0.909091	0.942857	0.893617	0.931818	2	A	C	0.15625	0.0666667	0	0.0588235	0.15	0.02	0.272727	0	0	0.84375	0.933333	1	0.941176	0.85	0.98	0.727273	1	1	60	1	0	1	3	1	54	0	0	1.68e-85	0.000107511	1	3.74e-05	7.74e-06	1.54e-12	5.71e-45	1
TF6_00001_7352403_A	1	7352403	0.920863	1	0.5	0.888889	0.769231	0.909091	0.952381	0.893617	0.909091	2	C	A	0.0572917	0	0	0	0	0.1	0.015	0.142857	0.2	0.942708	1	1	1	1	0.9	0.985	0.857143	0.8	22	0	0	0	0	5	3	6	8	1.68e-85	1	1	1	1	1.54e-12	2.09e-45	9.13e-11
TF6_00001_7352403_B	1	7352403	0.920863	1	0.5	0.888889	0.769231	0.909091	0.952381	0.893617	0.909091	2	C	A	0.226562	0.2	0	0.25	0.4	0.44	0.07	0.333333	0.55	0.773438	0.8	1	0.75	0.6	0.56	0.93	0.666667	0.45	87	3	0	4	8	22	14	14	22	1.68e-85	0.000107511	1	6.33e-05	7.74e-06	1.54e-12	2.09e-45	9.13e-11
TF6_00001_7352403_C	1	7352403	0.920863	1	0.5	0.888889	0.769231	0.909091	0.952381	0.893617	0.909091	2	C	A	0.473958	0.533333	0	0.4375	0.55	0.74	0.3	0.714286	0.725	0.526042	0.466667	1	0.5625	0.45	0.26	0.7	0.285714	0.275	182	8	0	7	11	37	60	30	29	1.68e-85	0.000107511	1	6.33e-05	7.74e-06	1.54e-12	2.09e-45	9.13e-11
TF6_00001_7352403_D	1	7352403	0.920863	1	0.5	0.888889	0.769231	0.909091	0.952381	0.893617	0.909091	2	A	C	0.304688	0.266667	0	0.125	0.25	0.08	0.46	0.047619	0.2	0.695312	0.733333	1	0.875	0.75	0.92	0.54	0.952381	0.8	117	4	0	2	5	4	92	2	8	1.68e-85	0.000107511	1	6.33e-05	7.74e-06	1.54e-12	2.09e-45	9.13e-11
TF6_00001_7352403_E	1	7352403	0.920863	1	0.5	0.888889	0.769231	0.909091	0.952381	0.893617	0.909091	2	A	C	0.138021	0.0666667	0	0	0.2	0.02	0.21	0.0238095	0.1	0.861979	0.933333	1	1	0.8	0.98	0.79	0.97619	0.9	53	1	0	0	4	1	42	1	4	1.68e-85	0.000107511	1	1	7.74e-06	1.54e-12	2.09e-45	9.13e-11
TF6_00001_7382733_F	1	7382733	0.923261	1	1	1	1	0.945455	0.880952	0.93617	0.977273	2	C	A	0.387013	0.533333	0.5	0.555556	0.192308	0.288462	0.47027	0.227273	0.302326	0.612987	0.466667	0.5	0.444444	0.807692	0.711538	0.52973	0.772727	0.697674	149	8	1	10	5	15	87	10	13	1.01e-85	0.000107511	0.157298	2.21e-05	3.41e-07	5.55e-13	3.92e-42	3.28e-11
TF6_00001_7441457_B	1	7441457	0.964029	1	1	1	0.961538	0.981818	0.961905	0.957447	0.931818	2	C	A	0.0970149	0.266667	0	0	0.04	0.0555556	0.138614	0.0444444	0.0243902	0.902985	0.733333	1	1	0.96	0.944444	0.861386	0.955556	0.97561	39	4	0	0	1	3	28	2	1	2.02e-89	0.000107511	1	1	5.73e-07	2e-13	7.65e-46	1.97e-11
TF6_00001_7441457_C	1	7441457	0.964029	1	1	1	0.961538	0.981818	0.961905	0.957447	0.931818	2	C	A	0.291045	0.533333	0.5	0.388889	0.08	0.148148	0.39604	0.177778	0.0731707	0.708955	0.466667	0.5	0.611111	0.92	0.851852	0.60396	0.822222	0.926829	117	8	1	7	2	8	80	8	3	2.02e-89	0.000107511	0.157298	2.21e-05	5.73e-07	2e-13	7.65e-46	1.97e-11
TF6_00001_7441457_D	1	7441457	0.964029	1	1	1	0.961538	0.981818	0.961905	0.957447	0.931818	2	A	C	0.437811	0.266667	0	0.388889	0.76	0.537037	0.292079	0.644444	0.707317	0.562189	0.733333	1	0.611111	0.24	0.462963	0.707921	0.355556	0.292683	176	4	0	7	19	29	59	29	29	2.02e-89	0.000107511	1	2.21e-05	5.73e-07	2e-13	7.65e-46	1.97e-11
TF6_00001_7441457_E	1	7441457	0.964029	1	1	1	0.961538	0.981818	0.961905	0.957447	0.931818	2	A	C	0.253731	0.266667	0	0.277778	0.44	0.296296	0.128713	0.488889	0.439024	0.746269	0.733333	1	0.722222	0.56	0.703704	0.871287	0.511111	0.560976	102	4	0	5	11	16	26	22	18	2.02e-89	0.000107511	1	2.21e-05	5.73e-07	2e-13	7.65e-46	1.97e-11
TF6_00001_7441496_F	1	7441496	0.964029	1	1	1	0.961538	0.981818	0.961905	0.957447	0.931818	2	A	C	0.258706	0.4	0	0.111111	0.64	0.481481	0.0742574	0.444444	0.463415	0.741294	0.6	1	0.888889	0.36	0.518519	0.925743	0.555556	0.536585	104	6	0	2	16	26	15	20	19	2.02e-89	0.000107511	1	2.21e-05	5.73e-07	2e-13	7.65e-46	1.97e-11
TF6_00001_7441502_E	1	7441502	0.964029	1	1	1	0.923077	0.981818	0.966667	0.957447	0.931818	2	C	A	0.0721393	0.0666667	0	0.222222	0.25	0.037037	0.044335	0.0444444	0.121951	0.927861	0.933333	1	0.777778	0.75	0.962963	0.955665	0.955556	0.878049	29	1	0	4	6	2	9	2	5	2.02e-89	0.000107511	1	2.21e-05	9.63e-07	2e-13	4.63e-46	1.97e-11
TF6_00001_7441503_D	1	7441503	0.961631	1	1	1	0.923077	0.981818	0.966667	0.93617	0.931818	2	C	A	0.194514	0.333333	0	0.222222	0.166667	0.0555556	0.275862	0.0454545	0.097561	0.805486	0.666667	1	0.777778	0.833333	0.944444	0.724138	0.954545	0.902439	78	5	0	4	4	3	56	2	4	3.34e-89	0.000107511	1	2.21e-05	9.63e-07	2e-13	4.63e-46	3.28e-11
TF6_00001_7441503_E	1	7441503	0.961631	1	1	1	0.923077	0.981818	0.966667	0.93617	0.931818	2	C	A	0.448878	0.466667	0	0.5	0.291667	0.166667	0.605911	0.227273	0.365854	0.551122	0.533333	1	0.5	0.708333	0.833333	0.394089	0.772727	0.634146	180	7	0	9	7	9	123	10	15	3.34e-89	0.000107511	1	2.21e-05	9.63e-07	2e-13	4.63e-46	3.28e-11
TF6_00001_7441503_F	1	7441503	0.961631	1	1	1	0.923077	0.981818	0.966667	0.93617	0.931818	2	A	C	0.144638	0.2	0	0	0.333333	0.314815	0.0492611	0.204545	0.268293	0.855362	0.8	1	1	0.666667	0.685185	0.950739	0.795455	0.731707	58	3	0	0	8	17	10	9	11	3.34e-89	0.000107511	1	1	9.63e-07	2e-13	4.63e-46	3.28e-11
TF6_00001_7457714_F	1	7457714	0.98801	1	1	1	1	0.981818	0.995238	0.93617	1	2	C	A	0.0606796	0	0	0.0555556	0.153846	0.0555556	0.00478469	0.340909	0.0227273	0.93932	1	1	0.944444	0.846154	0.944444	0.995215	0.659091	0.977273	25	0	0	1	4	3	1	15	1	1.35e-91	1	1	2.21e-05	3.41e-07	2e-13	2.27e-47	3.28e-11
TF6_00001_7457728_F	1	7457728	0.985612	1	1	1	1	0.981818	0.995238	0.914894	1	2	C	A	0.160584	0.2	0	0.0555556	0.230769	0.240741	0.110048	0.139535	0.318182	0.839416	0.8	1	0.944444	0.769231	0.759259	0.889952	0.860465	0.681818	66	3	0	1	6	13	23	6	14	2.22e-91	0.000107511	1	2.21e-05	3.41e-07	2e-13	2.27e-47	5.47e-11
TF6_00001_7457737_E	1	7457737	0.985612	1	1	1	1	0.981818	0.995238	0.93617	0.977273	2	C	A	0.0510949	0.0666667	0	0.0555556	0.0769231	0.037037	0.0382775	0.0909091	0.0697674	0.948905	0.933333	1	0.944444	0.923077	0.962963	0.961722	0.909091	0.930233	21	1	0	1	2	2	8	4	3	2.22e-91	0.000107511	1	2.21e-05	3.41e-07	2e-13	2.27e-47	3.28e-11
TF6_00001_7457768_F	1	7457768	0.98801	1	1	1	1	0.981818	0.995238	0.93617	1	2	C	A	0.106796	0.2	0	0	0.0384615	0.240741	0.0526316	0.25	0.113636	0.893204	0.8	1	1	0.961538	0.759259	0.947368	0.75	0.886364	44	3	0	0	1	13	11	11	5	1.35e-91	0.000107511	1	1	3.41e-07	2e-13	2.27e-47	3.28e-11
TF6_00001_7491234_B	1	7491234	0.961631	0.933333	1	1	1	1	0.933333	0.978723	1	2	C	A	0.0673317	0	0	0	0.0769231	0.0545455	0.0510204	0.108696	0.159091	0.932668	1	1	1	0.923077	0.945455	0.94898	0.891304	0.840909	27	0	0	0	2	3	10	5	7	3.34e-89	1	1	1	3.41e-07	1.21e-13	1.56e-44	1.18e-11
TF6_00001_7491234_C	1	7491234	0.961631	0.933333	1	1	1	1	0.933333	0.978723	1	2	C	A	0.19202	0	0	0.222222	0.307692	0.218182	0.153061	0.26087	0.25	0.80798	1	1	0.777778	0.692308	0.781818	0.846939	0.73913	0.75	77	0	0	4	8	12	30	12	11	3.34e-89	1	1	2.21e-05	3.41e-07	1.21e-13	1.56e-44	1.18e-11
TF6_00001_7491234_D	1	7491234	0.961631	0.933333	1	1	1	1	0.933333	0.978723	1	2	C	A	0.42394	0.285714	0	0.5	0.576923	0.4	0.341837	0.630435	0.545455	0.57606	0.714286	1	0.5	0.423077	0.6	0.658163	0.369565	0.454545	170	4	0	9	15	22	67	29	24	3.34e-89	0.000182811	1	2.21e-05	3.41e-07	1.21e-13	1.56e-44	1.18e-11
TF6_00001_7491234_E	1	7491234	0.961631	0.933333	1	1	1	1	0.933333	0.978723	1	2	A	C	0.281796	0.214286	0.5	0.222222	0.153846	0.309091	0.346939	0.195652	0.159091	0.718204	0.785714	0.5	0.777778	0.846154	0.690909	0.653061	0.804348	0.840909	113	3	1	4	4	17	68	9	7	3.34e-89	0.000182811	0.157298	2.21e-05	3.41e-07	1.21e-13	1.56e-44	1.18e-11
TF6_00001_7491234_F	1	7491234	0.961631	0.933333	1	1	1	1	0.933333	0.978723	1	2	A	C	0.139651	0	0	0.111111	0.0384615	0.145455	0.193878	0.108696	0.0454545	0.860349	1	1	0.888889	0.961538	0.854545	0.806122	0.891304	0.954545	56	0	0	2	1	8	38	5	2	3.34e-89	1	1	2.21e-05	3.41e-07	1.21e-13	1.56e-44	1.18e-11
TF6_00001_7491260_E	1	7491260	0.961631	0.933333	1	1	1	1	0.933333	0.978723	1	2	C	A	0.122195	0	0	0.0555556	0.153846	0.109091	0.173469	0.0652174	0.0227273	0.877805	1	1	0.944444	0.846154	0.890909	0.826531	0.934783	0.977273	49	0	0	1	4	6	34	3	1	3.34e-89	1	1	2.21e-05	3.41e-07	1.21e-13	1.56e-44	1.18e-11
TF6_00001_7491260_F	1	7491260	0.961631	0.933333	1	1	1	1	0.933333	0.978723	1	2	C	A	0.371571	0.285714	0.5	0.222222	0.307692	0.490909	0.418367	0.347826	0.159091	0.628429	0.714286	0.5	0.777778	0.692308	0.509091	0.581633	0.652174	0.840909	149	4	1	4	8	27	82	16	7	3.34e-89	0.000182811	0.157298	2.21e-05	3.41e-07	1.21e-13	1.56e-44	1.18e-11
TF6_00001_7491854_F	1	7491854	0.930456	1	1	0.944444	0.961538	0.963636	0.904762	0.893617	1	2	C	A	0.121134	0	0	0.235294	0.04	0.0377358	0.152632	0.190476	0.0681818	0.878866	1	1	0.764706	0.96	0.962264	0.847368	0.809524	0.931818	47	0	0	4	1	2	29	8	3	2.26e-86	1	1	3.74e-05	5.73e-07	3.34e-13	3.18e-43	9.13e-11
TF6_00001_7500938_F	1	7500938	0.930456	0.933333	1	1	0.730769	0.890909	0.961905	0.914894	0.931818	2	C	A	0.219072	0.214286	0	0.166667	0.263158	0.22449	0.237624	0.232558	0.121951	0.780928	0.785714	1	0.833333	0.736842	0.77551	0.762376	0.767442	0.878049	85	3	0	3	5	11	48	10	5	2.26e-86	0.000182811	1	2.21e-05	1.31e-05	2.56e-12	7.65e-46	5.47e-11
TF6_00001_7531217_E	1	7531217	0.952038	0.933333	1	0.944444	0.961538	0.927273	0.966667	0.93617	0.931818	2	C	A	0.0730479	0.0714286	0	0.117647	0.12	0.0588235	0.0591133	0.113636	0.0731707	0.926952	0.928571	1	0.882353	0.88	0.941176	0.940887	0.886364	0.926829	29	1	0	2	3	3	12	5	3	2.48e-88	0.000182811	1	3.74e-05	5.73e-07	9.24e-13	4.63e-46	3.28e-11
TF6_00001_7531217_F	1	7531217	0.952038	0.933333	1	0.944444	0.961538	0.927273	0.966667	0.93617	0.931818	2	C	A	0.350126	0.357143	0	0.470588	0.44	0.352941	0.26601	0.5	0.512195	0.649874	0.642857	1	0.529412	0.56	0.647059	0.73399	0.5	0.487805	139	5	0	8	11	18	54	22	21	2.48e-88	0.000182811	1	3.74e-05	5.73e-07	9.24e-13	4.63e-46	3.28e-11
TF6_00001_7531220_E	1	7531220	0.956835	1	1	0.944444	0.961538	0.945455	0.966667	0.93617	0.931818	2	C	A	0.0626566	0.333333	0	0	0	0.115385	0.0147783	0.0454545	0.219512	0.937343	0.666667	1	1	1	0.884615	0.985222	0.954545	0.780488	25	5	0	0	0	6	3	2	9	9.09e-89	0.000107511	1	1	1	5.55e-13	4.63e-46	3.28e-11
TF6_00001_7531220_F	1	7531220	0.956835	1	1	0.944444	0.961538	0.945455	0.966667	0.93617	0.931818	2	C	A	0.298246	0.466667	0.5	0.235294	0.16	0.480769	0.152709	0.5	0.609756	0.701754	0.533333	0.5	0.764706	0.84	0.519231	0.847291	0.5	0.390244	119	7	1	4	4	25	31	22	25	9.09e-89	0.000107511	0.157298	3.74e-05	5.73e-07	5.55e-13	4.63e-46	3.28e-11
TF6_00001_7588092_F	1	7588092	0.997602	1	1	1	1	1	0.995238	1	1	2	C	A	0.302885	0.666667	0	0.333333	0.230769	0.218182	0.30622	0.446809	0.159091	0.697115	0.333333	1	0.666667	0.769231	0.781818	0.69378	0.553191	0.840909	126	10	0	6	6	12	64	21	7	1.81e-92	0.000107511	1	2.21e-05	3.41e-07	1.21e-13	2.27e-47	7.1e-12
TF6_00001_7714296_F	1	7714296	0.997602	0.933333	1	1	1	1	1	1	1	2	C	A	0.194712	0	0	0.333333	0.384615	0.309091	0.0761905	0.446809	0.25	0.805288	1	1	0.666667	0.615385	0.690909	0.92381	0.553191	0.75	81	0	0	6	10	17	16	21	11	1.81e-92	1	1	2.21e-05	3.41e-07	1.21e-13	1.37e-47	7.1e-12
TF6_00001_7735215_B	1	7735215	0.952038	1	1	0.944444	0.961538	0.963636	0.952381	0.93617	0.931818	2	C	A	0.093199	0.0666667	0	0.0588235	0.16	0.132075	0.04	0	0.390244	0.906801	0.933333	1	0.941176	0.84	0.867925	0.96	1	0.609756	37	1	0	1	4	7	8	0	16	2.48e-88	0.000107511	1	3.74e-05	5.73e-07	3.34e-13	2.09e-45	1
TF6_00001_7735215_C	1	7735215	0.952038	1	1	0.944444	0.961538	0.963636	0.952381	0.93617	0.931818	2	C	A	0.24937	0.266667	0.5	0.176471	0.28	0.339623	0.115	0.340909	0.682927	0.75063	0.733333	0.5	0.823529	0.72	0.660377	0.885	0.659091	0.317073	99	4	1	3	7	18	23	15	28	2.48e-88	0.000107511	0.157298	3.74e-05	5.73e-07	3.34e-13	2.09e-45	3.28e-11
TF6_00001_7735215_D	1	7735215	0.952038	1	1	0.944444	0.961538	0.963636	0.952381	0.93617	0.931818	2	C	A	0.478589	0.466667	0.5	0.588235	0.68	0.698113	0.275	0.704545	0.780488	0.521411	0.533333	0.5	0.411765	0.32	0.301887	0.725	0.295455	0.219512	190	7	1	10	17	37	55	31	32	2.48e-88	0.000107511	0.157298	3.74e-05	5.73e-07	3.34e-13	2.09e-45	3.28e-11
TF6_00001_7735215_E	1	7735215	0.952038	1	1	0.944444	0.961538	0.963636	0.952381	0.93617	0.931818	2	A	C	0.198992	0.0666667	0	0.176471	0.04	0.0754717	0.315	0.0227273	0.146341	0.801008	0.933333	1	0.823529	0.96	0.924528	0.685	0.977273	0.853659	79	1	0	3	1	4	63	1	6	2.48e-88	0.000107511	1	3.74e-05	5.73e-07	3.34e-13	2.09e-45	3.28e-11
TF6_00001_7735215_F	1	7735215	0.952038	1	1	0.944444	0.961538	0.963636	0.952381	0.93617	0.931818	2	A	C	0.0604534	0	0	0.117647	0	0.0188679	0.1	0	0.0243902	0.939547	1	1	0.882353	1	0.981132	0.9	1	0.97561	24	0	0	2	0	1	20	0	1	2.48e-88	1	1	3.74e-05	1	3.34e-13	2.09e-45	1
TF6_00001_7735268_D	1	7735268	0.944844	0.933333	1	0.944444	0.961538	0.945455	0.952381	0.914894	0.931818	2	C	A	0.0659898	0.142857	0	0.352941	0	0.115385	0.04	0.0465116	0.0487805	0.93401	0.857143	1	0.647059	1	0.884615	0.96	0.953488	0.95122	26	2	0	6	0	6	8	2	2	1.11e-87	0.000182811	1	3.74e-05	1	5.55e-13	2.09e-45	5.47e-11
TF6_00001_7735268_E	1	7735268	0.944844	0.933333	1	0.944444	0.961538	0.945455	0.952381	0.914894	0.931818	2	C	A	0.236041	0.357143	0	0.411765	0.36	0.346154	0.2	0.162791	0.170732	0.763959	0.642857	1	0.588235	0.64	0.653846	0.8	0.837209	0.829268	93	5	0	7	9	18	40	7	7	1.11e-87	0.000182811	1	3.74e-05	5.73e-07	5.55e-13	2.09e-45	5.47e-11
TF6_00001_7735274_D	1	7735274	0.952038	1	1	0.944444	0.961538	0.963636	0.961905	0.914894	0.909091	2	C	A	0.0604534	0.0666667	0	0.0588235	0.12	0.0943396	0.0148515	0.0232558	0.25	0.939547	0.933333	1	0.941176	0.88	0.90566	0.985149	0.976744	0.75	24	1	0	1	3	5	3	1	10	2.48e-88	0.000107511	1	3.74e-05	5.73e-07	3.34e-13	7.65e-46	5.47e-11
TF6_00001_7735274_E	1	7735274	0.952038	1	1	0.944444	0.961538	0.963636	0.961905	0.914894	0.909091	2	C	A	0.209068	0.2	0	0.352941	0.2	0.245283	0.163366	0.0930233	0.475	0.790932	0.8	1	0.647059	0.8	0.754717	0.836634	0.906977	0.525	83	3	0	6	5	13	33	4	19	2.48e-88	0.000107511	1	3.74e-05	5.73e-07	3.34e-13	7.65e-46	5.47e-11
TF6_00001_7735274_F	1	7735274	0.952038	1	1	0.944444	0.961538	0.963636	0.961905	0.914894	0.909091	2	A	C	0.425693	0.533333	0.5	0.411765	0.64	0.339623	0.445545	0.44186	0.25	0.574307	0.466667	0.5	0.588235	0.36	0.660377	0.554455	0.55814	0.75	169	8	1	7	16	18	90	19	10	2.48e-88	0.000107511	0.157298	3.74e-05	5.73e-07	3.34e-13	7.65e-46	5.47e-11
TF6_00001_7735283_A	1	7735283	0.947242	1	1	0.944444	0.961538	0.963636	0.947619	0.914894	0.931818	2	C	A	0.0962025	0.0666667	0	0.352941	0.04	0.150943	0.0301508	0.0465116	0.341463	0.903797	0.933333	1	0.647059	0.96	0.849057	0.969849	0.953488	0.658537	38	1	0	6	1	8	6	2	14	6.75e-88	0.000107511	1	3.74e-05	5.73e-07	3.34e-13	3.45e-45	5.47e-11
TF6_00001_7735283_B	1	7735283	0.947242	1	1	0.944444	0.961538	0.963636	0.947619	0.914894	0.931818	2	C	A	0.275949	0.4	0.5	0.411765	0.16	0.396226	0.135678	0.395349	0.634146	0.724051	0.6	0.5	0.588235	0.84	0.603774	0.864322	0.604651	0.365854	109	6	1	7	4	21	27	17	26	6.75e-88	0.000107511	0.157298	3.74e-05	5.73e-07	3.34e-13	3.45e-45	5.47e-11
TF6_00001_7735283_C	1	7735283	0.947242	1	1	0.944444	0.961538	0.963636	0.947619	0.914894	0.931818	2	A	C	0.486076	0.2	0.5	0.352941	0.28	0.283019	0.688442	0.348837	0.195122	0.513924	0.8	0.5	0.647059	0.72	0.716981	0.311558	0.651163	0.804878	192	3	1	6	7	15	137	15	8	6.75e-88	0.000107511	0.157298	3.74e-05	5.73e-07	3.34e-13	3.45e-45	5.47e-11
TF6_00001_7735283_D	1	7735283	0.947242	1	1	0.944444	0.961538	0.963636	0.947619	0.914894	0.931818	2	A	C	0.270886	0.0666667	0	0.235294	0.16	0.0943396	0.407035	0.139535	0.146341	0.729114	0.933333	1	0.764706	0.84	0.90566	0.592965	0.860465	0.853659	107	1	0	4	4	5	81	6	6	6.75e-88	0.000107511	1	3.74e-05	5.73e-07	3.34e-13	3.45e-45	5.47e-11
TF6_00001_7735283_E	1	7735283	0.947242	1	1	0.944444	0.961538	0.963636	0.947619	0.914894	0.931818	2	A	C	0.0759494	0	0	0.117647	0.04	0.0377358	0.115578	0	0.0487805	0.924051	1	1	0.882353	0.96	0.962264	0.884422	1	0.95122	30	0	0	2	1	2	23	0	2	6.75e-88	1	1	3.74e-05	5.73e-07	3.34e-13	3.45e-45	1
TF6_00001_7783615_B	1	7783615	0.94964	1	1	0.833333	1	0.963636	0.952381	0.893617	0.977273	2	C	A	0.381313	0.466667	0	0.666667	0.692308	0.471698	0.24	0.357143	0.651163	0.618687	0.533333	1	0.333333	0.307692	0.528302	0.76	0.642857	0.348837	151	7	0	10	18	25	48	15	28	4.09e-88	0.000107511	1	0.000107511	3.41e-07	3.34e-13	2.09e-45	9.13e-11
TF6_00001_7783615_C	1	7783615	0.94964	1	1	0.833333	1	0.963636	0.952381	0.893617	0.977273	2	A	C	0.363636	0.2	0.5	0.133333	0.153846	0.226415	0.495	0.357143	0.186047	0.636364	0.8	0.5	0.866667	0.846154	0.773585	0.505	0.642857	0.813953	144	3	1	2	4	12	99	15	8	4.09e-88	0.000107511	0.157298	0.000107511	3.41e-07	3.34e-13	2.09e-45	9.13e-11
TF6_00001_7783615_D	1	7783615	0.94964	1	1	0.833333	1	0.963636	0.952381	0.893617	0.977273	2	A	C	0.171717	0	0.5	0.0666667	0.0769231	0.132075	0.235	0.166667	0.0697674	0.828283	1	0.5	0.933333	0.923077	0.867925	0.765	0.833333	0.930233	68	0	1	1	2	7	47	7	3	4.09e-88	1	0.157298	0.000107511	3.41e-07	3.34e-13	2.09e-45	9.13e-11
TF6_00001_7783615_E	1	7783615	0.94964	1	1	0.833333	1	0.963636	0.952381	0.893617	0.977273	2	A	C	0.0555556	0	0	0	0	0.0377358	0.09	0	0.0465116	0.944444	1	1	1	1	0.962264	0.91	1	0.953488	22	0	0	0	0	2	18	0	2	4.09e-88	1	1	1	1	3.34e-13	2.09e-45	1
TF6_00001_7783666_A	1	7783666	0.954436	1	1	0.833333	1	0.963636	0.957143	0.914894	0.977273	2	C	A	0.226131	0.2	0	0.4	0.269231	0.264151	0.144279	0.27907	0.44186	0.773869	0.8	1	0.6	0.730769	0.735849	0.855721	0.72093	0.55814	90	3	0	6	7	14	29	12	19	1.5e-88	0.000107511	1	0.000107511	3.41e-07	3.34e-13	1.26e-45	5.47e-11
TF6_00001_7783666_B	1	7783666	0.954436	1	1	0.833333	1	0.963636	0.957143	0.914894	0.977273	2	A	C	0.339196	0.533333	0	0.266667	0.230769	0.264151	0.393035	0.395349	0.162791	0.660804	0.466667	1	0.733333	0.769231	0.735849	0.606965	0.604651	0.837209	135	8	0	4	6	14	79	17	7	1.5e-88	0.000107511	1	0.000107511	3.41e-07	3.34e-13	1.26e-45	5.47e-11
TF6_00001_7783666_C	1	7783666	0.954436	1	1	0.833333	1	0.963636	0.957143	0.914894	0.977273	2	A	C	0.0628141	0.0666667	0	0.0666667	0.0769231	0.0377358	0.0746269	0.0465116	0.0465116	0.937186	0.933333	1	0.933333	0.923077	0.962264	0.925373	0.953488	0.953488	25	1	0	1	2	2	15	2	2	1.5e-88	0.000107511	1	0.000107511	3.41e-07	3.34e-13	1.26e-45	5.47e-11
TF6_00001_7784269_E	1	7784269	0.944844	0.933333	1	0.944444	1	0.909091	0.952381	0.93617	0.931818	2	C	A	0.152284	0.285714	0	0.176471	0.230769	0.18	0.135	0.0909091	0.170732	0.847716	0.714286	1	0.823529	0.769231	0.82	0.865	0.909091	0.829268	60	4	0	3	6	9	27	4	7	1.11e-87	0.000182811	1	3.74e-05	3.41e-07	1.54e-12	2.09e-45	3.28e-11
TF6_00001_7784269_F	1	7784269	0.944844	0.933333	1	0.944444	1	0.909091	0.952381	0.93617	0.931818	2	A	C	0.395939	0.285714	0	0.470588	0.538462	0.4	0.365	0.5	0.365854	0.604061	0.714286	1	0.529412	0.461538	0.6	0.635	0.5	0.634146	156	4	0	8	14	20	73	22	15	1.11e-87	0.000182811	1	3.74e-05	3.41e-07	1.54e-12	2.09e-45	3.28e-11
TF6_00001_7784288_F	1	7784288	0.961631	0.933333	1	1	1	0.945455	0.971429	0.93617	0.931818	2	C	A	0.114713	0.0714286	0	0	0	0.0576923	0.20098	0	0.0243902	0.885287	0.928571	1	1	1	0.942308	0.79902	1	0.97561	46	1	0	0	0	3	41	0	1	3.34e-89	0.000182811	1	1	1	5.55e-13	2.8e-46	1
TF6_00001_7784292_C	1	7784292	0.935252	0.933333	1	1	0.961538	0.927273	0.938095	0.914894	0.909091	2	C	A	0.120513	0	0	0.0555556	0.04	0.137255	0.13198	0.162791	0.125	0.879487	1	1	0.944444	0.96	0.862745	0.86802	0.837209	0.875	47	0	0	1	1	7	26	7	5	8.28e-87	1	1	2.21e-05	5.73e-07	9.24e-13	9.43e-45	5.47e-11
TF6_00001_7784292_D	1	7784292	0.935252	0.933333	1	1	0.961538	0.927273	0.938095	0.914894	0.909091	2	C	A	0.323077	0.285714	0	0.222222	0.12	0.27451	0.350254	0.44186	0.325	0.676923	0.714286	1	0.777778	0.88	0.72549	0.649746	0.55814	0.675	126	4	0	4	3	14	69	19	13	8.28e-87	0.000182811	1	2.21e-05	5.73e-07	9.24e-13	9.43e-45	5.47e-11
TF6_00001_7784292_E	1	7784292	0.935252	0.933333	1	1	0.961538	0.927273	0.938095	0.914894	0.909091	2	A	C	0.376923	0.5	0	0.611111	0.68	0.431373	0.294416	0.325581	0.45	0.623077	0.5	1	0.388889	0.32	0.568627	0.705584	0.674419	0.55	147	7	0	11	17	22	58	14	18	8.28e-87	0.000182811	1	2.21e-05	5.73e-07	9.24e-13	9.43e-45	5.47e-11
TF6_00001_7784292_F	1	7784292	0.935252	0.933333	1	1	0.961538	0.927273	0.938095	0.914894	0.909091	2	A	C	0.117949	0.142857	0	0.111111	0.52	0.176471	0.0558376	0.0697674	0.15	0.882051	0.857143	1	0.888889	0.48	0.823529	0.944162	0.930233	0.85	46	2	0	2	13	9	11	3	6	8.28e-87	0.000182811	1	2.21e-05	5.73e-07	9.24e-13	9.43e-45	5.47e-11
TF6_00001_7784568_A	1	7784568	0.978417	0.933333	1	1	1	0.963636	0.985714	0.93617	1	2	C	A	0.311275	0.214286	0.5	0.277778	0.230769	0.339623	0.400966	0.181818	0.0681818	0.688725	0.785714	0.5	0.722222	0.769231	0.660377	0.599034	0.818182	0.931818	127	3	1	5	6	18	83	8	3	9.99e-91	0.000182811	0.157298	2.21e-05	3.41e-07	3.34e-13	6.2e-47	3.28e-11
TF6_00001_7784568_B	1	7784568	0.978417	0.933333	1	1	1	0.963636	0.985714	0.93617	1	2	A	C	0.335784	0.428571	0.5	0.5	0.461538	0.320755	0.231884	0.295455	0.704545	0.664216	0.571429	0.5	0.5	0.538462	0.679245	0.768116	0.704545	0.295455	137	6	1	9	12	17	48	13	31	9.99e-91	0.000182811	0.157298	2.21e-05	3.41e-07	3.34e-13	6.2e-47	3.28e-11
TF6_00001_7784568_C	1	7784568	0.978417	0.933333	1	1	1	0.963636	0.985714	0.93617	1	2	A	C	0.147059	0.214286	0.5	0.222222	0.307692	0.150943	0.0531401	0.113636	0.454545	0.852941	0.785714	0.5	0.777778	0.692308	0.849057	0.94686	0.886364	0.545455	60	3	1	4	8	8	11	5	20	9.99e-91	0.000182811	0.157298	2.21e-05	3.41e-07	3.34e-13	6.2e-47	3.28e-11
TF6_00001_7784583_F	1	7784583	0.985612	0.933333	1	1	1	0.981818	0.990476	0.957447	1	2	C	A	0.180049	0.142857	0	0.555556	0.192308	0.166667	0.110577	0.222222	0.340909	0.819951	0.857143	1	0.444444	0.807692	0.833333	0.889423	0.777778	0.659091	74	2	0	10	5	9	23	10	15	2.22e-91	0.000182811	1	2.21e-05	3.41e-07	2e-13	3.75e-47	1.97e-11
TF6_00001_7804098_F	1	7804098	0.976019	0.933333	1	1	1	0.963636	0.97619	0.978723	0.977273	2	C	A	0.216216	0.214286	0	0.222222	0.115385	0.169811	0.278049	0.195652	0.0697674	0.783784	0.785714	1	0.777778	0.884615	0.830189	0.721951	0.804348	0.930233	88	3	0	4	3	9	57	9	3	1.65e-90	0.000182811	1	2.21e-05	3.41e-07	3.34e-13	1.69e-46	1.18e-11
TF6_00001_7804103_E	1	7804103	0.976019	0.933333	1	1	1	0.963636	0.97619	0.978723	0.977273	2	C	A	0.0737101	0.285714	0	0.222222	0.192308	0.0566038	0.0292683	0.0217391	0.162791	0.92629	0.714286	1	0.777778	0.807692	0.943396	0.970732	0.978261	0.837209	30	4	0	4	5	3	6	1	7	1.65e-90	0.000182811	1	2.21e-05	3.41e-07	3.34e-13	1.69e-46	1.18e-11
TF6_00001_7804103_F	1	7804103	0.976019	0.933333	1	1	1	0.963636	0.97619	0.978723	0.977273	2	C	A	0.461916	0.785714	0	0.5	0.615385	0.339623	0.439024	0.5	0.488372	0.538084	0.214286	1	0.5	0.384615	0.660377	0.560976	0.5	0.511628	188	11	0	9	16	18	90	23	21	1.65e-90	0.000182811	1	2.21e-05	3.41e-07	3.34e-13	1.69e-46	1.18e-11
TF6_00001_7841864_D	1	7841864	0.992806	1	1	1	0.961538	1	0.990476	1	1	2	C	A	0.101449	0.0666667	0	0.0555556	0.08	0.0363636	0.153846	0.0638298	0.0227273	0.898551	0.933333	1	0.944444	0.92	0.963636	0.846154	0.93617	0.977273	42	1	0	1	2	2	32	3	1	4.94e-92	0.000107511	1	2.21e-05	5.73e-07	1.21e-13	3.75e-47	7.1e-12
TF6_00001_7841864_E	1	7841864	0.992806	1	1	1	0.961538	1	0.990476	1	1	2	C	A	0.28744	0.333333	0	0.166667	0.32	0.163636	0.375	0.191489	0.159091	0.71256	0.666667	1	0.833333	0.68	0.836364	0.625	0.808511	0.840909	119	5	0	3	8	9	78	9	7	4.94e-92	0.000107511	1	2.21e-05	5.73e-07	1.21e-13	3.75e-47	7.1e-12
TF6_00001_7841864_F	1	7841864	0.992806	1	1	1	0.961538	1	0.990476	1	1	2	A	C	0.294686	0.4	0	0.555556	0.44	0.327273	0.230769	0.212766	0.431818	0.705314	0.6	1	0.444444	0.56	0.672727	0.769231	0.787234	0.568182	122	6	0	10	11	18	48	10	19	4.94e-92	0.000107511	1	2.21e-05	5.73e-07	1.21e-13	3.75e-47	7.1e-12
TF6_00001_7841867_D	1	7841867	0.997602	1	1	0.944444	1	1	1	1	1	2	C	A	0.0600962	0.133333	0	0.176471	0.0384615	0	0.0666667	0.0425532	0.0681818	0.939904	0.866667	1	0.823529	0.961538	1	0.933333	0.957447	0.931818	25	2	0	3	1	0	14	2	3	1.81e-92	0.000107511	1	3.74e-05	3.41e-07	1	1.37e-47	7.1e-12
TF6_00001_7841867_E	1	7841867	0.997602	1	1	0.944444	1	1	1	1	1	2	C	A	0.213942	0.4	0	0.294118	0.115385	0.0909091	0.280952	0.12766	0.113636	0.786058	0.6	1	0.705882	0.884615	0.909091	0.719048	0.87234	0.886364	89	6	0	5	3	5	59	6	5	1.81e-92	0.000107511	1	3.74e-05	3.41e-07	1.21e-13	1.37e-47	7.1e-12
TF6_00001_7841867_F	1	7841867	0.997602	1	1	0.944444	1	1	1	1	1	2	A	C	0.418269	0.466667	1	0.529412	0.461538	0.654545	0.27619	0.446809	0.659091	0.581731	0.533333	0	0.470588	0.538462	0.345455	0.72381	0.553191	0.340909	174	7	2	9	12	36	58	21	29	1.81e-92	0.000107511	1	3.74e-05	3.41e-07	1.21e-13	1.37e-47	7.1e-12
TF6_00001_7841869_F	1	7841869	0.997602	1	1	1	1	1	0.995238	1	1	2	C	A	0.228365	0	0	0.111111	0.0384615	0.236364	0.244019	0.382979	0.227273	0.771635	1	1	0.888889	0.961538	0.763636	0.755981	0.617021	0.772727	95	0	0	2	1	13	51	18	10	1.81e-92	1	1	2.21e-05	3.41e-07	1.21e-13	2.27e-47	7.1e-12
TF6_00001_7841879_F	1	7841879	1	1	1	1	1	1	1	1	1	2	C	A	0.184652	0.2	0	0.111111	0.346154	0.309091	0.0904762	0.319149	0.272727	0.815348	0.8	1	0.888889	0.653846	0.690909	0.909524	0.680851	0.727273	77	3	0	2	9	17	19	15	12	1.1e-92	0.000107511	1	2.21e-05	3.41e-07	1.21e-13	1.37e-47	7.1e-12
TF6_00001_7841894_F	1	7841894	1	1	1	1	1	1	1	1	1	2	C	A	0.1247	0.0666667	0	0	0.0769231	0.109091	0.180952	0.0212766	0.0909091	0.8753	0.933333	1	1	0.923077	0.890909	0.819048	0.978723	0.909091	52	1	0	0	2	6	38	1	4	1.1e-92	0.000107511	1	1	3.41e-07	1.21e-13	1.37e-47	7.1e-12
TF6_00001_7841897_F	1	7841897	1	1	1	1	1	1	1	1	1	2	C	A	0.0935252	0.333333	0	0.0555556	0.0769231	0.109091	0.047619	0.276596	0.0454545	0.906475	0.666667	1	0.944444	0.923077	0.890909	0.952381	0.723404	0.954545	39	5	0	1	2	6	10	13	2	1.1e-92	0.000107511	1	2.21e-05	3.41e-07	1.21e-13	1.37e-47	7.1e-12
TF6_00001_7841903_F	1	7841903	1	1	1	1	1	1	1	1	1	2	C	A	0.0767386	0	0	0.388889	0.153846	0.0363636	0.052381	0.0425532	0.136364	0.923261	1	1	0.611111	0.846154	0.963636	0.947619	0.957447	0.863636	32	0	0	7	4	2	11	2	6	1.1e-92	1	1	2.21e-05	3.41e-07	1.21e-13	1.37e-47	7.1e-12
TF6_00001_7841912_A	1	7841912	0.995204	1	1	1	0.961538	0.981818	1	1	1	2	C	A	0.26506	0.133333	0	0.5	0.28	0.148148	0.209524	0.234043	0.659091	0.73494	0.866667	1	0.5	0.72	0.851852	0.790476	0.765957	0.340909	110	2	0	9	7	8	44	11	29	2.99e-92	0.000107511	1	2.21e-05	5.73e-07	2e-13	1.37e-47	7.1e-12
TF6_00001_7841912_B	1	7841912	0.995204	1	1	1	0.961538	0.981818	1	1	1	2	A	C	0.448193	0.6	1	0.444444	0.48	0.537037	0.47619	0.446809	0.113636	0.551807	0.4	0	0.555556	0.52	0.462963	0.52381	0.553191	0.886364	186	9	2	8	12	29	100	21	5	2.99e-92	0.000107511	1	2.21e-05	5.73e-07	2e-13	1.37e-47	7.1e-12
TF6_00001_7841912_C	1	7841912	0.995204	1	1	1	0.961538	0.981818	1	1	1	2	A	C	0.166265	0.266667	0	0.166667	0.28	0.203704	0.147619	0.234043	0.0454545	0.833735	0.733333	1	0.833333	0.72	0.796296	0.852381	0.765957	0.954545	69	4	0	3	7	11	31	11	2	2.99e-92	0.000107511	1	2.21e-05	5.73e-07	2e-13	1.37e-47	7.1e-12
TF6_00001_7895901_D	1	7895901	0.964029	0.933333	1	1	1	0.963636	0.961905	0.957447	0.954545	2	C	A	0.0696517	0.0714286	0.5	0.0555556	0.115385	0.0943396	0.0594059	0.111111	0	0.930348	0.928571	0.5	0.944444	0.884615	0.90566	0.940594	0.888889	1	28	1	1	1	3	5	12	5	0	2.02e-89	0.000182811	0.157298	2.21e-05	3.41e-07	3.34e-13	7.65e-46	1.97e-11
TF6_00001_7895901_E	1	7895901	0.964029	0.933333	1	1	1	0.963636	0.961905	0.957447	0.954545	2	C	A	0.226368	0.285714	0.5	0.111111	0.269231	0.264151	0.207921	0.333333	0.142857	0.773632	0.714286	0.5	0.888889	0.730769	0.735849	0.792079	0.666667	0.857143	91	4	1	2	7	14	42	15	6	2.02e-89	0.000182811	0.157298	2.21e-05	3.41e-07	3.34e-13	7.65e-46	1.97e-11
TF6_00001_7895977_C	1	7895977	0.964029	0.933333	1	1	0.961538	0.981818	0.966667	0.957447	0.931818	2	C	A	0.0970149	0.0714286	0	0.111111	0	0.0185185	0.103448	0.0444444	0.292683	0.902985	0.928571	1	0.888889	1	0.981481	0.896552	0.955556	0.707317	39	1	0	2	0	1	21	2	12	2.02e-89	0.000182811	1	2.21e-05	1	2e-13	4.63e-46	1.97e-11
TF6_00001_7895977_D	1	7895977	0.964029	0.933333	1	1	0.961538	0.981818	0.966667	0.957447	0.931818	2	C	A	0.241294	0.285714	0	0.111111	0.08	0.222222	0.256158	0.177778	0.414634	0.758706	0.714286	1	0.888889	0.92	0.777778	0.743842	0.822222	0.585366	97	4	0	2	2	12	52	8	17	2.02e-89	0.000182811	1	2.21e-05	5.73e-07	2e-13	4.63e-46	1.97e-11
TF6_00001_7895977_E	1	7895977	0.964029	0.933333	1	1	0.961538	0.981818	0.966667	0.957447	0.931818	2	A	C	0.405473	0.428571	0.5	0.444444	0.64	0.37037	0.423645	0.266667	0.341463	0.594527	0.571429	0.5	0.555556	0.36	0.62963	0.576355	0.733333	0.658537	163	6	1	8	16	20	86	12	14	2.02e-89	0.000182811	0.157298	2.21e-05	5.73e-07	2e-13	4.63e-46	1.97e-11
TF6_00001_7895977_F	1	7895977	0.964029	0.933333	1	1	0.961538	0.981818	0.966667	0.957447	0.931818	2	A	C	0.0597015	0.142857	0	0.111111	0.08	0.037037	0.0689655	0.0222222	0.0243902	0.940299	0.857143	1	0.888889	0.92	0.962963	0.931034	0.977778	0.97561	24	2	0	2	2	2	14	1	1	2.02e-89	0.000182811	1	2.21e-05	5.73e-07	2e-13	4.63e-46	1.97e-11
TF6_00001_7896205_E	1	7896205	0.94964	0.866667	1	1	1	0.963636	0.961905	0.851064	0.954545	2	C	A	0.151515	0.0769231	0	0.222222	0.384615	0.207547	0.133663	0.125	0.047619	0.848485	0.923077	1	0.777778	0.615385	0.792453	0.866337	0.875	0.952381	60	1	0	4	10	11	27	5	2	4.09e-88	0.000311491	1	2.21e-05	3.41e-07	3.34e-13	7.65e-46	2.54e-10
TF6_00001_7896205_F	1	7896205	0.94964	0.866667	1	1	1	0.963636	0.961905	0.851064	0.954545	2	A	C	0.464646	0.538462	0	0.444444	0.153846	0.358491	0.50495	0.425	0.642857	0.535354	0.461538	1	0.555556	0.846154	0.641509	0.49505	0.575	0.357143	184	7	0	8	4	19	102	17	27	4.09e-88	0.000311491	1	2.21e-05	3.41e-07	3.34e-13	7.65e-46	2.54e-10
TF6_00001_7896211_D	1	7896211	0.947242	0.8	1	1	1	0.963636	0.957143	0.87234	0.954545	2	C	A	0.0962025	0.0833333	0.5	0.0555556	0.0769231	0.0754717	0.109453	0.121951	0.047619	0.903797	0.916667	0.5	0.944444	0.923077	0.924528	0.890547	0.878049	0.952381	38	1	1	1	2	4	22	5	2	6.75e-88	0.000532005	0.157298	2.21e-05	3.41e-07	3.34e-13	1.26e-45	1.52e-10
TF6_00001_7896211_E	1	7896211	0.947242	0.8	1	1	1	0.963636	0.957143	0.87234	0.954545	2	C	A	0.301266	0.25	0.5	0.111111	0.153846	0.226415	0.358209	0.390244	0.214286	0.698734	0.75	0.5	0.888889	0.846154	0.773585	0.641791	0.609756	0.785714	119	3	1	2	4	12	72	16	9	6.75e-88	0.000532005	0.157298	2.21e-05	3.41e-07	3.34e-13	1.26e-45	1.52e-10
TF6_00001_7896211_F	1	7896211	0.947242	0.8	1	1	1	0.963636	0.957143	0.87234	0.954545	2	A	C	0.205063	0.0833333	0	0.388889	0.230769	0.339623	0.129353	0.146341	0.404762	0.794937	0.916667	1	0.611111	0.769231	0.660377	0.870647	0.853659	0.595238	81	1	0	7	6	18	26	6	17	6.75e-88	0.000532005	1	2.21e-05	3.41e-07	3.34e-13	1.26e-45	1.52e-10
TF6_00001_7904032_E	1	7904032	0.956835	0.866667	1	0.944444	1	0.945455	0.961905	0.914894	1	2	C	A	0.0927318	0	0	0	0.0384615	0.0576923	0.148515	0.0465116	0.0227273	0.907268	1	1	1	0.961538	0.942308	0.851485	0.953488	0.977273	37	0	0	0	1	3	30	2	1	9.09e-89	1	1	1	3.41e-07	5.55e-13	7.65e-46	5.47e-11
TF6_00001_7904032_F	1	7904032	0.956835	0.866667	1	0.944444	1	0.945455	0.961905	0.914894	1	2	C	A	0.290727	0.153846	0.5	0.176471	0.230769	0.192308	0.40099	0.186047	0.113636	0.709273	0.846154	0.5	0.823529	0.769231	0.807692	0.59901	0.813953	0.886364	116	2	1	3	6	10	81	8	5	9.09e-89	0.000311491	0.157298	3.74e-05	3.41e-07	5.55e-13	7.65e-46	5.47e-11
TF6_00001_7904044_F	1	7904044	0.959233	0.866667	1	1	1	0.945455	0.961905	0.914894	1	2	C	A	0.2775	0.307692	0.5	0.222222	0.346154	0.173077	0.292079	0.395349	0.181818	0.7225	0.692308	0.5	0.777778	0.653846	0.826923	0.707921	0.604651	0.818182	111	4	1	4	9	9	59	17	8	5.51e-89	0.000311491	0.157298	2.21e-05	3.41e-07	5.55e-13	7.65e-46	5.47e-11
TF6_00001_7939296_E	1	7939296	0.932854	0.866667	1	0.944444	0.961538	0.927273	0.947619	0.851064	0.954545	2	C	A	0.0874036	0.230769	0.5	0.0588235	0.08	0.156863	0.0201005	0.25	0.119048	0.912596	0.769231	0.5	0.941176	0.92	0.843137	0.979899	0.75	0.880952	34	3	1	1	2	8	4	10	5	1.37e-86	0.000311491	0.157298	3.74e-05	5.73e-07	9.24e-13	3.45e-45	2.54e-10
TF6_00001_7939296_F	1	7939296	0.932854	0.866667	1	0.944444	0.961538	0.927273	0.947619	0.851064	0.954545	2	C	A	0.313625	0.384615	1	0.470588	0.4	0.54902	0.135678	0.625	0.404762	0.686375	0.615385	0	0.529412	0.6	0.45098	0.864322	0.375	0.595238	122	5	2	8	10	28	27	25	17	1.37e-86	0.000311491	1	3.74e-05	5.73e-07	9.24e-13	3.45e-45	2.54e-10
TF6_00001_7939315_F	1	7939315	0.935252	0.866667	1	0.944444	0.961538	0.927273	0.947619	0.87234	0.954545	2	C	A	0.148718	0.230769	0	0.176471	0.32	0.235294	0.0904523	0.317073	0.0238095	0.851282	0.769231	1	0.823529	0.68	0.764706	0.909548	0.682927	0.97619	58	3	0	3	8	12	18	13	1	8.28e-87	0.000311491	1	3.74e-05	5.73e-07	9.24e-13	3.45e-45	1.52e-10
TF6_00001_7976675_B	1	7976675	0.904077	0.8	1	1	1	0.836364	0.938095	0.851064	0.818182	2	C	A	0.111406	0.25	0	0.166667	0.192308	0.195652	0.0507614	0.1	0.222222	0.888594	0.75	1	0.833333	0.807692	0.804348	0.949239	0.9	0.777778	42	3	0	3	5	9	10	4	8	5.6e-84	0.000532005	1	2.21e-05	3.41e-07	1.18e-11	9.43e-45	2.54e-10
TF6_00001_7976675_C	1	7976675	0.904077	0.8	1	1	1	0.836364	0.938095	0.851064	0.818182	2	C	A	0.249337	0.5	0.5	0.555556	0.423077	0.456522	0.116751	0.225	0.361111	0.750663	0.5	0.5	0.444444	0.576923	0.543478	0.883249	0.775	0.638889	94	6	1	10	11	21	23	9	13	5.6e-84	0.000532005	0.157298	2.21e-05	3.41e-07	1.18e-11	9.43e-45	2.54e-10
TF6_00001_7976675_D	1	7976675	0.904077	0.8	1	1	1	0.836364	0.938095	0.851064	0.818182	2	C	A	0.498674	0.75	0.5	0.777778	0.692308	0.73913	0.324873	0.55	0.722222	0.501326	0.25	0.5	0.222222	0.307692	0.26087	0.675127	0.45	0.277778	188	9	1	14	18	34	64	22	26	5.6e-84	0.000532005	0.157298	2.21e-05	3.41e-07	1.18e-11	9.43e-45	2.54e-10
TF6_00001_7976675_E	1	7976675	0.904077	0.8	1	1	1	0.836364	0.938095	0.851064	0.818182	2	A	C	0.236074	0.0833333	0	0.0555556	0.0384615	0.108696	0.35533	0.175	0.111111	0.763926	0.916667	1	0.944444	0.961538	0.891304	0.64467	0.825	0.888889	89	1	0	1	1	5	70	7	4	5.6e-84	0.000532005	1	2.21e-05	3.41e-07	1.18e-11	9.43e-45	2.54e-10
TF6_00001_7976675_F	1	7976675	0.904077	0.8	1	1	1	0.836364	0.938095	0.851064	0.818182	2	A	C	0.0795756	0.0833333	0	0	0	0.0217391	0.137056	0.025	0	0.920424	0.916667	1	1	1	0.978261	0.862944	0.975	1	30	1	0	0	0	1	27	1	0	5.6e-84	0.000532005	1	1	1	1.18e-11	9.43e-45	2.54e-10
TF6_00001_7976681_E	1	7976681	0.906475	0.8	1	1	1	0.854545	0.938095	0.851064	0.818182	2	C	A	0.0925926	0.166667	0	0.0555556	0	0.106383	0.101523	0.1	0.0833333	0.907407	0.833333	1	0.944444	1	0.893617	0.898477	0.9	0.916667	35	2	0	1	0	5	20	4	3	3.39e-84	0.000532005	1	2.21e-05	1	7.1e-12	9.43e-45	2.54e-10
TF6_00001_7976681_F	1	7976681	0.906475	0.8	1	1	1	0.854545	0.938095	0.851064	0.818182	2	C	A	0.325397	0.25	0	0.555556	0.115385	0.468085	0.299492	0.5	0.166667	0.674603	0.75	1	0.444444	0.884615	0.531915	0.700508	0.5	0.833333	123	3	0	10	3	22	59	20	6	3.39e-84	0.000532005	1	2.21e-05	3.41e-07	7.1e-12	9.43e-45	2.54e-10
TF6_00001_7976688_F	1	7976688	0.906475	0.8	1	1	1	0.854545	0.938095	0.851064	0.818182	2	C	A	0.0820106	0	0	0.333333	0.115385	0.0851064	0.0659898	0	0.138889	0.917989	1	1	0.666667	0.884615	0.914894	0.93401	1	0.861111	31	0	0	6	3	4	13	0	5	3.39e-84	1	1	2.21e-05	3.41e-07	7.1e-12	9.43e-45	1
TF6_00001_7992254_D	1	7992254	0.992806	1	1	1	1	1	0.985714	1	1	2	C	A	0.111111	0.133333	0	0	0.0769231	0.109091	0.140097	0.0425532	0.113636	0.888889	0.866667	1	1	0.923077	0.890909	0.859903	0.957447	0.886364	46	2	0	0	2	6	29	2	5	4.94e-92	0.000107511	1	1	3.41e-07	1.21e-13	6.2e-47	7.1e-12
TF6_00001_7992254_F	1	7992254	0.992806	1	1	1	1	1	0.985714	1	1	2	A	C	0.193237	0.4	0.5	0.166667	0.576923	0.272727	0.0966184	0.148936	0.295455	0.806763	0.6	0.5	0.833333	0.423077	0.727273	0.903382	0.851064	0.704545	80	6	1	3	15	15	20	7	13	4.94e-92	0.000107511	0.157298	2.21e-05	3.41e-07	1.21e-13	6.2e-47	7.1e-12
TF6_00001_7992264_C	1	7992264	0.992806	1	1	1	1	1	0.990476	0.978723	1	2	C	A	0.0772947	0	0	0.0555556	0.0384615	0.0727273	0.0528846	0.0217391	0.318182	0.922705	1	1	0.944444	0.961538	0.927273	0.947115	0.978261	0.681818	32	0	0	1	1	4	11	1	14	4.94e-92	1	1	2.21e-05	3.41e-07	1.21e-13	3.75e-47	1.18e-11
TF6_00001_7992264_D	1	7992264	0.992806	1	1	1	1	1	0.990476	0.978723	1	2	C	A	0.222222	0.133333	0	0.277778	0.153846	0.254545	0.1875	0.108696	0.522727	0.777778	0.866667	1	0.722222	0.846154	0.745455	0.8125	0.891304	0.477273	92	2	0	5	4	14	39	5	23	4.94e-92	0.000107511	1	2.21e-05	3.41e-07	1.21e-13	3.75e-47	1.18e-11
TF6_00001_7992264_E	1	7992264	0.992806	1	1	1	1	1	0.990476	0.978723	1	2	A	C	0.449275	0.666667	0.5	0.333333	0.653846	0.454545	0.451923	0.478261	0.25	0.550725	0.333333	0.5	0.666667	0.346154	0.545455	0.548077	0.521739	0.75	186	10	1	6	17	25	94	22	11	4.94e-92	0.000107511	0.157298	2.21e-05	3.41e-07	1.21e-13	3.75e-47	1.18e-11
TF6_00001_7992264_F	1	7992264	0.992806	1	1	1	1	1	0.990476	0.978723	1	2	A	C	0.0845411	0.133333	0	0	0.423077	0.109091	0.0576923	0.0217391	0.0681818	0.915459	0.866667	1	1	0.576923	0.890909	0.942308	0.978261	0.931818	35	2	0	0	11	6	12	1	3	4.94e-92	0.000107511	1	1	3.41e-07	1.21e-13	3.75e-47	1.18e-11
TF6_00001_8015242_A	1	8015242	0.961631	0.933333	1	0.944444	0.923077	0.981818	0.957143	0.957447	1	2	C	A	0.0947631	0.0714286	0	0.0588235	0.0833333	0.0925926	0.0199005	0.177778	0.386364	0.905237	0.928571	1	0.941176	0.916667	0.907407	0.9801	0.822222	0.613636	38	1	0	1	2	5	4	8	17	3.34e-89	0.000182811	1	3.74e-05	9.63e-07	2e-13	1.26e-45	1.97e-11
TF6_00001_8015242_B	1	8015242	0.961631	0.933333	1	0.944444	0.923077	0.981818	0.957143	0.957447	1	2	C	A	0.309227	0.142857	0	0.529412	0.375	0.444444	0.139303	0.533333	0.636364	0.690773	0.857143	1	0.470588	0.625	0.555556	0.860697	0.466667	0.363636	124	2	0	9	9	24	28	24	28	3.34e-89	0.000182811	1	3.74e-05	9.63e-07	2e-13	1.26e-45	1.97e-11
TF6_00001_8015242_C	1	8015242	0.961631	0.933333	1	0.944444	0.923077	0.981818	0.957143	0.957447	1	2	A	C	0.438903	0.285714	1	0.176471	0.333333	0.333333	0.616915	0.222222	0.159091	0.561097	0.714286	0	0.823529	0.666667	0.666667	0.383085	0.777778	0.840909	176	4	2	3	8	18	124	10	7	3.34e-89	0.000182811	1	3.74e-05	9.63e-07	2e-13	1.26e-45	1.97e-11
TF6_00001_8015242_D	1	8015242	0.961631	0.933333	1	0.944444	0.923077	0.981818	0.957143	0.957447	1	2	A	C	0.154613	0	0.5	0	0.208333	0.148148	0.218905	0.0666667	0.0227273	0.845387	1	0.5	1	0.791667	0.851852	0.781095	0.933333	0.977273	62	0	1	0	5	8	44	3	1	3.34e-89	1	0.157298	1	9.63e-07	2e-13	1.26e-45	1.97e-11
TF6_00001_8015265_F	1	8015265	0.973621	0.933333	1	0.944444	0.961538	0.981818	0.97619	0.957447	1	2	C	A	0.0837438	0.0714286	0	0	0	0.037037	0.146341	0	0.0227273	0.916256	0.928571	1	1	1	0.962963	0.853659	1	0.977273	34	1	0	0	0	2	30	0	1	2.72e-90	0.000182811	1	1	1	2e-13	1.69e-46	1
TF6_00001_8015278_B	1	8015278	0.959233	0.866667	1	0.944444	0.961538	0.981818	0.957143	0.93617	1	2	C	A	0.0725	0	0	0.0588235	0.12	0.111111	0.0348259	0.227273	0.0454545	0.9275	1	1	0.941176	0.88	0.888889	0.965174	0.772727	0.954545	29	0	0	1	3	6	7	10	2	5.51e-89	1	1	3.74e-05	5.73e-07	2e-13	1.26e-45	3.28e-11
TF6_00001_8015278_C	1	8015278	0.959233	0.866667	1	0.944444	0.961538	0.981818	0.957143	0.93617	1	2	C	A	0.2	0.384615	0	0.235294	0.4	0.259259	0.0895522	0.454545	0.204545	0.8	0.615385	1	0.764706	0.6	0.740741	0.910448	0.545455	0.795455	80	5	0	4	10	14	18	20	9	5.51e-89	0.000311491	1	3.74e-05	5.73e-07	2e-13	1.26e-45	3.28e-11
TF6_00001_8015278_D	1	8015278	0.959233	0.866667	1	0.944444	0.961538	0.981818	0.957143	0.93617	1	2	C	A	0.4025	0.615385	0	0.764706	0.6	0.555556	0.223881	0.636364	0.5	0.5975	0.384615	1	0.235294	0.4	0.444444	0.776119	0.363636	0.5	161	8	0	13	15	30	45	28	22	5.51e-89	0.000311491	1	3.74e-05	5.73e-07	2e-13	1.26e-45	3.28e-11
TF6_00001_8015278_E	1	8015278	0.959233	0.866667	1	0.944444	0.961538	0.981818	0.957143	0.93617	1	2	A	C	0.325	0.153846	0	0.0588235	0.2	0.259259	0.427861	0.25	0.25	0.675	0.846154	1	0.941176	0.8	0.740741	0.572139	0.75	0.75	130	2	0	1	5	14	86	11	11	5.51e-89	0.000311491	1	3.74e-05	5.73e-07	2e-13	1.26e-45	3.28e-11
TF6_00001_8015278_F	1	8015278	0.959233	0.866667	1	0.944444	0.961538	0.981818	0.957143	0.93617	1	2	A	C	0.0725	0.0769231	0	0	0.04	0.0555556	0.104478	0.0227273	0.0454545	0.9275	0.923077	1	1	0.96	0.944444	0.895522	0.977273	0.954545	29	1	0	0	1	3	21	1	2	5.51e-89	0.000311491	1	1	5.73e-07	2e-13	1.26e-45	3.28e-11
TF6_00001_8046765_D	1	8046765	0.983213	1	1	1	1	0.963636	0.990476	0.957447	0.977273	2	C	A	0.102439	0.0666667	0	0	0.153846	0.188679	0.0865385	0.177778	0.0232558	0.897561	0.933333	1	1	0.846154	0.811321	0.913462	0.822222	0.976744	42	1	0	0	4	10	18	8	1	3.67e-91	0.000107511	1	1	3.41e-07	3.34e-13	3.75e-47	1.97e-11
TF6_00001_8046765_E	1	8046765	0.983213	1	1	1	1	0.963636	0.990476	0.957447	0.977273	2	C	A	0.309756	0.333333	0.5	0.166667	0.269231	0.433962	0.307692	0.4	0.139535	0.690244	0.666667	0.5	0.833333	0.730769	0.566038	0.692308	0.6	0.860465	127	5	1	3	7	23	64	18	6	3.67e-91	0.000107511	0.157298	2.21e-05	3.41e-07	3.34e-13	3.75e-47	1.97e-11
TF6_00001_8046765_F	1	8046765	0.983213	1	1	1	1	0.963636	0.990476	0.957447	0.977273	2	A	C	0.24878	0.133333	0	0.333333	0.269231	0.169811	0.221154	0.244444	0.488372	0.75122	0.866667	1	0.666667	0.730769	0.830189	0.778846	0.755556	0.511628	102	2	0	6	7	9	46	11	21	3.67e-91	0.000107511	1	2.21e-05	3.41e-07	3.34e-13	3.75e-47	1.97e-11
TF6_00001_8046787_F	1	8046787	0.976019	1	1	0.944444	1	0.981818	0.985714	0.914894	0.977273	2	C	A	0.223587	0.133333	0.5	0.235294	0.0769231	0.166667	0.289855	0.232558	0.0697674	0.776413	0.866667	0.5	0.764706	0.923077	0.833333	0.710145	0.767442	0.930233	91	2	1	4	2	9	60	10	3	1.65e-90	0.000107511	0.157298	3.74e-05	3.41e-07	2e-13	6.2e-47	5.47e-11
TF6_00001_8046796_E	1	8046796	0.985612	1	1	1	1	0.981818	0.990476	0.957447	0.977273	2	C	A	0.0754258	0	0	0.166667	0.0769231	0.0925926	0.0528846	0.133333	0.0930233	0.924574	1	1	0.833333	0.923077	0.907407	0.947115	0.866667	0.906977	31	0	0	3	2	5	11	6	4	2.22e-91	1	1	2.21e-05	3.41e-07	2e-13	3.75e-47	1.97e-11
TF6_00001_8046796_F	1	8046796	0.985612	1	1	1	1	0.981818	0.990476	0.957447	0.977273	2	C	A	0.372263	0.333333	0.5	0.333333	0.5	0.37037	0.341346	0.466667	0.372093	0.627737	0.666667	0.5	0.666667	0.5	0.62963	0.658654	0.533333	0.627907	153	5	1	6	13	20	71	21	16	2.22e-91	0.000107511	0.157298	2.21e-05	3.41e-07	2e-13	3.75e-47	1.97e-11
TF6_00001_8046815_A	1	8046815	0.985612	1	1	1	1	0.981818	0.990476	0.957447	0.977273	2	A	C	0.0778589	0	0	0.0555556	0.0769231	0.0185185	0.129808	0	0.0232558	0.922141	1	1	0.944444	0.923077	0.981481	0.870192	1	0.976744	32	0	0	1	2	1	27	0	1	2.22e-91	1	1	2.21e-05	3.41e-07	2e-13	3.75e-47	1
TF6_00001_8053156_F	1	8053156	1	1	1	1	1	1	1	1	1	2	C	A	0.354916	0.533333	0.5	0.444444	0.423077	0.272727	0.319048	0.446809	0.386364	0.645084	0.466667	0.5	0.555556	0.576923	0.727273	0.680952	0.553191	0.613636	148	8	1	8	11	15	67	21	17	1.1e-92	0.000107511	0.157298	2.21e-05	3.41e-07	1.21e-13	1.37e-47	7.1e-12
TF6_00001_8053201_E	1	8053201	1	1	1	1	1	1	1	1	1	2	C	A	0.18705	0	0	0.111111	0.115385	0.181818	0.252381	0.0638298	0.159091	0.81295	1	1	0.888889	0.884615	0.818182	0.747619	0.93617	0.840909	78	0	0	2	3	10	53	3	7	1.1e-92	1	1	2.21e-05	3.41e-07	1.21e-13	1.37e-47	7.1e-12
TF6_00001_8053201_F	1	8053201	1	1	1	1	1	1	1	1	1	2	A	C	0.405276	0.466667	0.5	0.666667	0.538462	0.418182	0.333333	0.489362	0.431818	0.594724	0.533333	0.5	0.333333	0.461538	0.581818	0.666667	0.510638	0.568182	169	7	1	12	14	23	70	23	19	1.1e-92	0.000107511	0.157298	2.21e-05	3.41e-07	1.21e-13	1.37e-47	7.1e-12
TF6_00001_8053212_F	1	8053212	1	1	1	1	1	1	1	1	1	2	C	A	0.0863309	0.133333	0	0	0.230769	0.236364	0.0190476	0.170213	0.0681818	0.913669	0.866667	1	1	0.769231	0.763636	0.980952	0.829787	0.931818	36	2	0	0	6	13	4	8	3	1.1e-92	0.000107511	1	1	3.41e-07	1.21e-13	1.37e-47	7.1e-12
TF6_00001_8053219_E	1	8053219	0.997602	1	1	1	1	1	0.995238	1	1	2	C	A	0.103365	0	0	0.0555556	0.115385	0.0545455	0.162679	0.0425532	0	0.896635	1	1	0.944444	0.884615	0.945455	0.837321	0.957447	1	43	0	0	1	3	3	34	2	0	1.81e-92	1	1	2.21e-05	3.41e-07	1.21e-13	2.27e-47	7.1e-12
TF6_00001_8053219_F	1	8053219	0.997602	1	1	1	1	1	0.995238	1	1	2	A	C	0.483173	0.733333	0.5	0.388889	0.576923	0.654545	0.334928	0.574468	0.772727	0.516827	0.266667	0.5	0.611111	0.423077	0.345455	0.665072	0.425532	0.227273	201	11	1	7	15	36	70	27	34	1.81e-92	0.000107511	0.157298	2.21e-05	3.41e-07	1.21e-13	2.27e-47	7.1e-12
TF6_00001_8071658_B	1	8071658	0.944844	1	1	1	0.961538	0.963636	0.942857	0.851064	0.977273	2	C	A	0.134518	0.133333	0	0.277778	0.2	0.226415	0.126263	0.025	0.0697674	0.865482	0.866667	1	0.722222	0.8	0.773585	0.873737	0.975	0.930233	53	2	0	5	5	12	25	1	3	1.11e-87	0.000107511	1	2.21e-05	5.73e-07	3.34e-13	5.71e-45	2.54e-10
TF6_00001_8071658_C	1	8071658	0.944844	1	1	1	0.961538	0.963636	0.942857	0.851064	0.977273	2	C	A	0.413706	0.466667	0.5	0.277778	0.6	0.490566	0.429293	0.4	0.186047	0.586294	0.533333	0.5	0.722222	0.4	0.509434	0.570707	0.6	0.813953	163	7	1	5	15	26	85	16	8	1.11e-87	0.000107511	0.157298	2.21e-05	5.73e-07	3.34e-13	5.71e-45	2.54e-10
TF6_00001_8071658_D	1	8071658	0.944844	1	1	1	0.961538	0.963636	0.942857	0.851064	0.977273	2	A	C	0.251269	0.2	0	0.333333	0.04	0.226415	0.186869	0.2	0.744186	0.748731	0.8	1	0.666667	0.96	0.773585	0.813131	0.8	0.255814	99	3	0	6	1	12	37	8	32	1.11e-87	0.000107511	1	2.21e-05	5.73e-07	3.34e-13	5.71e-45	2.54e-10
TF6_00001_8071658_E	1	8071658	0.944844	1	1	1	0.961538	0.963636	0.942857	0.851064	0.977273	2	A	C	0.0888325	0.0666667	0	0.111111	0.04	0.0566038	0.0656566	0.05	0.302326	0.911168	0.933333	1	0.888889	0.96	0.943396	0.934343	0.95	0.697674	35	1	0	2	1	3	13	2	13	1.11e-87	0.000107511	1	2.21e-05	5.73e-07	3.34e-13	5.71e-45	2.54e-10
TF6_00001_8071694_F	1	8071694	0.954436	0.933333	1	1	1	0.981818	0.957143	0.851064	0.977273	2	C	A	0.163317	0.5	0	0.222222	0.153846	0.148148	0.139303	0.275	0.0697674	0.836683	0.5	1	0.777778	0.846154	0.851852	0.860697	0.725	0.930233	65	7	0	4	4	8	28	11	3	1.5e-88	0.000182811	1	2.21e-05	3.41e-07	2e-13	1.26e-45	2.54e-10
TF6_00001_8071707_F	1	8071707	0.956835	1	1	1	1	0.981818	0.957143	0.851064	0.977273	2	C	A	0.0701754	0.0666667	0	0.166667	0.153846	0	0.0845771	0.025	0.0465116	0.929825	0.933333	1	0.833333	0.846154	1	0.915423	0.975	0.953488	28	1	0	3	4	0	17	1	2	9.09e-89	0.000107511	1	2.21e-05	3.41e-07	1	1.26e-45	2.54e-10
TF6_00001_8071724_E	1	8071724	0.954436	1	1	1	1	0.981818	0.952381	0.851064	0.977273	2	C	A	0.080402	0.0666667	0	0.166667	0.0769231	0.111111	0.08	0.025	0.0697674	0.919598	0.933333	1	0.833333	0.923077	0.888889	0.92	0.975	0.930233	32	1	0	3	2	6	16	1	3	1.5e-88	0.000107511	1	2.21e-05	3.41e-07	2e-13	2.09e-45	2.54e-10
TF6_00001_8071724_F	1	8071724	0.954436	1	1	1	1	0.981818	0.952381	0.851064	0.977273	2	C	A	0.407035	0.2	0	0.444444	0.230769	0.351852	0.52	0.2	0.325581	0.592965	0.8	1	0.555556	0.769231	0.648148	0.48	0.8	0.674419	162	3	0	8	6	19	104	8	14	1.5e-88	0.000107511	1	2.21e-05	3.41e-07	2e-13	2.09e-45	2.54e-10
TF6_00001_8087114_E	1	8087114	0.928058	0.866667	1	0.944444	0.653846	0.945455	0.957143	0.93617	0.931818	2	C	A	0.0516796	0	0	0	0.117647	0.0769231	0.0696517	0	0	0.94832	1	1	1	0.882353	0.923077	0.930348	1	1	20	0	0	0	2	4	14	0	0	3.72e-86	1	1	1	3.74e-05	5.55e-13	1.26e-45	1
TF6_00001_8087114_F	1	8087114	0.928058	0.866667	1	0.944444	0.653846	0.945455	0.957143	0.93617	0.931818	2	C	A	0.24031	0.307692	0.5	0	0.235294	0.5	0.238806	0.0681818	0.170732	0.75969	0.692308	0.5	1	0.764706	0.5	0.761194	0.931818	0.829268	93	4	1	0	4	26	48	3	7	3.72e-86	0.000311491	0.157298	1	3.74e-05	5.55e-13	1.26e-45	3.28e-11
TF6_00001_8087125_D	1	8087125	0.928058	0.866667	1	0.944444	0.692308	0.927273	0.957143	0.93617	0.931818	2	C	A	0.0594315	0	0	0.0588235	0.222222	0.0392157	0.0447761	0.113636	0.0487805	0.940568	1	1	0.941176	0.777778	0.960784	0.955224	0.886364	0.95122	23	0	0	1	4	2	9	5	2	3.72e-86	1	1	3.74e-05	2.21e-05	9.24e-13	1.26e-45	3.28e-11
TF6_00001_8087125_E	1	8087125	0.928058	0.866667	1	0.944444	0.692308	0.927273	0.957143	0.93617	0.931818	2	C	A	0.20155	0.0769231	0	0.176471	0.5	0.294118	0.154229	0.363636	0.0731707	0.79845	0.923077	1	0.823529	0.5	0.705882	0.845771	0.636364	0.926829	78	1	0	3	9	15	31	16	3	3.72e-86	0.000311491	1	3.74e-05	2.21e-05	9.24e-13	1.26e-45	3.28e-11
TF6_00001_8087125_F	1	8087125	0.928058	0.866667	1	0.944444	0.692308	0.927273	0.957143	0.93617	0.931818	2	A	C	0.434109	0.384615	0.5	0.470588	0.277778	0.254902	0.457711	0.431818	0.609756	0.565891	0.615385	0.5	0.529412	0.722222	0.745098	0.542289	0.568182	0.390244	168	5	1	8	5	13	92	19	25	3.72e-86	0.000311491	0.157298	3.74e-05	2.21e-05	9.24e-13	1.26e-45	3.28e-11
TF6_00001_8087132_D	1	8087132	0.920863	0.866667	1	0.944444	0.692308	0.927273	0.942857	0.93617	0.931818	2	C	A	0.0807292	0	0	0	0	0.0588235	0.0959596	0	0.219512	0.919271	1	1	1	1	0.941176	0.90404	1	0.780488	31	0	0	0	0	3	19	0	9	1.68e-85	1	1	1	1	9.24e-13	5.71e-45	1
TF6_00001_8087132_E	1	8087132	0.920863	0.866667	1	0.944444	0.692308	0.927273	0.942857	0.93617	0.931818	2	C	A	0.236979	0.153846	0.5	0.235294	0.0555556	0.235294	0.237374	0.136364	0.439024	0.763021	0.846154	0.5	0.764706	0.944444	0.764706	0.762626	0.863636	0.560976	91	2	1	4	1	12	47	6	18	1.68e-85	0.000311491	0.157298	3.74e-05	2.21e-05	9.24e-13	5.71e-45	3.28e-11
TF6_00001_8087132_F	1	8087132	0.920863	0.866667	1	0.944444	0.692308	0.927273	0.942857	0.93617	0.931818	2	A	C	0.364583	0.461538	0.5	0.352941	0.611111	0.392157	0.333333	0.5	0.195122	0.635417	0.538462	0.5	0.647059	0.388889	0.607843	0.666667	0.5	0.804878	140	6	1	6	11	20	66	22	8	1.68e-85	0.000311491	0.157298	3.74e-05	2.21e-05	9.24e-13	5.71e-45	3.28e-11
TF6_00001_8153542_F	1	8153542	0.973621	0.933333	1	1	0.923077	0.963636	0.980952	0.978723	0.977273	2	C	A	0.275862	0.285714	0.5	0.444444	0.166667	0.45283	0.145631	0.347826	0.581395	0.724138	0.714286	0.5	0.555556	0.833333	0.54717	0.854369	0.652174	0.418605	112	4	1	8	4	24	30	16	25	2.72e-90	0.000182811	0.157298	2.21e-05	9.63e-07	3.34e-13	1.02e-46	1.18e-11
TF6_00001_8153572_F	1	8153572	0.976019	1	1	1	0.923077	0.963636	0.980952	0.978723	0.977273	2	C	A	0.135135	0	0	0.111111	0.208333	0.0943396	0.15534	0.152174	0.0930233	0.864865	1	1	0.888889	0.791667	0.90566	0.84466	0.847826	0.906977	55	0	0	2	5	5	32	7	4	1.65e-90	1	1	2.21e-05	9.63e-07	3.34e-13	1.02e-46	1.18e-11
TF6_00001_8153578_F	1	8153578	0.976019	1	1	1	0.923077	0.963636	0.980952	0.978723	0.977273	2	C	A	0.253071	0.133333	0	0.388889	0.166667	0.207547	0.271845	0.282609	0.232558	0.746929	0.866667	1	0.611111	0.833333	0.792453	0.728155	0.717391	0.767442	103	2	0	7	4	11	56	13	10	1.65e-90	0.000107511	1	2.21e-05	9.63e-07	3.34e-13	1.02e-46	1.18e-11
TF6_00001_8153585_E	1	8153585	0.968825	1	1	1	0.846154	0.963636	0.97619	0.978723	0.977273	2	C	A	0.0668317	0.2	0	0.166667	0	0.132075	0.0243902	0.108696	0.0930233	0.933168	0.8	1	0.833333	1	0.867925	0.97561	0.891304	0.906977	27	3	0	3	0	7	5	5	4	7.42e-90	0.000107511	1	2.21e-05	1	3.34e-13	1.69e-46	1.18e-11
TF6_00001_8153585_F	1	8153585	0.968825	1	1	1	0.846154	0.963636	0.97619	0.978723	0.977273	2	A	C	0.423267	0.333333	0	0.277778	0.272727	0.45283	0.478049	0.326087	0.418605	0.576733	0.666667	1	0.722222	0.727273	0.54717	0.521951	0.673913	0.581395	171	5	0	5	6	24	98	15	18	7.42e-90	0.000107511	1	2.21e-05	2.73e-06	3.34e-13	1.69e-46	1.18e-11
TF6_00001_8153586_F	1	8153586	0.966427	1	1	1	0.846154	0.963636	0.97619	0.978723	0.954545	2	C	A	0.364764	0.266667	0.5	0.5	0.409091	0.490566	0.380488	0.347826	0.0952381	0.635236	0.733333	0.5	0.5	0.590909	0.509434	0.619512	0.652174	0.904762	147	4	1	9	9	26	78	16	4	1.22e-89	0.000107511	0.157298	2.21e-05	2.73e-06	3.34e-13	1.69e-46	1.18e-11
TF6_00001_8153590_B	1	8153590	0.964029	1	1	1	0.846154	0.963636	0.971429	0.978723	0.954545	2	C	A	0.0746269	0.266667	0.5	0	0.227273	0.0566038	0.0196078	0.130435	0.166667	0.925373	0.733333	0.5	1	0.772727	0.943396	0.980392	0.869565	0.833333	30	4	1	0	5	3	4	6	7	2.02e-89	0.000107511	0.157298	1	2.73e-06	3.34e-13	2.8e-46	1.18e-11
TF6_00001_8153590_C	1	8153590	0.964029	1	1	1	0.846154	0.963636	0.971429	0.978723	0.954545	2	C	A	0.422886	0.533333	0.5	0.5	0.590909	0.433962	0.284314	0.586957	0.738095	0.577114	0.466667	0.5	0.5	0.409091	0.566038	0.715686	0.413043	0.261905	170	8	1	9	13	23	58	27	31	2.02e-89	0.000107511	0.157298	2.21e-05	2.73e-06	3.34e-13	2.8e-46	1.18e-11
TF6_00001_8153590_D	1	8153590	0.964029	1	1	1	0.846154	0.963636	0.971429	0.978723	0.954545	2	A	C	0.174129	0.133333	0	0.0555556	0.0909091	0.150943	0.245098	0.152174	0	0.825871	0.866667	1	0.944444	0.909091	0.849057	0.754902	0.847826	1	70	2	0	1	2	8	50	7	0	2.02e-89	0.000107511	1	2.21e-05	2.73e-06	3.34e-13	2.8e-46	1.18e-11
TF6_00001_8153599_A	1	8153599	0.940048	0.933333	1	1	0.846154	0.927273	0.933333	0.978723	0.977273	2	C	A	0.257653	0.285714	0.5	0.222222	0.181818	0.313725	0.229592	0.326087	0.27907	0.742347	0.714286	0.5	0.777778	0.818182	0.686275	0.770408	0.673913	0.72093	101	4	1	4	4	16	45	15	12	3.04e-87	0.000182811	0.157298	2.21e-05	2.73e-06	9.24e-13	1.56e-44	1.18e-11
TF6_00001_8153599_B	1	8153599	0.940048	0.933333	1	1	0.846154	0.927273	0.933333	0.978723	0.977273	2	A	C	0.107143	0.142857	0	0	0.136364	0.0980392	0.132653	0.130435	0	0.892857	0.857143	1	1	0.863636	0.901961	0.867347	0.869565	1	42	2	0	0	3	5	26	6	0	3.04e-87	0.000182811	1	1	2.73e-06	9.24e-13	1.56e-44	1.18e-11
TF6_00001_8187451_F	1	8187451	0.992806	1	1	1	1	1	0.995238	0.978723	0.977273	2	C	A	0.113527	0.2	0	0.333333	0.230769	0.127273	0.0669856	0.173913	0.0697674	0.886473	0.8	1	0.666667	0.769231	0.872727	0.933014	0.826087	0.930233	47	3	0	6	6	7	14	8	3	4.94e-92	0.000107511	1	2.21e-05	3.41e-07	1.21e-13	2.27e-47	1.18e-11
TF6_00001_8187466_E	1	8187466	0.990408	1	1	1	1	1	0.990476	0.978723	0.977273	2	C	A	0.094431	0.2	0	0.222222	0.0769231	0.109091	0.0817308	0.108696	0.0465116	0.905569	0.8	1	0.777778	0.923077	0.890909	0.918269	0.891304	0.953488	39	3	0	4	2	6	17	5	2	8.15e-92	0.000107511	1	2.21e-05	3.41e-07	1.21e-13	3.75e-47	1.18e-11
TF6_00001_8187466_F	1	8187466	0.990408	1	1	1	1	1	0.990476	0.978723	0.977273	2	C	A	0.416465	0.533333	0	0.5	0.423077	0.581818	0.413462	0.304348	0.27907	0.583535	0.466667	1	0.5	0.576923	0.418182	0.586538	0.695652	0.72093	172	8	0	9	11	32	86	14	12	8.15e-92	0.000107511	1	2.21e-05	3.41e-07	1.21e-13	3.75e-47	1.18e-11
TF6_00001_8195367_A	1	8195367	0.932854	0.933333	1	0.888889	1	0.945455	0.942857	0.851064	0.931818	2	C	A	0.203085	0.214286	0.5	0.1875	0.384615	0.134615	0.237374	0.1	0.097561	0.796915	0.785714	0.5	0.8125	0.615385	0.865385	0.762626	0.9	0.902439	79	3	1	3	10	7	47	4	4	1.37e-86	0.000182811	0.157298	6.33e-05	3.41e-07	5.55e-13	5.71e-45	2.54e-10
TF6_00001_8195367_B	1	8195367	0.932854	0.933333	1	0.888889	1	0.945455	0.942857	0.851064	0.931818	2	A	C	0.462725	0.571429	0	0.6875	0.307692	0.596154	0.328283	0.625	0.780488	0.537275	0.428571	1	0.3125	0.692308	0.403846	0.671717	0.375	0.219512	180	8	0	11	8	31	65	25	32	1.37e-86	0.000182811	1	6.33e-05	3.41e-07	5.55e-13	5.71e-45	2.54e-10
TF6_00001_8195367_C	1	8195367	0.932854	0.933333	1	0.888889	1	0.945455	0.942857	0.851064	0.931818	2	A	C	0.187661	0.142857	0	0.125	0.153846	0.326923	0.111111	0.1	0.536585	0.812339	0.857143	1	0.875	0.846154	0.673077	0.888889	0.9	0.463415	73	2	0	2	4	17	22	4	22	1.37e-86	0.000182811	1	6.33e-05	3.41e-07	5.55e-13	5.71e-45	2.54e-10
[truncated: 31,536 more rows]
[truncated: 46 more columns]
